# Supplementary material for: IGF1R and LOX Modules Are Related to Antler Growth Rate Revealed by Integrated Analyses of Genomics and Transcriptomics
Source: Animals (Basel). 2022 Jun 11;12(12):1522. doi: 10.3390/ani12121522 (PMC9219449; doi:10.3390/ani12121522)
Supplement: Supplementary file 1 [file animals-12-01522-s001.zip]

Archive with 4 entries (4 files):
- Table S1 The functional enrichment of 277 genes.xlsx
- Table S2 The expression of  2663 transcripts.xlsx
- Table S3 The highly expressed genes.xlsx
- Table S4 Sub modules analysis of 277 genes.xlsx
