# Supplementary material for: IGF1R and LOX Modules Are Related to Antler Growth Rate Revealed by Integrated Analyses of Genomics and Transcriptomics
Source: Animals (Basel). 2022 Jun 11;12(12):1522. doi: 10.3390/ani12121522 (PMC9219449; doi:10.3390/ani12121522)
Supplement: Supplementary file 1 [file animals-12-01522-s001.zip › Table S1 The functional enrichment of 277 genes.xlsx]

## Sheet: Sheet1
Category	Term	Count	%	PValue	Genes	List Total	Pop Hits	Pop Total	Fold Enrichment	Bonferroni	Benjamini	FDR
GOTERM_BP_DIRECT	GO:0030198~extracellular matrix organization	18	0.03404	1.08215e-08	B4GALT1, COL3A1, CCDC80, ITGA11, ITGB5, SPARC, COL16A1, SMOC2, LAMA4, CRISPLD2, COMP, COL1A2, COL6A1, COL1A1, LAMC1, LOX, COL11A1, CYR61	261	196	16792	5.90852	1.81258e-05	1.81258e-05	1.82202e-05
GOTERM_BP_DIRECT	GO:0007155~cell adhesion	25	0.0472777	2.11933e-07	NRP2, B4GALT1, AIMP1, ITGA11, ITGB5, MFGE8, EDIL3, CERCAM, COL16A1, PXN, CTNNB1, VCL, NCAM1, CDH13, LAMA4, COMP, FBLN7, COL6A1, COL12A1, COL1A1, LAMC1, THBS2, ENG, CYR61, CDH11	261	459	16792	3.5042	0.000354925	0.000177478	0.000356833
GOTERM_BP_DIRECT	GO:0006886~intracellular protein transport	17	0.0321489	8.71883e-07	XPOT, KDELR2, RAB3GAP2, XPO1, AP1M1, MYO6, STAM2, NAPA, WLS, AP2A2, TMED2, IPO7, COPB1, NPM1, EHD1, TBC1D1, KDELR1	261	236	16792	4.63446	0.00145934	0.000486683	0.00146799
GOTERM_BP_DIRECT	GO:0016032~viral process	19	0.0359311	1.01719e-06	XPO1, TLN1, AP1M1, FKBP8, DDB1, FDPS, SYNCRIP, MFGE8, NCKAP1, EIF4G1, HDAC1, IPO7, PSMC3, COPB1, EIF4A1, NPM1, RHOA, SHC1, PIK3R1	261	299	16792	4.08831	0.00170234	0.000425858	0.00171264
GOTERM_BP_DIRECT	GO:0030199~collagen fibril organization	8	0.0151289	1.9825e-06	COL3A1, COL1A2, COL12A1, COL1A1, LOX, COL11A2, COL11A1, SERPINH1	261	39	16792	13.1974	0.00331518	0.000663917	0.0033379
GOTERM_BP_DIRECT	GO:0006457~protein folding	13	0.0245844	2.44926e-05	HSP90AB1, TMX1, FKBP8, PDIA3, LTBP4, AARS, PDIA5, PDIA4, CDC37, ATF6, HSP90B1, GNB4, FKBP10	261	180	16792	4.64657	0.0401955	0.00681428	0.0412304
GOTERM_BP_DIRECT	GO:0030574~collagen catabolic process	8	0.0151289	5.75997e-05	COL3A1, COL1A2, COL12A1, COL6A1, COL1A1, COL11A2, MMP14, COL11A1	261	64	16792	8.04215	0.091974	0.0136886	0.0969368
GOTERM_BP_DIRECT	GO:0048010~vascular endothelial growth factor receptor signaling pathway	8	0.0151289	0.000122964	NRP2, DOCK1, NRP1, BAIAP2, RHOA, PIK3R1, PXN, NCKAP1	261	72	16792	7.14857	0.186149	0.0254186	0.206835
GOTERM_BP_DIRECT	GO:0030324~lung development	8	0.0151289	0.000173158	FGFR2, BAG6, CRISPLD2, DHCR7, NOS3, LOX, SPARC, MMP14	261	76	16792	6.77233	0.251785	0.0317157	0.291149
GOTERM_BP_DIRECT	GO:0006890~retrograde vesicle-mediated transport, Golgi to ER	8	0.0151289	0.00027835	KDELR2, TMED2, TMED3, COPB1, SEC22B, NAPA, TMED9, KDELR1	261	82	16792	6.2768	0.372682	0.0455596	0.467629
GOTERM_BP_DIRECT	GO:0015031~protein transport	17	0.0321489	0.000458637	KDELR2, GDI2, AP1M1, RRBP1, CD63, TMED9, MYH9, GABARAP, CHMP1A, HSP90B1, TMED3, DNAJC14, EXOC4, RANBP3, SEC22B, COL1A1, PDCD6IP	261	395	16792	2.76894	0.536243	0.06747	0.769413
GOTERM_BP_DIRECT	GO:0007160~cell-matrix adhesion	8	0.0151289	0.000492654	COL3A1, ITGA11, ITGB5, TNN, CD63, PXN, CTNNB1, VCL	261	90	16792	5.71886	0.56194	0.066471	0.826258
GOTERM_BP_DIRECT	GO:0050900~leukocyte migration	9	0.01702	0.000624924	B4GALT1, GLG1, AIMP1, COL1A2, SHC1, COL1A1, MYH9, PIK3R1, PTPN11	261	122	16792	4.74618	0.649037	0.0773859	1.047
GOTERM_BP_DIRECT	GO:0035987~endodermal cell differentiation	5	0.00945555	0.000744543	COL12A1, ITGB5, COL6A1, MMP14, COL11A1	261	27	16792	11.9143	0.712799	0.0852572	1.24623
GOTERM_BP_DIRECT	GO:0071230~cellular response to amino acid stimulus	6	0.0113467	0.000772375	COL3A1, COL1A2, COL6A1, COL1A1, CAPN2, COL16A1	261	47	16792	8.21326	0.725891	0.0826644	1.29253
GOTERM_BP_DIRECT	GO:0034976~response to endoplasmic reticulum stress	7	0.0132378	0.00107237	TMX1, HSP90B1, PDIA3, PDIA5, PDIA4, MBTPS1, PIK3R1	261	75	16792	6.0048	0.834235	0.106245	1.79031
GOTERM_BP_DIRECT	GO:0001649~osteoblast differentiation	8	0.0151289	0.00116678	MEF2C, RRBP1, ITGA11, COL6A1, SYNCRIP, COL1A1, SNAI2, CYR61	261	104	16792	4.94901	0.858505	0.10866	1.94647
GOTERM_BP_DIRECT	GO:0048013~ephrin receptor signaling pathway	7	0.0132378	0.00217475	ARPC1A, ARPC1B, AP2A2, ARPC2, RHOA, SDC2, PTPN11	261	86	16792	5.23675	0.973922	0.18339	3.59927
GOTERM_BP_DIRECT	GO:0006928~movement of cell or subcellular component	7	0.0132378	0.00217475	ARPC1B, TUBB, TLN1, ARPC2, ABI3, CERCAM, VCL	261	86	16792	5.23675	0.973922	0.18339	3.59927
GOTERM_BP_DIRECT	GO:0001525~angiogenesis	11	0.0208022	0.00254312	NRP2, FGFR2, NRP1, AIMP1, MFGE8, SHC1, NOS3, PLCD1, MMP14, MYH9, ECM1	261	223	16792	3.17358	0.98595	0.20107	4.19672
GOTERM_BP_DIRECT	GO:0001568~blood vessel development	5	0.00945555	0.00274108	MEF2C, LAMA4, DHCR7, COL1A2, COL1A1	261	38	16792	8.46542	0.989924	0.205372	4.51636
GOTERM_BP_DIRECT	GO:0030220~platelet formation	4	0.00756444	0.00295934	MEF2C, ACTN1, MYH9, PTPN11	261	19	16792	13.5447	0.993017	0.210529	4.8676
GOTERM_BP_DIRECT	GO:0007179~transforming growth factor beta receptor signaling pathway	7	0.0132378	0.00305492	COL3A1, RHOA, COL1A2, UBC, ITGB5, ENG, PXN	261	92	16792	4.89522	0.994053	0.207804	5.02102
GOTERM_BP_DIRECT	GO:0006418~tRNA aminoacylation for protein translation	5	0.00945555	0.00331281	AIMP1, AARS, FARSB, IARS2, VARS	261	40	16792	8.04215	0.996144	0.214677	5.43386
GOTERM_BP_DIRECT	GO:0098609~cell-cell adhesion	12	0.0226933	0.00342489	EIF4G1, HSP90AB1, PKM, FMNL2, GAPVD1, MYO6, BAIAP2, RDX, EHD1, IQGAP1, PLEC, ENO1	261	271	16792	2.84888	0.996806	0.212931	5.61275
GOTERM_BP_DIRECT	GO:0006888~ER to Golgi vesicle-mediated transport	9	0.01702	0.00350794	TMED2, TMED3, COPB1, SEC22B, CTSC, NAPA, TMED9, KDELR1, TBC1D20	261	160	16792	3.61897	0.997222	0.209781	5.74509
GOTERM_BP_DIRECT	GO:0038096~Fc-gamma receptor signaling pathway involved in phagocytosis	8	0.0151289	0.0036394	ARPC1A, HSP90AB1, ARPC1B, DOCK1, ARPC2, BAIAP2, PIK3R1, NCKAP1	261	127	16792	4.05273	0.997773	0.209342	5.95424
GOTERM_BP_DIRECT	GO:0007229~integrin-mediated signaling pathway	7	0.0132378	0.00439052	DOCK1, COL3A1, ITGA11, ITGB5, MYH9, COL16A1, PTPN11	261	99	16792	4.54909	0.99937	0.238888	7.14085
GOTERM_BP_DIRECT	GO:0002576~platelet degranulation	7	0.0132378	0.00532427	TLN1, ACTN1, SPARC, CD63, ECM1, APLP2, VCL	261	103	16792	4.37243	0.999869	0.273384	8.59635
GOTERM_BP_DIRECT	GO:0043488~regulation of mRNA stability	7	0.0132378	0.00532427	EIF4G1, XPO1, PSMC3, UBC, PSMD4, YTHDF2, PABPC1	261	103	16792	4.37243	0.999869	0.273384	8.59635
GOTERM_BP_DIRECT	GO:0001501~skeletal system development	8	0.0151289	0.00550337	AEBP1, COMP, COL3A1, COL1A2, COL12A1, COL1A1, COL11A2, CDH11	261	137	16792	3.75691	0.999903	0.272939	8.87305
GOTERM_BP_DIRECT	GO:0006413~translational initiation	8	0.0151289	0.00550337	EIF4G1, RPL7, EIF4A1, RPL4, RPL12, PABPC1, RPS20, EIF3M	261	137	16792	3.75691	0.999903	0.272939	8.87305
GOTERM_BP_DIRECT	GO:0016584~nucleosome positioning	3	0.00567333	0.00628789	RSF1, SMARCA5, PAF1	261	8	16792	24.1264	0.999974	0.296848	10.0759
GOTERM_BP_DIRECT	GO:0001913~T cell mediated cytotoxicity	3	0.00567333	0.00628789	CADM1, CTSC, CTSH	261	8	16792	24.1264	0.999974	0.296848	10.0759
GOTERM_BP_DIRECT	GO:0045454~cell redox homeostasis	6	0.0113467	0.00683981	TMX1, PDIA3, NOS3, PDIA5, TXNRD1, PDIA4	261	77	16792	5.01329	0.99999	0.309846	10.9131
GOTERM_BP_DIRECT	GO:0001958~endochondral ossification	4	0.00756444	0.00733232	MEF2C, PHOSPHO1, COL1A1, MMP14	261	26	16792	9.89803	0.999996	0.319696	11.654
GOTERM_BP_DIRECT	GO:0007266~Rho protein signal transduction	5	0.00945555	0.00740221	CDH13, CFL1, RHOA, COL1A2, CDC42EP3	261	50	16792	6.43372	0.999996	0.314163	11.7587
GOTERM_BP_DIRECT	GO:0006621~protein retention in ER lumen	3	0.00567333	0.00800224	KDELR2, PDIA3, KDELR1	261	9	16792	21.4457	0.999999	0.326868	12.6525
GOTERM_BP_DIRECT	GO:0036500~ATF6-mediated unfolded protein response	3	0.00567333	0.00800224	ATF6, HSP90B1, MBTPS1	261	9	16792	21.4457	0.999999	0.326868	12.6525
GOTERM_BP_DIRECT	GO:0061549~sympathetic ganglion development	3	0.00567333	0.00800224	NRP2, NRP1, CTNNB1	261	9	16792	21.4457	0.999999	0.326868	12.6525
GOTERM_BP_DIRECT	GO:0030335~positive regulation of cell migration	9	0.01702	0.00801519	CDH13, IGF1R, RDX, COL1A1, MMP14, SNAI2, CTSH, PIK3R1, CYR61	261	184	16792	3.14693	0.999999	0.319638	12.6718
GOTERM_BP_DIRECT	GO:0030168~platelet activation	7	0.0132378	0.00899624	COL3A1, RHOA, COL1A2, ACTN1, COL1A1, PIK3R1, PTPN11	261	115	16792	3.91618	1	0.343262	14.1146
GOTERM_BP_DIRECT	GO:0048643~positive regulation of skeletal muscle tissue development	3	0.00567333	0.00990123	MEF2C, HMGCR, CTNNB1	261	10	16792	19.3011	1	0.362668	15.4256
GOTERM_BP_DIRECT	GO:0034504~protein localization to nucleus	4	0.00756444	0.0109422	XPO1, LMNA, PAF1, COL1A1	261	30	16792	8.57829	1	0.384291	16.9104
GOTERM_BP_DIRECT	GO:0007173~epidermal growth factor receptor signaling pathway	5	0.00945555	0.0109869	SHC1, PIK3R1, IQGAP1, PXN, PTPN11	261	56	16792	5.74439	1	0.377794	16.9736
GOTERM_BP_DIRECT	GO:0048701~embryonic cranial skeleton morphogenesis	4	0.00756444	0.0119784	FGFR2, TBX15, PRRX1, MMP14	261	31	16792	8.30157	1	0.396267	18.3639
GOTERM_BP_DIRECT	GO:0071364~cellular response to epidermal growth factor stimulus	4	0.00756444	0.0142145	MCM7, COL1A1, SNAI2, IQGAP1	261	33	16792	7.79844	1	0.442827	21.4196
GOTERM_BP_DIRECT	GO:0006107~oxaloacetate metabolic process	3	0.00567333	0.014229	GOT2, ACLY, MDH2	261	12	16792	16.0843	1	0.435345	21.439
GOTERM_BP_DIRECT	GO:0048208~COPII vesicle coating	5	0.00945555	0.014706	TMED2, SEC22B, CTSC, NAPA, TBC1D20	261	61	16792	5.27354	1	0.438478	22.0767
GOTERM_BP_DIRECT	GO:0001837~epithelial to mesenchymal transition	4	0.00756444	0.0154152	FGFR2, LOXL3, SNAI2, CTNNB1	261	34	16792	7.56908	1	0.446446	23.0156
GOTERM_BP_DIRECT	GO:0010952~positive regulation of peptidase activity	3	0.00567333	0.0166459	MMP14, CTSH, PCOLCE	261	13	16792	14.847	1	0.464639	24.62
GOTERM_BP_DIRECT	GO:0070208~protein heterotrimerization	3	0.00567333	0.0192241	COL1A2, COL6A1, COL1A1	261	14	16792	13.7865	1	0.506792	27.8793
GOTERM_BP_DIRECT	GO:0042493~response to drug	11	0.0208022	0.0203442	XPO1, NPC1, CCND1, MCM7, MYO6, HDAC1, WFDC1, ATP1A1, COL1A1, LOX, CTNNB1	261	304	16792	2.32799	1	0.519298	29.2536
GOTERM_BP_DIRECT	GO:0006695~cholesterol biosynthetic process	4	0.00756444	0.0207746	HMGCR, DHCR7, FDPS, ACLY	261	38	16792	6.77233	1	0.519334	29.7751
GOTERM_BP_DIRECT	GO:0010811~positive regulation of cell-substrate adhesion	4	0.00756444	0.0207746	SMOC2, CCDC80, EDIL3, CYR61	261	38	16792	6.77233	1	0.519334	29.7751
GOTERM_BP_DIRECT	GO:0038128~ERBB2 signaling pathway	4	0.00756444	0.0207746	UBC, SHC1, PIK3R1, CDC37	261	38	16792	6.77233	1	0.519334	29.7751
GOTERM_BP_DIRECT	GO:0006450~regulation of translational fidelity	3	0.00567333	0.0219579	AARS, IARS2, VARS	261	15	16792	12.8674	1	0.531849	31.1903
GOTERM_BP_DIRECT	GO:0007507~heart development	8	0.0151289	0.0240234	NRP2, MEF2C, RB1CC1, COL3A1, SHC1, LOX, SPARC, PTPN11	261	183	16792	2.81255	1	0.557188	33.5966
GOTERM_BP_DIRECT	GO:1903506~regulation of nucleic acid-templated transcription	3	0.00567333	0.0248418	RALY, ACTN1, ARL2BP	261	16	16792	12.0632	1	0.562286	34.528
GOTERM_BP_DIRECT	GO:0043066~negative regulation of apoptotic process	14	0.0264755	0.0253552	FKBP8, DDB1, IGF1R, HSP90B1, BAG6, HDAC1, COMP, NPM1, CFL1, UBC, CTSH, HIGD1A, PIK3R1, CYR61	261	455	16792	1.97961	1	0.562756	35.1059
GOTERM_BP_DIRECT	GO:0070527~platelet aggregation	4	0.00756444	0.0253819	TLN1, ACTN1, MYH9, VCL	261	41	16792	6.2768	1	0.556262	35.1359
GOTERM_BP_DIRECT	GO:0030334~regulation of cell migration	5	0.00945555	0.0277865	LAMA4, RHOA, LMNA, ABI3, VCL	261	74	16792	4.34711	1	0.582761	37.7783
GOTERM_BP_DIRECT	GO:0022617~extracellular matrix disassembly	5	0.00945555	0.0302586	HTRA1, LAMC1, CAPN2, MMP14, ENG	261	76	16792	4.23271	1	0.607705	40.3892
GOTERM_BP_DIRECT	GO:0021649~vestibulocochlear nerve structural organization	2	0.00378222	0.0307283	NRP2, NRP1	261	2	16792	64.3372	1	0.606834	40.8735
GOTERM_BP_DIRECT	GO:1904835~dorsal root ganglion morphogenesis	2	0.00378222	0.0307283	NRP2, NRP1	261	2	16792	64.3372	1	0.606834	40.8735
GOTERM_BP_DIRECT	GO:0030968~endoplasmic reticulum unfolded protein response	4	0.00756444	0.0323075	ATF6, CCND1, AARS, CDK5RAP3	261	45	16792	5.71886	1	0.61904	42.4747
GOTERM_BP_DIRECT	GO:0008286~insulin receptor signaling pathway	5	0.00945555	0.0328566	IGF1R, BAIAP2, SHC1, APPL1, PIK3R1	261	78	16792	4.12418	1	0.618946	43.0218
GOTERM_BP_DIRECT	GO:0060716~labyrinthine layer blood vessel development	3	0.00567333	0.0343431	TMED2, PLCD1, CYR61	261	19	16792	10.1585	1	0.629214	44.4785
GOTERM_BP_DIRECT	GO:0010824~regulation of centrosome duplication	3	0.00567333	0.0343431	XPO1, CHMP1A, PDCD6IP	261	19	16792	10.1585	1	0.629214	44.4785
GOTERM_BP_DIRECT	GO:0035264~multicellular organism growth	5	0.00945555	0.0355812	FGFR2, FKBP8, TMED2, DHCR7, PTPN11	261	80	16792	4.02107	1	0.636294	45.665
GOTERM_BP_DIRECT	GO:0001503~ossification	5	0.00945555	0.0355812	SPARC, COL11A2, COL11A1, ECM1, CDH11	261	80	16792	4.02107	1	0.636294	45.665
GOTERM_BP_DIRECT	GO:0000184~nuclear-transcribed mRNA catabolic process, nonsense-mediated decay	6	0.0113467	0.0377099	EIF4G1, RPL7, RPL4, RPL12, PABPC1, RPS20	261	119	16792	3.24389	1	0.651984	47.6494
GOTERM_BP_DIRECT	GO:0090263~positive regulation of canonical Wnt signaling pathway	6	0.0113467	0.0388729	FGFR2, PSMC3, UBC, PSMD4, COL1A1, WLS	261	120	16792	3.21686	1	0.657386	48.7045
GOTERM_BP_DIRECT	GO:0043123~positive regulation of I-kappaB kinase/NF-kappaB signaling	7	0.0132378	0.0394627	RHOA, UBC, WLS, LPAR1, TERF2IP, ECM1, CTNNB1	261	161	16792	2.79727	1	0.657153	49.232
GOTERM_BP_DIRECT	GO:0048844~artery morphogenesis	3	0.00567333	0.0413351	NRP1, PRRX1, ENG	261	21	16792	9.19102	1	0.668727	50.8727
GOTERM_BP_DIRECT	GO:0034394~protein localization to cell surface	3	0.00567333	0.0450141	USP4, CTNNB1, VCL	261	22	16792	8.77325	1	0.694834	53.9524
GOTERM_BP_DIRECT	GO:0034314~Arp2/3 complex-mediated actin nucleation	3	0.00567333	0.0450141	ARPC1A, ARPC1B, ARPC2	261	22	16792	8.77325	1	0.694834	53.9524
GOTERM_BP_DIRECT	GO:0033688~regulation of osteoblast proliferation	2	0.00378222	0.0457379	FGFR2, RHOA	261	3	16792	42.8914	1	0.695217	54.5365
GOTERM_BP_DIRECT	GO:1903375~facioacoustic ganglion development	2	0.00378222	0.0457379	NRP2, NRP1	261	3	16792	42.8914	1	0.695217	54.5365
GOTERM_BP_DIRECT	GO:0061198~fungiform papilla formation	2	0.00378222	0.0457379	HDAC1, CTNNB1	261	3	16792	42.8914	1	0.695217	54.5365
GOTERM_BP_DIRECT	GO:0097374~sensory neuron axon guidance	2	0.00378222	0.0457379	NRP2, NRP1	261	3	16792	42.8914	1	0.695217	54.5365
GOTERM_BP_DIRECT	GO:0021828~gonadotrophin-releasing hormone neuronal migration to the hypothalamus	2	0.00378222	0.0457379	NRP2, NRP1	261	3	16792	42.8914	1	0.695217	54.5365
GOTERM_BP_DIRECT	GO:0060916~mesenchymal cell proliferation involved in lung development	2	0.00378222	0.0457379	FGFR2, CTNNB1	261	3	16792	42.8914	1	0.695217	54.5365
GOTERM_BP_DIRECT	GO:0043044~ATP-dependent chromatin remodeling	3	0.00567333	0.048809	HDAC1, SMARCA5, SMARCA4	261	23	16792	8.3918	1	0.713785	56.9383
GOTERM_BP_DIRECT	GO:0006364~rRNA processing	8	0.0151289	0.0492628	WDR75, DCAF13, RPL7, MPHOSPH10, RPL4, RPL12, RPS20, XRN2	261	214	16792	2.40513	1	0.711877	57.2828
GOTERM_BP_DIRECT	GO:0016477~cell migration	7	0.0132378	0.0514085	DOCK1, RHOA, TNN, LAMC1, CD63, ENG, SDC2	261	172	16792	2.61837	1	0.722291	58.8774
GOTERM_BP_DIRECT	GO:0043524~negative regulation of neuron apoptotic process	6	0.0113467	0.0545342	HSP90AB1, MEF2C, NES, NRP1, HDAC1, AARS	261	132	16792	2.92442	1	0.73864	61.1002
GOTERM_BP_DIRECT	GO:0060071~Wnt signaling pathway, planar cell polarity pathway	5	0.00945555	0.0545982	AP2A2, PSMC3, RHOA, UBC, PSMD4	261	92	16792	3.49659	1	0.734078	61.1446
GOTERM_BP_DIRECT	GO:0000375~RNA splicing, via transesterification reactions	3	0.00567333	0.0567289	SRSF10, MPHOSPH10, SRRM1	261	25	16792	7.72046	1	0.742992	62.593
GOTERM_BP_DIRECT	GO:0002040~sprouting angiogenesis	3	0.00567333	0.0567289	CDH13, NRP1, ENG	261	25	16792	7.72046	1	0.742992	62.593
GOTERM_BP_DIRECT	GO:0022604~regulation of cell morphogenesis	3	0.00567333	0.0567289	FMNL2, CFL1, SPARC	261	25	16792	7.72046	1	0.742992	62.593
GOTERM_BP_DIRECT	GO:0048205~COPI coating of Golgi vesicle	2	0.00378222	0.0605159	TMED2, TMED9	261	4	16792	32.1686	1	0.76125	65.0428
GOTERM_BP_DIRECT	GO:1902285~semaphorin-plexin signaling pathway involved in neuron projection guidance	2	0.00378222	0.0605159	NRP2, NRP1	261	4	16792	32.1686	1	0.76125	65.0428
GOTERM_BP_DIRECT	GO:0022009~central nervous system vasculogenesis	2	0.00378222	0.0605159	ENG, CTNNB1	261	4	16792	32.1686	1	0.76125	65.0428
GOTERM_BP_DIRECT	GO:0097491~sympathetic neuron projection guidance	2	0.00378222	0.0605159	NRP2, NRP1	261	4	16792	32.1686	1	0.76125	65.0428
GOTERM_BP_DIRECT	GO:0003273~cell migration involved in endocardial cushion formation	2	0.00378222	0.0605159	SNAI2, ENG	261	4	16792	32.1686	1	0.76125	65.0428
GOTERM_BP_DIRECT	GO:0036486~ventral trunk neural crest cell migration	2	0.00378222	0.0605159	NRP2, NRP1	261	4	16792	32.1686	1	0.76125	65.0428
GOTERM_BP_DIRECT	GO:0046726~positive regulation by virus of viral protein levels in host cell	2	0.00378222	0.0605159	DDB1, TBC1D20	261	4	16792	32.1686	1	0.76125	65.0428
GOTERM_BP_DIRECT	GO:0097490~sympathetic neuron projection extension	2	0.00378222	0.0605159	NRP2, NRP1	261	4	16792	32.1686	1	0.76125	65.0428
GOTERM_BP_DIRECT	GO:0006606~protein import into nucleus	4	0.00756444	0.0608018	PDIA3, IPO7, CFL1, IPO9	261	58	16792	4.43705	1	0.758255	65.2214
GOTERM_BP_DIRECT	GO:0002053~positive regulation of mesenchymal cell proliferation	3	0.00567333	0.0608453	FGFR2, PRRX1, CTNNB1	261	26	16792	7.42352	1	0.75389	65.2485
GOTERM_BP_DIRECT	GO:0060338~regulation of type I interferon-mediated signaling pathway	3	0.00567333	0.0608453	HSP90AB1, CDC37, PTPN11	261	26	16792	7.42352	1	0.75389	65.2485
GOTERM_BP_DIRECT	GO:0036498~IRE1-mediated unfolded protein response	4	0.00756444	0.0633553	TLN1, LMNA, SHC1, PDIA5	261	59	16792	4.36184	1	0.763667	66.7797
GOTERM_BP_DIRECT	GO:0006511~ubiquitin-dependent protein catabolic process	7	0.0132378	0.0640159	UBE2D3, BAG6, USP4, TRPC4AP, PSMD4, USP22, CHFR	261	182	16792	2.47451	1	0.762865	67.172
GOTERM_BP_DIRECT	GO:0031032~actomyosin structure organization	3	0.00567333	0.0650604	FRMD6, TRPM7, MYH9	261	27	16792	7.14857	1	0.764172	67.7834
GOTERM_BP_DIRECT	GO:0006950~response to stress	4	0.00756444	0.0686088	HSP90AB1, ATF6, HSP90B1, NPM1	261	61	16792	4.21883	1	0.778424	69.7814
GOTERM_BP_DIRECT	GO:0001569~patterning of blood vessels	3	0.00567333	0.0693703	NRP1, ENG, CTNNB1	261	28	16792	6.89327	1	0.778044	70.1947
GOTERM_BP_DIRECT	GO:0000289~nuclear-transcribed mRNA poly(A) tail shortening	3	0.00567333	0.0737711	EIF4G1, EIF4A1, PABPC1	261	29	16792	6.65557	1	0.794993	72.4809
GOTERM_BP_DIRECT	GO:0048008~platelet-derived growth factor receptor signaling pathway	3	0.00567333	0.0737711	NRP1, IQGAP1, PTPN11	261	29	16792	6.65557	1	0.794993	72.4809
GOTERM_BP_DIRECT	GO:0006099~tricarboxylic acid cycle	3	0.00567333	0.0737711	ACO2, IDH3B, MDH2	261	29	16792	6.65557	1	0.794993	72.4809
GOTERM_BP_DIRECT	GO:0043542~endothelial cell migration	3	0.00567333	0.0737711	CDH13, RHOA, NOS3	261	29	16792	6.65557	1	0.794993	72.4809
GOTERM_BP_DIRECT	GO:0001937~negative regulation of endothelial cell proliferation	3	0.00567333	0.0737711	AIMP1, SPARC, ENG	261	29	16792	6.65557	1	0.794993	72.4809
GOTERM_BP_DIRECT	GO:0061551~trigeminal ganglion development	2	0.00378222	0.0750659	NRP2, NRP1	261	5	16792	25.7349	1	0.796881	73.1215
GOTERM_BP_DIRECT	GO:0006102~isocitrate metabolic process	2	0.00378222	0.0750659	ACO2, IDH3B	261	5	16792	25.7349	1	0.796881	73.1215
GOTERM_BP_DIRECT	GO:0000904~cell morphogenesis involved in differentiation	2	0.00378222	0.0750659	MYH9, CTNNB1	261	5	16792	25.7349	1	0.796881	73.1215
GOTERM_BP_DIRECT	GO:1901166~neural crest cell migration involved in autonomic nervous system development	2	0.00378222	0.0750659	NRP2, NRP1	261	5	16792	25.7349	1	0.796881	73.1215
GOTERM_BP_DIRECT	GO:0007420~brain development	7	0.0132378	0.0753805	NES, BAG6, TMEM57, CADM1, CDK5RAP3, NAPA, PTPN11	261	190	16792	2.37032	1	0.794359	73.275
GOTERM_BP_DIRECT	GO:0055114~oxidation-reduction process	15	0.0283666	0.0762614	TMX1, GDI2, UQCRC1, PDIA3, HMGCR, DHCR7, FADS3, PDIA5, TXNRD1, NOS3, LOXL3, CYB5B, LOX, HIGD1A, MSRB3	261	592	16792	1.63016	1	0.794395	73.7005
GOTERM_BP_DIRECT	GO:0030512~negative regulation of transforming growth factor beta receptor signaling pathway	4	0.00756444	0.0768457	GLG1, HTRA1, UBC, ENG	261	64	16792	4.02107	1	0.793129	73.9792
GOTERM_BP_DIRECT	GO:0060325~face morphogenesis	3	0.00567333	0.0782589	CRISPLD2, COL1A1, PTPN11	261	30	16792	6.43372	1	0.795498	74.6418
GOTERM_BP_DIRECT	GO:0043087~regulation of GTPase activity	4	0.00756444	0.0796838	RAB3GAP2, GAPVD1, RDX, IQGAP1	261	65	16792	3.95921	1	0.797845	75.2938
GOTERM_BP_DIRECT	GO:0045471~response to ethanol	5	0.00945555	0.0802788	GOT2, CCND1, HMGCR, SPARC, SDF4	261	105	16792	3.06367	1	0.796657	75.5614
GOTERM_BP_DIRECT	GO:0006464~cellular protein modification process	5	0.00945555	0.0802788	PPP4R2, UBE2D3, LOX, ATG3, TTLL12	261	105	16792	3.06367	1	0.796657	75.5614
GOTERM_BP_DIRECT	GO:0048015~phosphatidylinositol-mediated signaling	5	0.00945555	0.0824651	FGFR2, IGF1R, RHOA, PIK3R1, PTPN11	261	106	16792	3.03477	1	0.802053	76.5213
GOTERM_BP_DIRECT	GO:0036258~multivesicular body assembly	3	0.00567333	0.0828299	CHMP1A, STAM2, PDCD6IP	261	31	16792	6.22618	1	0.799945	76.678
GOTERM_BP_DIRECT	GO:0030513~positive regulation of BMP signaling pathway	3	0.00567333	0.0828299	FKBP8, ENG, CYR61	261	31	16792	6.22618	1	0.799945	76.678
GOTERM_BP_DIRECT	GO:0000187~activation of MAPK activity	5	0.00945555	0.0846805	CD81, UBC, SHC1, LPAR1, PTPN11	261	107	16792	3.00641	1	0.803806	77.4578
GOTERM_BP_DIRECT	GO:0048167~regulation of synaptic plasticity	3	0.00567333	0.0874807	NCAM1, MEF2C, BAIAP2	261	32	16792	6.03161	1	0.811137	78.5912
GOTERM_BP_DIRECT	GO:0016192~vesicle-mediated transport	6	0.0113467	0.0876497	GDI2, AP2A2, CHMP1A, AP1M1, COPB1, SEC22B	261	152	16792	2.53962	1	0.808362	78.6579
GOTERM_BP_DIRECT	GO:0060536~cartilage morphogenesis	2	0.00378222	0.0893915	MEF2C, SNAI2	261	6	16792	21.4457	1	0.811494	79.3336
GOTERM_BP_DIRECT	GO:0060789~hair follicle placode formation	2	0.00378222	0.0893915	HDAC1, CTNNB1	261	6	16792	21.4457	1	0.811494	79.3336
GOTERM_BP_DIRECT	GO:0032964~collagen biosynthetic process	2	0.00378222	0.0893915	COL1A1, SERPINH1	261	6	16792	21.4457	1	0.811494	79.3336
GOTERM_BP_DIRECT	GO:0031960~response to corticosteroid	2	0.00378222	0.0893915	COL1A1, ENG	261	6	16792	21.4457	1	0.811494	79.3336
GOTERM_BP_DIRECT	GO:0001711~endodermal cell fate commitment	2	0.00378222	0.0893915	PAF1, CTNNB1	261	6	16792	21.4457	1	0.811494	79.3336
GOTERM_BP_DIRECT	GO:0001938~positive regulation of endothelial cell proliferation	4	0.00756444	0.0914803	NRP2, CDH13, NRP1, ECM1	261	69	16792	3.72969	1	0.815766	80.1174
GOTERM_BP_DIRECT	GO:0010718~positive regulation of epithelial to mesenchymal transition	3	0.00567333	0.0922075	GLIPR2, COL1A1, CTNNB1	261	33	16792	5.84883	1	0.815093	80.3837
GOTERM_BP_DIRECT	GO:0010634~positive regulation of epithelial cell migration	3	0.00567333	0.0922075	GLIPR2, DOCK1, CTSH	261	33	16792	5.84883	1	0.815093	80.3837
GOTERM_BP_DIRECT	GO:0006412~translation	8	0.0151289	0.0988788	EIF4G1, RPL7, RRBP1, SLC25A6, FARSB, RPL4, RPL12, RPS20	261	253	16792	2.03438	1	0.834349	82.6747
Category	Term	Count	%	PValue	Genes	List Total	Pop Hits	Pop Total	Fold Enrichment	Bonferroni	Benjamini	FDR
KEGG_PATHWAY	hsa04510:Focal adhesion	25	0.0472777	1.34669e-12	TLN1, COL3A1, ITGA11, ITGB5, ACTN1, CAPN2, PXN, VCL, CTNNB1, IGF1R, CCND1, LAMA4, DOCK1, COMP, COL1A2, RHOA, COL6A1, TNN, SHC1, COL1A1, LAMC1, COL11A2, THBS2, COL11A1, PIK3R1	138	206	6879	6.04949	2.76074e-10	2.76074e-10	1.69478e-09
KEGG_PATHWAY	hsa04512:ECM-receptor interaction	13	0.0245844	1.19e-07	COL3A1, ITGA11, ITGB5, LAMA4, COMP, COL1A2, COL6A1, TNN, LAMC1, COL1A1, COL11A2, THBS2, COL11A1	138	87	6879	7.44853	2.43947e-05	1.21974e-05	0.000149757
KEGG_PATHWAY	hsa04151:PI3K-Akt signaling pathway	24	0.0453866	2.47386e-07	HSP90AB1, FGFR2, COL3A1, ITGA11, ITGB5, LPAR1, CDC37, IGF1R, CCND1, HSP90B1, LAMA4, COMP, COL1A2, YWHAQ, COL6A1, TNN, NOS3, GNB4, COL1A1, LAMC1, COL11A2, THBS2, COL11A1, PIK3R1	138	345	6879	3.46767	5.07129e-05	1.69046e-05	0.000311326
KEGG_PATHWAY	hsa04810:Regulation of actin cytoskeleton	18	0.03404	7.52376e-07	FGFR2, ENAH, BAIAP2, ITGA11, ACTN1, ITGB5, RDX, IQGAP1, PXN, VCL, NCKAP1, ARPC1A, ARPC1B, DOCK1, ARPC2, CFL1, RHOA, PIK3R1	138	210	6879	4.27267	0.000154225	3.85585e-05	0.000946833
KEGG_PATHWAY	hsa05100:Bacterial invasion of epithelial cells	10	0.0189111	2.15564e-05	ARPC1A, ARPC1B, DOCK1, ARPC2, RHOA, SHC1, PIK3R1, PXN, CTNNB1, VCL	138	78	6879	6.39075	0.00440937	0.000883433	0.0271246
KEGG_PATHWAY	hsa05146:Amoebiasis	10	0.0189111	0.000242371	LAMA4, COL3A1, COL1A2, ACTN1, COL1A1, LAMC1, COL11A2, COL11A1, PIK3R1, VCL	138	106	6879	4.70263	0.0484776	0.00824781	0.304587
KEGG_PATHWAY	hsa04974:Protein digestion and absorption	9	0.01702	0.000339308	SLC8A3, COL3A1, COL1A2, COL12A1, COL6A1, ATP1A1, COL1A1, COL11A2, COL11A1	138	88	6879	5.09807	0.0672051	0.00988934	0.426169
KEGG_PATHWAY	hsa04520:Adherens junction	8	0.0151289	0.000490076	IGF1R, BAIAP2, RHOA, ACTN1, SNAI2, IQGAP1, CTNNB1, VCL	138	71	6879	5.61666	0.095606	0.0124827	0.614995
KEGG_PATHWAY	hsa04611:Platelet activation	10	0.0189111	0.00108639	TLN1, COL3A1, RHOA, COL1A2, GUCY1B3, NOS3, COL1A1, COL11A2, COL11A1, PIK3R1	138	130	6879	3.83445	0.19975	0.024455	1.35861
KEGG_PATHWAY	hsa05205:Proteoglycans in cancer	12	0.0226933	0.00205741	IGF1R, CCND1, RHOA, ITGB5, RDX, CD63, PIK3R1, IQGAP1, PXN, SDC2, CTNNB1, PTPN11	138	200	6879	2.99087	0.3444	0.0413416	2.55855
KEGG_PATHWAY	hsa01130:Biosynthesis of antibiotics	12	0.0226933	0.00324136	GOT2, PKM, ACO2, HMGCR, EHHADH, FDPS, IDH3B, ACLY, OAT, BPNT1, MDH2, ENO1	138	212	6879	2.82158	0.486013	0.0587111	4.00341
KEGG_PATHWAY	hsa05130:Pathogenic Escherichia coli infection	6	0.0113467	0.00327991	ARPC1A, ARPC1B, TUBB, ARPC2, RHOA, CTNNB1	138	51	6879	5.86445	0.490072	0.0545779	4.05012
KEGG_PATHWAY	hsa05215:Prostate cancer	7	0.0132378	0.00796835	FGFR2, HSP90AB1, IGF1R, HSP90B1, CCND1, PIK3R1, CTNNB1	138	88	6879	3.96517	0.80603	0.118524	9.5778
KEGG_PATHWAY	hsa04141:Protein processing in endoplasmic reticulum	9	0.01702	0.0192515	HSP90AB1, ATF6, UBE2D3, HSP90B1, PDIA3, RRBP1, PDIA4, CAPN2, MBTPS1	138	169	6879	2.65462	0.981408	0.24772	21.701
KEGG_PATHWAY	hsa00020:Citrate cycle (TCA cycle)	4	0.00756444	0.0211898	ACO2, IDH3B, ACLY, MDH2	138	30	6879	6.64638	0.987607	0.253758	23.6263
KEGG_PATHWAY	hsa01200:Carbon metabolism	7	0.0132378	0.0248852	GOT2, PKM, ACO2, EHHADH, IDH3B, MDH2, ENO1	138	113	6879	3.08792	0.994293	0.275936	27.1767
KEGG_PATHWAY	hsa04670:Leukocyte transendothelial migration	7	0.0132378	0.0268438	RHOA, ACTN1, PIK3R1, PXN, CTNNB1, VCL, PTPN11	138	115	6879	3.03422	0.996221	0.27973	28.9962
KEGG_PATHWAY	hsa05210:Colorectal cancer	5	0.00945555	0.0345299	CCND1, RHOA, APPL1, PIK3R1, CTNNB1	138	62	6879	4.01999	0.999256	0.329818	35.7395
KEGG_PATHWAY	hsa05131:Shigellosis	5	0.00945555	0.0381639	ARPC1A, ARPC1B, DOCK1, ARPC2, VCL	138	64	6879	3.89436	0.999657	0.342843	38.718
KEGG_PATHWAY	hsa01210:2-Oxocarboxylic acid metabolism	3	0.00567333	0.0440497	GOT2, ACO2, IDH3B	138	17	6879	8.79668	0.999902	0.369824	43.2736
KEGG_PATHWAY	hsa05200:Pathways in cancer	14	0.0264755	0.0487258	FGFR2, HSP90AB1, IGF1R, CCND1, LAMA4, HSP90B1, HDAC1, RHOA, GNB4, LPAR1, LAMC1, APPL1, PIK3R1, CTNNB1	138	393	6879	1.77575	0.999964	0.385924	46.6683
KEGG_PATHWAY	hsa04144:Endocytosis	10	0.0189111	0.0507316	FGFR2, ARPC1A, IGF1R, ARPC1B, AP2A2, ARPC2, STAM2, RHOA, PDCD6IP, EHD1	138	241	6879	2.06837	0.999977	0.384389	48.0663
KEGG_PATHWAY	hsa05203:Viral carcinogenesis	9	0.01702	0.0516135	PKM, CCND1, HDAC1, DDB1, RHOA, YWHAQ, ACTN1, PIK3R1, PXN	138	205	6879	2.18844	0.999981	0.376452	48.6702
KEGG_PATHWAY	hsa01230:Biosynthesis of amino acids	5	0.00945555	0.0548155	GOT2, PKM, ACO2, IDH3B, ENO1	138	72	6879	3.46165	0.99999	0.382167	50.8091
KEGG_PATHWAY	hsa05220:Chronic myeloid leukemia	5	0.00945555	0.0548155	CCND1, HDAC1, SHC1, PIK3R1, PTPN11	138	72	6879	3.46165	0.99999	0.382167	50.8091
KEGG_PATHWAY	hsa05144:Malaria	4	0.00756444	0.0733897	COMP, CD81, THBS2, SDC2	138	49	6879	4.06921	1	0.464751	61.6812
KEGG_PATHWAY	hsa04919:Thyroid hormone signaling pathway	6	0.0113467	0.0789409	CCND1, HDAC1, ATP1A1, PLCD1, PIK3R1, CTNNB1	138	115	6879	2.60076	1	0.477098	64.472
KEGG_PATHWAY	hsa04666:Fc gamma R-mediated phagocytosis	5	0.00945555	0.0860096	ARPC1A, ARPC1B, ARPC2, CFL1, PIK3R1	138	84	6879	2.96713	1	0.49482	67.7548
KEGG_PATHWAY	hsa04142:Lysosome	6	0.0113467	0.0932776	GNS, NPC1, AP1M1, CTSC, CD63, CTSH	138	121	6879	2.47179	1	0.51174	70.8371
KEGG_PATHWAY	hsa04022:cGMP-PKG signaling pathway	7	0.0132378	0.0949582	SLC8A3, MEF2C, SLC25A6, RHOA, GUCY1B3, NOS3, ATP1A1	138	158	6879	2.20845	1	0.50604	71.5101
