# Supplementary material for: IGF1R and LOX Modules Are Related to Antler Growth Rate Revealed by Integrated Analyses of Genomics and Transcriptomics
Source: Animals (Basel). 2022 Jun 11;12(12):1522. doi: 10.3390/ani12121522 (PMC9219449; doi:10.3390/ani12121522)
Supplement: Supplementary file 1 [file animals-12-01522-s001.zip › Table S2 The expression of 2663 transcripts.xlsx]

## Sheet: Sheet1
gene_id	sample_fpkm(SD_003)	sample_fpkm(SD_1729)	sample_fpkm(SD_518)	sample_fpkm(SRP_003)	sample_fpkm(SRP_1729)	sample_fpkm(SRP_518)	sample_fpkm(STC_003)	sample_fpkm(STC_1729)	sample_fpkm(STC_518)	sample_fpkm(LD_137)	sample_fpkm(LD_1162)	sample_fpkm(LD_395)	sample_fpkm(LRP_137)	sample_fpkm(LRP_1162)	sample_fpkm(LRP_395)	sample_fpkm(LTC_137)	sample_fpkm(LTC_1162)	sample_fpkm(LTC_395)	Gene Length	KO Name	KO Description	Swissprot ID	UP_DOWN_REGULATION(S_DvsL_D)	log2ratio(S_DvsL_D)	q value(S_DvsL_D)	UP_DOWN_REGULATION(S_RPvsL_RP)	log2ratio(S_RPvsL_RP)	q value(S_RPvsL_RP)	UP_DOWN_REGULATION(S_TCvsL_TC)	log2ratio(S_TCvsL_TC)	q value(S_TCvsL_TC)
3-6k.c30575/1/4189	4.74	4.85	2.65	13.61	15.66	10.78	6.2	7.42	5.82	1.95	4.33	3.95	9.7	11.7	14.93	7.85	10.13	7.21	4155	NRP2	neuropilin 2	O60462	FALSE	0.34016	1	FALSE	0.18954	1	FALSE	-0.33968	1
1-2k.c25136/1/1622	0	6.11	0	4.37	17.97	0.96	1.12	5.02	0.13	0.86	0.96	5.17	4.85	0.89	25.52	2.42	0	10.53	1656	NRP2	neuropilin 2	O60462	FALSE	-0.15512	1	FALSE	-0.43644	1	FALSE	-1.1102	1
3-6k.c8005/1/3642	6.69	2.62	2.74	14.07	9.68	7.43	6.14	8.07	5.53	6.16	2.61	4.94	25.14	8.93	25.92	17.44	6.7	11.36	3617	NRP2	neuropilin 2	O60462	FALSE	-0.10925	1	FALSE	-0.90653	1	FALSE	-0.79649	1
3-6k.c17106/1/6577	8.82	9.77	4.14	28.85	33.63	15.86	10.86	14.77	8.73	4.44	7.59	6.55	21.14	25.73	32.54	11.55	13.03	13.92	6617	NRP2	neuropilin 2	O60462	FALSE	0.36897	1	FALSE	0.032827	1	FALSE	-0.13835	1
3-6k.c19932/1/3302	0.7	3.89	2.47	2.63	13.96	10.63	0.8	5.2	5.15	3.33	0.75	1.52	10.27	0	5.7	7.04	0.27	2.3	3357	NRP2	neuropilin 2	O60462	FALSE	0.36765	1	FALSE	0.7559	1	FALSE	0.24718	1
2-3k.c9331/1/1767.1	2.02	10.06	0.45	11.41	14.42	15.3	2.96	4.58	6.27	0	0	1.3	0	0	3.62	0	4.42	0.88	893	NRP2	neuropilin 2	O60462	FALSE	3.2769	1	UP	3.4968	0.044627	FALSE	1.3681	1
3-6k.c29517/1/5598	0	0	0.17	0	0	0	0	0	0	1.36	0	0	5.46	0	0	1.04	0	0	5572	NRP2	neuropilin 2	O60462	FALSE	-3.0497	1	FALSE	#NAME?	1	FALSE	#NAME?	1
3-6k.c3421/1/4347	2	3.76	5.24	5.59	17.65	20.9	2.64	9.94	15.22	3.85	7.13	5.24	16.97	28.93	18.17	10.67	20.07	8.84	4378	NRP2	neuropilin 2	O60462	FALSE	-0.50025	1	FALSE	-0.49009	1	FALSE	-0.51977	1
3-6k.c17875/1/4773	0	0	3.65	0	0	10.69	0	0	6.06	2.13	5.93	0.04	8.32	18.7	0	4.19	8.49	0	4755	NRP2	neuropilin 2	O60462	FALSE	-1.0946	1	FALSE	-1.2667	1	FALSE	-1.0587	1
1-2k.c2214/15/1133	328.45	319.32	275.18	347.02	302.16	284.67	142.07	177.32	157.76	286.47	378.72	519.78	270.84	368.1	619.4	198.4	128	313.37	1120	htpG, HSP90A	molecular chaperone HtpG	Q76LV1	FALSE	-0.2973	1	FALSE	-0.38456	1	FALSE	-0.41001	1
1-2k.c21215/1/1580	0.19	0	0	0.21	0.47	0.44	0.17	0	0.35	0	0.23	0.62	0.2	0.39	0.2	0	0	0.36	1579	htpG, HSP90A	molecular chaperone HtpG	Q76LV1	FALSE	-1.9795	1	FALSE	0.59219	1	FALSE	0.49022	1
3-6k.c15345/1/3483.1	16.11	15.3	14.78	21.03	15.49	13.02	9.5	9.15	6.24	21.06	21.62	16.17	11.33	21.06	14.15	8.93	7.32	8.67	1232	htpG, HSP90A	molecular chaperone HtpG	Q76LV1	FALSE	-0.28564	1	FALSE	0.16459	1	FALSE	0.042826	1
3-6k.c15345/1/3483.4	2.97	5.08	3.45	0.55	2.56	2.18	0.31	0.9	0.93	1.46	5.6	2.95	1.4	3.38	1	1.38	0.89	0.16	623	htpG, HSP90A	molecular chaperone HtpG	Q76LV1	FALSE	0.25273	1	FALSE	-0.066943	1	FALSE	-0.14047	1
2-3k.c28489/8/1882	363.96	387.15	306.37	354.95	354.27	331.96	142.57	160.16	170.03	348.58	346.89	163.51	296.87	290.09	230.53	219.59	110.07	106.13	1885	htpG, HSP90A	molecular chaperone HtpG	Q76LV1	FALSE	0.36582	1	FALSE	0.40451	1	FALSE	0.17381	1
1-2k.c5600/2/1446	0	0	0	0	0	0	0	0	0	0	0	0	0	0	0	0	0	0	1442	htpG, HSP90A	molecular chaperone HtpG	Q76LV1	FALSE	NA	NA	FALSE	NA	NA	FALSE	NA	NA
2-3k.c7555/2/886	425.4	399.85	333.8	463.89	365.56	306.68	173.1	199.33	176.65	372.91	570.88	144.15	312.05	566.83	153.72	243.63	138.57	61.99	875	htpG, HSP90A	molecular chaperone HtpG	Q76LV1	FALSE	0.16142	1	FALSE	0.22765	1	FALSE	0.37595	1
2-3k.c19730/1/1731	0.16	0	0	0.37	0.14	0	0	0.15	0	0	0	0	0.33	0	0	0	0	0	1746	htpG, HSP90A	molecular chaperone HtpG	Q76LV1	FALSE	Inf	1	FALSE	0.6455	1	FALSE	Inf	1
3-6k.c16692/1/3081.1	0	0	0	0	0	0	0	0	0	0	0	0	0	0	0.1	0	0	0	981	htpG, HSP90A	molecular chaperone HtpG	P08238	FALSE	NA	NA	FALSE	#NAME?	1	FALSE	NA	NA
1-2k.c33835/1/1594	3	0.26	24.9	18.86	0.02	0	6.62	9.99	5.3	0	91.79	144.74	0	116.68	131.56	0	14.08	71.02	1641	htpG, HSP90A	molecular chaperone HtpG	P11499	FALSE	-3.0123	1	FALSE	-3.5889	0.9256	FALSE	-2.0067	1
3-6k.c15345/1/3483.3	0	0	0	1.71	0	0	0	0.12	0	4.46	0	0	0	0	1.74	0	0.22	0	718	htpG, HSP90A	molecular chaperone HtpG	P11499	FALSE	#NAME?	1	FALSE	-0.039001	1	FALSE	-1.3603	1
1-2k.c3371/1/1243	0.16	0	0	0	0	0	0	0.14	0	0	0	0	0.16	0.28	0.17	0	0	0	1219	htpG, HSP90A	molecular chaperone HtpG	P11499	FALSE	Inf	1	FALSE	#NAME?	1	FALSE	Inf	1
1-2k.c33729/9/1759	2.67	0	0	0	0	0	0	0	0	0	65.34	49.39	0	59.58	75.77	0	7.74	33.42	1757	htpG, HSP90A	molecular chaperone HtpG	P11499	FALSE	-5.2919	0.35889	DOWN	#NAME?	0.0010048	FALSE	#NAME?	0.24222
3-6k.c15345/1/3483.2	0	0	0	0	0	0	0	0	0	0	0	0	0	0	0	0	0	0	771	htpG, HSP90A	molecular chaperone HtpG	P34058	FALSE	NA	NA	FALSE	NA	NA	FALSE	NA	NA
1-2k.c18344/1/1301	0	0	0	0	0	0	0	0	0.13	0	0.16	0	0	0	0	0	0	0	1297	htpG, HSP90A	molecular chaperone HtpG	P34058	FALSE	#NAME?	1	FALSE	NA	NA	FALSE	Inf	1
2-3k.c24890/1/866	1.61	3.57	1.38	1.58	2.01	4.54	0.99	4.05	0	0	3.83	0	1.04	3.61	0	1.98	0	5.4	860	htpG, HSP90A	molecular chaperone HtpG	P34058	FALSE	0.86274	1	FALSE	0.90605	1	FALSE	-0.57416	1
2-3k.c10989/11/1878	0.41	15.38	9.45	0.01	3.04	0	0	0	0	0	3.22	16.17	3.16	0	13.2	5.06	0	7.53	1858	htpG, HSP90A	molecular chaperone HtpG	P34058	FALSE	0.42396	1	FALSE	-2.4583	1	DOWN	#NAME?	0.037382
2-3k.c11625/1/2476	0	0.36	0	0	0.13	0.59	0	0.3	0	0	0.18	0	0	0	0	0.13	0	0	2462	htpG, HSP90A	molecular chaperone HtpG	P34058	FALSE	0.95872	1	FALSE	Inf	1	FALSE	1.1887	1
1-2k.c18366/3/1281	30.08	18.18	6.33	5.56	13.08	6.29	0.95	0.6	3.37	3.41	31.22	29.37	10.3	0	0	0	0.06	8.52	1279	htpG, HSP90A	molecular chaperone HtpG	P34058	FALSE	-0.138	1	FALSE	1.2787	1	FALSE	-0.87719	1
3-6k.c16692/1/3081.2	0	0.31	0.39	0	0.24	0	0.24	0	0	0	0	0.35	0.6	0.68	0	0.21	0.33	0	558	htpG, HSP90A	molecular chaperone HtpG	P34058	FALSE	1.519	1	FALSE	-3.015	1	FALSE	-0.76617	1
2-3k.c25286/37/2003	0	0	0	0	0	0	0	0	0	0	0	0	0	0	0	0	0	0	1998	htpG, HSP90A	molecular chaperone HtpG	P34058	FALSE	NA	NA	FALSE	NA	NA	FALSE	NA	NA
1-2k.c16630/1/1363	0.08	0	0	0.1	0	0	0.09	0.25	0.1	0.27	0.24	0	0	0.09	0	0	0	0	1359	htpG, HSP90A	molecular chaperone HtpG	P34058	FALSE	-2.1915	1	FALSE	0.4614	1	FALSE	Inf	1
1-2k.c17026/1/1242	0.18	1.01	0.48	0.38	0.72	0.61	0	0.52	0.29	0.74	0.66	0.5	0.23	0.76	0.17	0.47	0.47	0	1264	htpG, HSP90A	molecular chaperone HtpG	P34058	FALSE	-0.21919	1	FALSE	0.66423	1	FALSE	-0.13997	1
3-6k.c1850/6/2533	70.16	56.32	57.96	81.31	57.38	77.71	36.22	43.54	31.2	75.82	46.58	0	66.17	35.11	3.37	46.82	44.34	2.57	2522	htpG, HSP90A	molecular chaperone HtpG	P34058	FALSE	0.65314	1	FALSE	1.1098	1	FALSE	0.32034	1
1-2k.c20890/1/1607	0	0	0	0	0	0.67	0	0	0	0.23	0	0	0.17	0	0	0	0	0	1610	htpG, HSP90A	molecular chaperone HtpG	Q5R710	FALSE	#NAME?	1	FALSE	2.0983	1	FALSE	NA	NA
1-2k.c11475/1/1299.1	0	0	0	0	0	0	0	0	0	0	0	0	0	0	0	0	0	0	1053	htpG, HSP90A	molecular chaperone HtpG	Q9GKX8	FALSE	NA	NA	FALSE	NA	NA	FALSE	NA	NA
2-3k.c12832/1/4184.1	0	0	0	0	0.06	0	0	0	0	0	0	0	0	0	0	0	0	0	2078	htpG, HSP90A	molecular chaperone HtpG	Q9GKX8	FALSE	NA	NA	FALSE	Inf	1	FALSE	NA	NA
3-6k.c11340/3/3185	0	0	0	0	0	1.56	0	0	0	1.98	5.81	0	0	0	0	0	0	0	3185	NRP1	neuropilin 1	O14786	FALSE	#NAME?	0.19582	FALSE	Inf	1	FALSE	NA	NA
3-6k.c11781/2/3441	0	0	0	0	0	0	0	0	0	0	0	0	0	0	0	0	0	0	3435	NRP1	neuropilin 1	O14786	FALSE	NA	NA	FALSE	NA	NA	FALSE	NA	NA
3-6k.c27713/1/5733	12.94	0.61	0.63	4.49	1.14	0	6.99	0.42	2.01	12.03	2.61	0	3.65	2.27	0	4.87	0	10.28	5733	NRP1	neuropilin 1	O14786	FALSE	0.045252	1	FALSE	0.039376	1	FALSE	-0.58819	1
3-6k.c2952/1/3177	0	11.02	10.81	0	7.93	3.96	0	13.68	12.86	14.92	7.2	0	5.11	7.59	0	11.61	0	0	3178	NRP1	neuropilin 1	O14786	FALSE	0.0093423	1	FALSE	-0.032365	1	FALSE	1.2578	1
3-6k.c19603/1/5546	0	13.32	12.5	2.4	7.09	6.49	0	19.14	11.2	2.62	10.58	6.15	5.57	8.94	0	11.31	11.27	0	5544	NRP1	neuropilin 1	O14786	FALSE	0.47003	1	FALSE	0.21691	1	FALSE	0.43117	1
3-6k.c16636/1/4113.1	5.16	0	0	0	0	0	0	0	0	0	0	0	0	0	0	0	0	0	2346	NRP1	neuropilin 1	O14786	FALSE	Inf	1	FALSE	NA	NA	FALSE	NA	NA
3-6k.c29534/1/3482.1	2.65	1.9	2.41	0.64	0.86	0.82	0.89	1.93	2.29	1.81	3.25	2.11	1.38	1.21	0.56	1.95	2.4	0.96	2389	NRP1	neuropilin 1	O14786	FALSE	0.040478	1	FALSE	-0.3903	1	FALSE	-0.039268	1
3-6k.c8648/1/5643	0	35.85	33.1	0	23.43	18.09	0	26.6	28.95	12.58	14.39	0	7.8	12.04	0	20.3	18.99	0	5607	NRP1	neuropilin 1	O14786	FALSE	1.3959	1	FALSE	1.1269	1	FALSE	0.51214	1
3-6k.c20988/1/5443	0.89	2.05	1.7	0	1.84	1.43	0	0.73	1.26	0	2.71	2.25	1.33	0	5.68	0	1.61	0	5459	NRP1	neuropilin 1	O14786	FALSE	-0.02034	1	FALSE	-1.1272	1	FALSE	0.27011	1
3-6k.c5850/1/3654.1	0	0.23	0.24	0	0.05	0	0	0.25	0.31	0.13	0.08	0.08	0	0.06	0.07	0.28	0.08	0.19	1113	NRP1	neuropilin 1	O14786	FALSE	0.6971	1	FALSE	-1.2255	1	FALSE	0.019238	1
3-6k.c9722/1/3584.1	0	0	0	0.24	0	0	0	0	0.16	0	0	0	0	0	0.19	0	0	0	3195	NRP1	neuropilin 1	O14786	FALSE	NA	NA	FALSE	0.44643	1	FALSE	Inf	1
3-6k.c22539/2/5459	3.38	0	0	11.01	0	0	4.61	0	0	0	1.66	3.94	0	0	6.98	0.8	0	5.99	5468	NRP1	neuropilin 1	O14786	FALSE	-0.59174	1	FALSE	0.71768	1	FALSE	-0.45119	1
3-6k.c5933/1/5466	0.39	0.27	0	0	0	0	0	0	0	0.79	0	0.13	0.35	0	0	0.4	0.53	0.26	5461	NRP1	neuropilin 1	O14786	FALSE	-0.40978	1	FALSE	#NAME?	1	FALSE	#NAME?	0.057223
3-6k.c23360/1/4454.1	0	3.9	10.38	0	11.65	6.87	0	15.84	18.49	2.37	0	6.36	4.27	0	4.03	0.24	1.58	3.27	2110	NRP1	neuropilin 1	O14786	FALSE	0.74241	1	FALSE	1.1301	1	FALSE	2.659	1
3-6k.c7677/1/5324	72.72	0	0	34.36	0	0	45.33	0	0	36.03	34.21	44.7	24.2	22.92	38.74	31.82	30.19	59.84	5312	NRP1	neuropilin 1	O14786	FALSE	-0.54006	1	FALSE	-1.2179	1	FALSE	-1.2723	1
3-6k.c28908/1/3605	6.99	0	0	0.21	0	0	2.39	0	0	0	2.5	5.1	0	0.19	0	0	0	0	3612	NRP1	neuropilin 1	O14786	FALSE	0.0082471	1	FALSE	0.34592	1	FALSE	Inf	1
1-2k.c13363/1/1265.1	18.59	3.93	3.48	10.06	0	0.14	11.71	0	4.89	16.96	4.24	31.77	11.9	4.75	28.6	2.7	11.19	33.59	800	NRP1	neuropilin 1	O14786	FALSE	-0.95422	1	FALSE	-2.0798	1	FALSE	-1.4599	1
3-6k.c28726/1/3245	0	12.74	14.49	0	11.12	6.59	0	13.59	7.21	0	0	0	0	0	0	0	0	0	3238	NRP1	neuropilin 1	O14786	UP	Inf	0.0022158	UP	Inf	0.0092847	UP	Inf	0.013237
2-3k.c16591/1/1410	13.32	1.31	0	18.86	2.46	4.38	6.7	1.32	0.39	11.6	5.91	0	5.51	9.42	2.53	3.33	0.21	0.44	1436	PRRX, PMX	paired mesoderm homeobox protein	P63014	FALSE	-0.15702	1	FALSE	0.67437	1	FALSE	1.2896	1
1-2k.c6606/3/1515	12.29	1.67	4.21	34	2.58	7.69	13.01	0	3.27	3.56	0	2.01	33.54	0.01	3.4	10.39	0.21	1.98	1517	PRRX, PMX	paired mesoderm homeobox protein	P63014	FALSE	1.7858	1	FALSE	0.3151	1	FALSE	0.58998	1
3-6k.c7251/2/3334	7.41	5.29	0.72	3.01	7.26	1.07	3.64	6.53	0.36	4.39	8.71	4.6	3.85	14.03	6.38	3.2	2.71	2.65	3328	PRRX, PMX	paired mesoderm homeobox protein	P63014	FALSE	-0.30748	1	FALSE	-1.0193	1	FALSE	0.33738	1
1-2k.c2798/4/1299	41.42	28.65	50.34	76.57	50.65	89.16	25.21	20.95	38.62	28.21	36.85	13.97	61.73	85.15	60.41	26.95	24.88	16.4	1293	PRRX, PMX	paired mesoderm homeobox protein	P63014	FALSE	0.67658	1	FALSE	0.12527	1	FALSE	0.35799	1
1-2k.c29392/1/1197	78.26	55.26	47.62	35.66	38.98	33.78	30.81	22.78	16.01	68.69	61.83	71.13	37.35	70.58	77.09	21.12	27.5	40.59	1199	PRRX, PMX	paired mesoderm homeobox protein	P63014	FALSE	-0.086715	1	FALSE	-0.71662	1	FALSE	-0.32044	1
1-2k.c26798/1/1661	23.06	23.46	23.19	46.82	41.75	47.91	14.78	14.04	15.26	15.04	23.48	23.53	43.91	49.37	50.66	11.74	10.17	15.53	1654	PRRX, PMX	paired mesoderm homeobox protein	P63014	FALSE	0.23604	1	FALSE	-0.024061	1	FALSE	0.26541	1
1-2k.c25427/1/1471	0	0	0	0	0	0	0	0	0	0	0	0	0	0	0	0	0	0	1094	PRRX, PMX	paired mesoderm homeobox protein	P63014	FALSE	NA	NA	FALSE	NA	NA	FALSE	NA	NA
3-6k.c3607/1/3628	2.48	3.1	8.66	5.8	4.71	17.1	2.1	1.56	7.23	2.48	4.81	0.56	9.78	13.44	2.57	3.15	0.9	0.32	3542	PRRX, PMX	paired mesoderm homeobox protein	P63014	FALSE	0.92197	1	FALSE	0.16559	1	FALSE	1.3966	1
3-6k.c19983/1/3035	0	0	1.34	0	0	0	0	0	0	3.46	6.92	6.3	3.03	0.51	8.82	1.6	4.77	7.03	3024	PRRX, PMX	paired mesoderm homeobox protein	P63013	DOWN	-3.595	0.014439	FALSE	#NAME?	0.072696	DOWN	#NAME?	2.44e-05
3-6k.c19542/1/3413	15.04	11.41	0	19.03	18.43	0	9.95	6.58	0.09	6.24	3.93	3.51	8.71	3.54	8.08	3.03	2.62	2.57	3459	PRRX, PMX	paired mesoderm homeobox protein	P63013	FALSE	1.0308	1	FALSE	0.92898	1	FALSE	1.1118	1
3-6k.c24421/2/3108	0	0	14.93	0	0	13.91	0	0	9.66	6.88	6.4	5.46	5.55	10.96	7.1	4.38	0.8	3.11	3168	PRRX, PMX	paired mesoderm homeobox protein	P63013	FALSE	-0.28717	1	FALSE	-0.72765	1	FALSE	0.21694	1
3-6k.c31303/2/3416	0	0	0	0	0	0	0	0	0	0	1.97	0	0	2.69	0	0	2.7	0	3405	LPAR1, EDG2	lysophosphatidic acid receptor 1	P46628	FALSE	#NAME?	1	FALSE	#NAME?	1	FALSE	#NAME?	1
1-2k.c2417/9/1695	11.54	10.74	12.99	26.18	21.4	17.71	31.68	26.26	27.05	5.75	0	7.27	14.1	0	14.25	15.89	0	8.26	1695	LPAR1, EDG2	lysophosphatidic acid receptor 1	P46628	FALSE	1.4867	1	FALSE	1.2155	1	FALSE	1.8989	1
2-3k.c23262/1/2405	0.93	0.37	1.58	0	0.52	1.38	1.54	1.28	2.34	5.67	6.04	3.6	9.01	11.58	10.98	10.45	23.33	11.77	2391	LPAR1, EDG2	lysophosphatidic acid receptor 1	P46628	FALSE	-2.346	0.59911	DOWN	-4.0423	0.0035765	DOWN	-3.1167	0.032935
3-6k.c17322/1/1798	3.06	6.48	5.32	9.85	7.61	5.38	15.07	7.69	5.63	0.06	0	0	2.64	0	0	0	0	0	1803	LPAR1, EDG2	lysophosphatidic acid receptor 1	P46628	UP	7.7636	0.00015562	FALSE	3.144	0.15541	UP	Inf	3.19e-06
3-6k.c23712/1/3875	3.49	2.51	3.45	5.4	4.44	3.15	7.29	6.7	4.65	3.57	3.25	1.98	4.29	2.64	2.04	4.9	6.11	3.14	3850	LPAR1, EDG2	lysophosphatidic acid receptor 1	P46628	FALSE	0.16702	1	FALSE	0.58879	1	FALSE	0.45698	1
2-3k.c11837/1/1882	1.97	2.43	0.88	1.98	5.1	0	5.05	4.75	0	1.15	0	0	0.5	0	0.56	0.84	0	1.01	1885	LPAR1, EDG2	lysophosphatidic acid receptor 1	P46628	FALSE	2.2449	1	FALSE	2.7382	1	FALSE	2.4692	1
2-3k.c21282/1/4330.1	0	0	0	0	0	0	0	0	0	0	0.29	0	0	3.26	0	0.01	0	0	2196	LPAR1, EDG2	lysophosphatidic acid receptor 1	P46628	FALSE	#NAME?	1	FALSE	#NAME?	1	FALSE	NA	NA
3-6k.c3688/1/3326.2	0	0	0	0	0	0	0	0	0	0	3.21	0	3.27	12.31	1.01	2.09	11.05	0.55	1236	LPAR1, EDG2	lysophosphatidic acid receptor 1	P46628	FALSE	#NAME?	1	FALSE	#NAME?	0.13225	FALSE	#NAME?	0.60106
3-6k.c1132/2/3566	0.93	0.64	3.72	0.47	0.93	3.84	1.05	1	3.8	1.62	4.62	5.22	4.93	6.38	9.67	4.82	8.04	8.42	3550	LPAR1, EDG2	lysophosphatidic acid receptor 1	P46628	FALSE	-1.051	1	FALSE	-1.9815	0.97374	FALSE	-1.8706	0.98582
1-2k.c24519/1/1795	0	0	0	0	0.23	0	0	0	0	0	0	0	0	0	0	0	0	0	1792	LPAR1, EDG2	lysophosphatidic acid receptor 1	P46628	FALSE	NA	NA	FALSE	Inf	1	FALSE	NA	NA
2-3k.c15075/1/1761	0.4	0.46	0.5	1.05	1.16	0.5	1.19	0.52	0.46	0.39	0.97	0.63	1.25	1.43	0.88	0.57	1.15	1.28	1751	LPAR1, EDG2	lysophosphatidic acid receptor 1	Q92633	FALSE	-0.51405	1	FALSE	-0.34789	1	FALSE	-0.41016	1
3-6k.c30381/1/4927	46.52	38.33	57.79	59.92	43.55	68.32	49.05	43.57	56.7	49.8	64.86	75.23	56.61	80.62	81.32	55.62	64.52	77.94	4921	IQGAP1	Ras GTPase-activating-like protein IQGAP1	P46940	FALSE	-0.34231	1	FALSE	-0.29079	1	FALSE	-0.38064	1
2-3k.c24161/1/2160	0	0	0	0	0	0	0	0	0	0	0	0	0	0	0	0	0	0	2173	IQGAP1	Ras GTPase-activating-like protein IQGAP1	P46940	FALSE	NA	NA	FALSE	NA	NA	FALSE	NA	NA
3-6k.c16473/1/4030	3.29	6.26	1.91	4.52	5.18	3.31	5.85	2.3	2.17	3.09	5.67	4.33	6.29	3.99	4.66	8.26	3.31	4.46	4002	IQGAP1	Ras GTPase-activating-like protein IQGAP1	P46940	FALSE	-0.11945	1	FALSE	-0.1545	1	FALSE	-0.52404	1
3-6k.c25713/1/2898	56.02	36.83	39.97	78.19	58.12	44.41	64.01	63.74	41.46	37.85	45.34	0	42.8	65.76	0.14	42.81	43.85	0.1	2893	IQGAP1	Ras GTPase-activating-like protein IQGAP1	P46940	FALSE	0.75059	1	FALSE	0.83611	1	FALSE	1.0536	1
2-3k.c7925/1/2321	16.15	0.04	21.07	17.28	0	26.22	15.35	0	24.72	27.77	41.73	49.77	33.82	57.11	60.02	35.25	35.37	51.52	2306	IQGAP1	Ras GTPase-activating-like protein IQGAP1	P46940	FALSE	-1.6007	0.87687	FALSE	-1.7331	0.84934	FALSE	-1.5636	1
3-6k.c16934/1/3402	46.78	37.02	0	50.84	41.6	0	43.18	42.18	0	23.91	26.01	0	20.86	40.38	0	18.75	23.39	0	3383	IQGAP1	Ras GTPase-activating-like protein IQGAP1	P46940	FALSE	0.83212	1	FALSE	0.71556	1	FALSE	1.1245	1
3-6k.c26590/1/4415	8.69	7.64	22.43	6.98	9.1	26.5	7.88	8.73	13.15	5.78	14.84	3	7.38	13.27	3.3	6.18	10.95	3.5	4401	IQGAP1	Ras GTPase-activating-like protein IQGAP1	P46940	FALSE	0.78448	1	FALSE	0.89596	1	FALSE	0.56301	1
2-3k.c26022/1/2014	4.8	3.25	5.8	3.26	2.12	3.47	2.71	3.39	5.35	6.25	6.88	10.79	3.65	6.08	19.06	4.29	7.61	16.97	1913	IQGAP1	Ras GTPase-activating-like protein IQGAP1	P46940	FALSE	-0.7243	1	FALSE	-1.6693	1	FALSE	-1.3608	1
3-6k.c28863/1/3782	4.76	5.43	2.3	6.78	5.12	4.03	4.32	3.67	1.63	8.74	7.83	6.9	8.33	6.1	7.01	9.96	5.58	7.5	3710	IQGAP1	Ras GTPase-activating-like protein IQGAP1	P46940	FALSE	-0.84035	1	FALSE	-0.37635	1	FALSE	-1.1904	1
3-6k.c11270/1/4821	0	0	0	0.08	0	0	0	0	0	0	0	0	0	0	0	0	0	0	4818	IQGAP1	Ras GTPase-activating-like protein IQGAP1	P46940	FALSE	NA	NA	FALSE	Inf	1	FALSE	NA	NA
3-6k.c10847/1/3905.1	2.75	15.65	3.52	0	0	15.95	0	0	10.54	21.88	12.58	57.3	27.38	8.41	48.24	9.39	5.93	32.69	508	IQGAP1	Ras GTPase-activating-like protein IQGAP1	P46940	FALSE	-2.099	1	FALSE	-2.425	1	FALSE	-2.287	1
3-6k.c5679/1/2595	7.84	16.27	0	7.03	8.96	0	0	10.33	0	0	0	0	0	0	0	0	0	0	2594	IQGAP1	Ras GTPase-activating-like protein IQGAP1	P46940	UP	Inf	0.022621	UP	Inf	0.0054695	FALSE	Inf	1
1-2k.c31522/1/1372	5.2	14.99	0	6.65	11.43	0	7.86	11.09	0	0	0	0	0	0	0	0	0	0	1370	IQGAP1	Ras GTPase-activating-like protein IQGAP1	P46940	FALSE	Inf	0.185	UP	Inf	0.032281	UP	Inf	0.015412
3-6k.c11936/1/3087	0	0	0	0	0	0	0	0	0	0	0	17.2	0	0	22.15	0	0	17.68	3090	IQGAP1	Ras GTPase-activating-like protein IQGAP1	P46940	FALSE	#NAME?	1	FALSE	#NAME?	1	FALSE	#NAME?	1
3-6k.c27570/1/3501	0	0	0	0	0.14	0	0	0	0	0	0	0	0	0	0	0	0	0	3555	IQGAP1	Ras GTPase-activating-like protein IQGAP1	P46940	FALSE	NA	NA	FALSE	Inf	1	FALSE	NA	NA
2-3k.c9060/1/1915	0	0	0	0	0	0	0	0	0	0	0	0	0	0	0	4.02	0	0	1908	SDC2	syndecan 2	Q58DD4	FALSE	NA	NA	FALSE	NA	NA	FALSE	#NAME?	1
1-2k.c21222/1/1515	0	0.15	0	0	0	0.23	0	0.11	0	0	0	0	0	0.12	0	0	0	0	1351	SDC2	syndecan 2	Q58DD4	FALSE	Inf	1	FALSE	0.77667	1	FALSE	Inf	1
2-3k.c16719/1/1359	19.73	13.48	32.79	33.08	28.26	42.64	23.92	20.4	50.03	14.24	18.31	27.03	24.65	27.21	34.97	26.96	23.06	41.69	1356	SDC2	syndecan 2	Q58DD4	FALSE	0.20864	1	FALSE	0.30459	1	FALSE	0.049535	1
3-6k.c10470/1/3261	3.58	2.32	0.75	4.76	3.85	0	2.89	3.73	1.41	6.86	0	0	13.87	0	0.66	13.22	0	0.65	3258	SDC2	syndecan 2	Q58DD4	FALSE	0.0040336	1	FALSE	-0.71722	1	FALSE	-0.65721	1
3-6k.c22107/1/2932	30.78	21.71	2.55	39.23	35.98	34.55	30.15	27.66	29.3	20.45	16.12	0	24.78	23.51	7.03	24.69	15.92	31.53	2941	SDC2	syndecan 2	Q58DD4	FALSE	0.66989	1	FALSE	1.0579	1	FALSE	0.30478	1
2-3k.c19567/1/882	16.83	13.88	0	58.51	42.37	0	63.11	36.03	0	0	0	0	34.17	11.7	0	38.5	1.96	0	882	SDC2	syndecan 2	Q58DD4	UP	Inf	0.024106	FALSE	1.2068	1	FALSE	1.4999	1
2-3k.c21065/1/2014	1.03	0	0	0	0	0.04	0	0	0	0.44	0	0	0	0.77	0.17	0	0	0	2014	SDC2	syndecan 2	Q58DD4	FALSE	1.3624	1	FALSE	-4.0594	1	FALSE	NA	NA
1-2k.c27481/1/1062	0	0	0	0	0	0	0	0	0	0	0	0	0	0	0	0	0	0	1070	SDC2	syndecan 2	Q58DD4	FALSE	NA	NA	FALSE	NA	NA	FALSE	NA	NA
2-3k.c4323/15/2173	7.67	4.87	1.94	7.39	9.36	6.76	6.76	8.71	4.11	23.04	10.05	3.45	22.79	15.94	4.73	13.38	13.85	2.82	2174	SDC2	syndecan 2	Q58DD4	FALSE	-1.2661	1	FALSE	-0.82711	1	FALSE	-0.551	1
1-2k.c11347/1/1411	0	0	0	0	0	0	0	0	0	0	0	0	0	0	0	0	0	0	1411	SDC2	syndecan 2	Q58DD4	FALSE	NA	NA	FALSE	NA	NA	FALSE	NA	NA
1-2k.c2469/29/1129	53.92	33.24	60.73	77.1	85.25	133.89	35.79	64.61	146.21	45.44	38.72	70.07	81.36	99.2	154.33	100.92	95.44	168.96	1129	SDC2	syndecan 2	Q58DD4	FALSE	-0.0010432	1	FALSE	-0.14111	1	FALSE	-0.58751	1
3-6k.c585/27/3297	0	0	21.5	0	0	0	0	0	0	0	0	19.49	0	0	20.5	0	0	0	3296	SDC2	syndecan 2	Q58DD4	FALSE	0.18534	1	FALSE	#NAME?	1	FALSE	NA	NA
3-6k.c10754/3/3171	0	0	2.61	0	0	5.57	0	0	5.03	12.19	12.36	1.49	6.93	19.93	4.13	11.66	12.09	4.39	3169	SDC2	syndecan 2	Q58DD4	FALSE	-3.2728	0.47977	FALSE	-2.4153	1	FALSE	-2.4818	0.2274
3-6k.c17648/1/3159	0	0	0	0	0	0	0	0	0	0	0	0	0	0	0	0	0	0	3158	SDC2	syndecan 2	Q58DD4	FALSE	NA	NA	FALSE	NA	NA	FALSE	NA	NA
2-3k.c23776/1/1897	0	0	0	0	0	0	0.05	0.1	0	0.1	0.1	0	0	0	0	0	0	0.11	1793	CTNNB1	catenin beta 1	Q0VCX4	FALSE	#NAME?	1	FALSE	NA	NA	FALSE	0.31103	1
3-6k.c2454/1/3241	0	0	0	0	0	0	0	0	0	0	0	0	0	0	0	0	0	0	3242	CTNNB1	catenin beta 1	Q0VCX4	FALSE	NA	NA	FALSE	NA	NA	FALSE	NA	NA
1-2k.c7988/2/1233	21.74	16.43	2.98	32.99	51.22	3.51	28.12	39.27	2.57	4.84	2.3	0.4	15.03	1	2.06	13.39	0	2.33	1236	CTNNB1	catenin beta 1	Q0VCX4	FALSE	2.5111	1	FALSE	2.3018	1	FALSE	2.2757	1
3-6k.c25632/1/3381	4.01	2.26	3.77	1.64	3.86	6.57	0.64	2.57	1.75	0.18	0	0	8.22	0	0	1.75	0	0	3419	CTNNB1	catenin beta 1	Q0VCX4	UP	5.815	0.00030244	FALSE	0.55164	1	FALSE	1.5987	1
3-6k.c5142/1/3726.1	9.83	11.48	4.23	1.94	18.15	0	3.35	4.62	0	1.44	0	0	0	0	0	0	0	0	2691	CTNNB1	catenin beta 1	Q0VCX4	UP	4.19	0.0012772	FALSE	Inf	0.6448	UP	Inf	0.016444
3-6k.c14027/6/3726	4.14	3.18	3.42	6.38	2.15	7.5	5.58	3.17	8.14	14.59	16.12	19.18	25.13	31.98	37.12	22.5	14.92	23.86	3722	CTNNB1	catenin beta 1	Q0VCX4	FALSE	-2.1425	0.20637	FALSE	-2.5	0.10321	FALSE	-1.819	0.6809
2-3k.c17613/1/1031	0	0	0	0	0	0	0.95	0	0	0	0	0	0	0	0	0	0	0	1029	CTNNB1	catenin beta 1	Q0VCX4	FALSE	NA	NA	FALSE	NA	NA	FALSE	Inf	1
1-2k.c14942/1/1697	0	0	0.46	0	0	17.94	0	0	9.69	0	1.2	0	13.46	0	0	5.06	0	0	1701	CTNNB1	catenin beta 1	P35222	FALSE	-1.37	1	FALSE	0.39693	1	FALSE	1.0201	1
3-6k.c5037/1/6299	1.56	2.16	10.17	1.11	2.49	8.76	0.99	1.78	7.33	11.58	9.08	13.01	11.54	9.03	11.28	15.6	4.58	12.12	3137	CTNNB1	catenin beta 1	P35222	FALSE	-1.2298	1	FALSE	-1.3439	1	FALSE	-1.6733	1
2-3k.c16318/1/2145	0	1.61	2.76	0.09	3.05	6.8	0	2.43	5.54	2.84	9.32	9.11	4.34	10.75	15.05	7.46	7.91	11.55	2174	CTNNB1	catenin beta 1	P35222	FALSE	-2.2279	0.57802	FALSE	-1.5778	1	FALSE	-1.8023	1
1-2k.c25137/1/1388	0.31	3.03	2.31	0	3.42	3.22	0	0	0	0.67	0	0	0	0	0	0	0	0	1395	CTNNB1	catenin beta 1	P35222	FALSE	3.0906	1	FALSE	Inf	0.050609	FALSE	NA	NA
3-6k.c29276/2/2678	0	0	0	0	0	0.42	0	0	0	0	0	0	0	0	0	0	0	0	2671	CTNNB1	catenin beta 1	P35222	FALSE	NA	NA	FALSE	Inf	1	FALSE	NA	NA
3-6k.c28851/1/3146	1.02	0.39	1.47	1.76	1.69	1.66	1.09	0.67	1.77	0.77	0.56	0.13	2.02	0.76	1.44	2.64	0.34	1.71	3139	CTNNB1	catenin beta 1	P35222	FALSE	1.0397	1	FALSE	0.30326	1	FALSE	-0.36079	1
3-6k.c7695/1/3948.1	0	0	0	0	0	0	0	0	0	0	0	0	0	0	0	0	0	0	3897	CTNNB1	catenin beta 1	P35222	FALSE	NA	NA	FALSE	NA	NA	FALSE	NA	NA
1-2k.c11166/1/1524	0.05	0.26	0	0.98	0.23	1.1	0.55	0.33	0	0.86	3.07	5.87	0.36	3.6	1.78	1.12	1.05	3.85	1516	CTNNB1	catenin beta 1	P35222	FALSE	-5.0361	0.19496	FALSE	-1.2174	1	FALSE	-2.7356	1
3-6k.c15445/1/4001	0.6	4.32	3.36	1.53	7.66	3.31	1.21	3.76	1.9	0.46	1.66	1.66	1.16	2.17	2.25	0.75	0.8	1.12	3889	CTNNB1	catenin beta 1	P35222	FALSE	1.1988	1	FALSE	1.2013	1	FALSE	1.3511	1
3-6k.c15841/1/4269	0	2.45	8.43	0	3.16	13.55	0	2.64	9.52	0	0.19	0.49	0.18	0.38	0.53	0.15	0.39	0.29	4268	CTNNB1	catenin beta 1	B6V8E6	FALSE	4.0263	1	FALSE	3.9697	1	FALSE	3.8352	1
3-6k.c27391/1/2684	93.67	78.18	39	234.65	222.41	80.12	168.38	174.2	96.71	39.58	0	0	110.98	0	0	124.59	0	0	2686	CTNNB1	catenin beta 1	B6V8E6	FALSE	2.456	0.25928	FALSE	2.3008	0.94832	FALSE	1.9679	1
3-6k.c1604/3/3108	0.25	0.11	1.47	1.94	1	5.79	0.94	2.41	8.66	1.8	6.96	2.93	5.51	22.4	21.93	7.62	5.05	15.37	3086	CTNNB1	catenin beta 1	B6V8E6	FALSE	-2.6201	0.83897	FALSE	-2.4576	0.55791	FALSE	-1.2611	1
3-6k.c21952/1/2982	0	0	0	0	0	1.54	0	0	2.51	0	0	0	0	18.13	15.08	0	1.96	2.69	2982	CTNNB1	catenin beta 1	B6V8E6	FALSE	NA	NA	FALSE	-4.3878	0.70253	FALSE	-0.96421	1
3-6k.c27073/1/3418	0.6	0.76	1.28	1.3	4.04	2.19	1.43	3	2.11	0.82	1.18	0.72	1.81	1.6	1.39	1.73	0.89	1.46	3415	CTNNB1	catenin beta 1	B6V8E6	FALSE	0.031741	1	FALSE	0.68741	1	FALSE	0.70066	1
3-6k.c5142/1/3726.2	0	7.9	12.21	0	20.34	10.83	7.45	0.69	51.41	2.07	0	12.11	17.24	7.47	45.03	0	11.49	31.03	994	CTNNB1	catenin beta 1	B6V8E6	FALSE	0.50888	1	FALSE	-1.1843	1	FALSE	0.41537	1
3-6k.c14868/1/4508.1	11.22	5.49	0	17.64	11.5	0	10.28	6.59	0.04	5.43	0	0.04	11.1	0.03	0.06	9.85	0	0	4443	CTNNB1	catenin beta 1	B6V8E6	FALSE	1.6753	1	FALSE	1.4245	1	FALSE	0.97208	1
3-6k.c1661/2/3379	0	0	45.73	0	0	54.86	0	0	47.72	34.57	77.53	58.37	43.52	71.28	68	43.31	59.17	64.97	3375	CTNNB1	catenin beta 1	B6V8E6	FALSE	-1.8499	0.93342	FALSE	-1.7122	1	FALSE	-1.8457	0.86744
3-6k.c14105/3/3266	3.02	1.38	6.28	4.49	5.09	13.7	3.58	2.48	10.73	5.37	7.7	6.53	17.15	13.86	10.51	14.76	5.78	6.39	3254	CTNNB1	catenin beta 1	B6V8E6	FALSE	-0.80756	1	FALSE	-0.79639	1	FALSE	-0.63257	1
3-6k.c30855/1/3376	0.44	0.22	0.34	1.22	0.77	1.46	0.68	0.4	1.5	0.21	2.59	2.04	3.28	3.42	5.13	3.06	4.1	3.14	3333	CTNNB1	catenin beta 1	B6V8E6	FALSE	-2.1636	1	FALSE	-1.7291	1	FALSE	-1.9609	1
3-6k.c15286/1/3481	0	0	0	0	0	0	0	0	0	0	0	0	0	0	0	0	0	0	3478	CTNNB1	catenin beta 1	B6V8E6	FALSE	NA	NA	FALSE	NA	NA	FALSE	NA	NA
3-6k.c817/12/3319	5.96	9.01	4.47	27.94	26.34	7.97	15.68	13.11	4.08	2.84	0.14	0.33	11.15	1.36	2.81	7.44	0.15	1.34	3308	CTNNB1	catenin beta 1	B6V8E6	FALSE	2.5949	0.19432	FALSE	2.0574	1	FALSE	2.0162	1
3-6k.c25123/1/4373	0.5	0.93	0	1.16	3.04	0	0.88	1.24	0.24	14.96	17.75	20.14	20.87	26.33	40.95	16.53	16.17	25.67	4369	CTNNB1	catenin beta 1	B6V8E6	DOWN	-5.1367	1.12e-07	DOWN	-4.3532	0.00012941	DOWN	-4.6014	3.32e-05
3-6k.c8038/1/3004	4.09	12.14	17.23	5.96	11.73	15.13	0	7.82	8.04	9.66	0	0	15.59	0	0	14.81	0	0	3071	CTNNB1	catenin beta 1	B6V8E6	FALSE	1.8102	1	FALSE	1.0753	1	FALSE	0.16472	1
3-6k.c13908/88/3201	2.93	3.37	20.34	2.95	1.82	40.74	1.45	2.78	33.91	17.52	35.7	37.16	28.65	94.44	116.35	25.2	53.27	90.14	3197	CTNNB1	catenin beta 1	B6V8E6	FALSE	-1.7066	0.55837	FALSE	-2.3662	1	FALSE	-2.1963	1
3-6k.c26101/1/3175	14.74	2.57	0	10.15	8.49	0.4	11.81	2.24	2.22	5.93	0	0.44	2.14	0.43	0	4.49	0	0.61	3173	CTNNB1	catenin beta 1	B6V8E6	FALSE	1.5223	1	FALSE	2.9506	1	FALSE	1.8753	1
3-6k.c30930/3/3040	0	0	0	0	0	0	0	0	0	0	0	0	0	0	0	3.27	0	0	3038	CTNNB1	catenin beta 1	B6V8E6	FALSE	NA	NA	FALSE	NA	NA	FALSE	#NAME?	1
3-6k.c539/24/3323	0	0	0	0	0	0	0	0	0	0.38	16.08	15.61	0	23.18	29.94	0	10.99	21.23	3315	CTNNB1	catenin beta 1	B6V8E6	DOWN	#NAME?	0.00084032	DOWN	#NAME?	0.0014631	DOWN	#NAME?	0.01233
3-6k.c540/41/3631	62.21	53.37	21.75	59.12	68.13	14.38	49.26	55.37	19.51	18.94	0.33	0.21	13.1	0.15	0.87	11.06	0.21	0.38	3632	CTNNB1	catenin beta 1	B6V8E6	FALSE	2.8641	0.12493	FALSE	3.3521	0.25603	UP	3.5562	0.020992
1-2k.c10146/1/1799.2	0	0	0	0	0	0	0	0	0	0	0	0	0	0	0	0	0	0	575	MCM7, CDC47	DNA replication licensing factor MCM7	Q3ZBH9	FALSE	NA	NA	FALSE	NA	NA	FALSE	NA	NA
1-2k.c10146/1/1799.1	0.03	0	0.26	0	0.08	0.54	0	0	0	0.18	0.32	0.3	0.18	0	0	0	0	0	686	MCM7, CDC47	DNA replication licensing factor MCM7	Q3ZBH9	FALSE	-1.2498	1	FALSE	1.4711	1	FALSE	NA	NA
3-6k.c17219/1/1597	5.63	10.93	7.65	5.77	8.26	9.57	2.03	5.1	4.62	0	0	0	0	0	0	0	0	0	1651	MCM7, CDC47	DNA replication licensing factor MCM7	Q3ZBH9	UP	Inf	1.03e-07	UP	Inf	1.74e-08	UP	Inf	5.63e-05
2-3k.c8229/1/1858	20.37	0	0	21.44	0	0	8.63	0	0	11.41	32.08	15.87	16.33	27.75	18.87	14.33	14.49	11.55	1869	MCM7, CDC47	DNA replication licensing factor MCM7	Q3ZBH9	FALSE	-1.4139	1	FALSE	-1.4247	1	FALSE	-2.0403	0.39328
2-3k.c19103/1/2416	0	20.45	15.38	0	19.97	23.8	0	11.44	12.55	9.47	0	12.67	11.9	0	18.21	10.02	0	8.44	2416	MCM7, CDC47	DNA replication licensing factor MCM7	Q3ZBH9	FALSE	0.72133	1	FALSE	0.51016	1	FALSE	0.35503	1
2-3k.c7908/1/2040	0.15	0	0	0.08	0.19	0	0	0.25	0	0	0	0	0	0	0.13	0.1	0.06	0.12	2045	MCM7, CDC47	DNA replication licensing factor MCM7	Q3ZBH9	FALSE	Inf	1	FALSE	1.0898	1	FALSE	-0.24513	1
1-2k.c32320/1/1465	0	0	0	0	1.33	0	0	0	0.52	2.28	0	0	0	0	0	0	0	0	1462	MCM7, CDC47	DNA replication licensing factor MCM7	Q3ZBH9	FALSE	#NAME?	1	FALSE	Inf	1	FALSE	Inf	1
2-3k.c22411/1/2081.1	29.22	31.22	19.03	37.72	30.91	28.01	17.81	20.9	15.14	24.1	43.46	24.7	29.88	45.98	33.21	28	18.39	18.46	1316	MCM7, CDC47	DNA replication licensing factor MCM7	Q3ZBH9	FALSE	-0.1437	1	FALSE	-0.10549	1	FALSE	-0.22007	1
2-3k.c22411/1/2081.2	0	0	0	0	0	0	0	0	0	0	0	0	0	0	0	0	0	1.14	757	MCM7, CDC47	DNA replication licensing factor MCM7	Q3ZBH9	FALSE	NA	NA	FALSE	NA	NA	FALSE	#NAME?	1
1-2k.c5395/1/1072	0	0	0	0	0	0	0	0	0	0	0	0	0	0	0	0	0	0	1074	HTRA1, PRSS11	HtrA serine peptidase 1	F1N152	FALSE	NA	NA	FALSE	NA	NA	FALSE	NA	NA
1-2k.c25252/1/1419	0	0	0	0	0	0.34	0	0.15	0	0.2	0	0	0	0.18	0	0.29	0	0	1417	HTRA1, PRSS11	HtrA serine peptidase 1	F1N152	FALSE	#NAME?	1	FALSE	1.0397	1	FALSE	-0.61866	1
1-2k.c33737/3/1235	0	0	0	11.62	0	0	54.98	0	0	0	0	0	0	0	0	0	0	0	1235	HTRA1, PRSS11	HtrA serine peptidase 1	F1N152	FALSE	NA	NA	FALSE	Inf	1	FALSE	Inf	1
2-3k.c19673/2/1877	34.95	31.89	34.3	32.15	40.55	65.06	23.59	40.17	51	18.94	22.26	31.39	39.25	31.42	52.25	39.9	59.4	38.76	1877	HTRA1, PRSS11	HtrA serine peptidase 1	F1N152	FALSE	0.54503	1	FALSE	0.19376	1	FALSE	-0.25876	1
1-2k.c25539/1/1634	117.24	135.49	108.09	157.29	171.34	301.45	167.04	146.96	281.17	99.44	91.1	38.38	221.2	171.39	135	212.67	160.32	191.62	1637	HTRA1, PRSS11	HtrA serine peptidase 1	F1N152	FALSE	0.71896	1	FALSE	0.29921	1	FALSE	0.10795	1
1-2k.c2886/6/1765	0	0.07	0	0	11.28	4.77	0	0	0	15.37	18.79	3.22	0	0	5.92	0	0	35.49	1762	HTRA1, PRSS11	HtrA serine peptidase 1	F1N152	DOWN	-8.7999	6.92e-05	FALSE	1.4029	1	FALSE	#NAME?	1
2-3k.c15625/1/1979	1.3	24.71	18.94	0	13.18	21.3	0.28	0.86	20.92	17.79	0	24.61	18.9	0	41.22	3.79	5.95	33.39	1993	HTRA1, PRSS11	HtrA serine peptidase 1	F1N152	FALSE	0.11214	1	FALSE	-0.8336	1	FALSE	-1.0527	1
1-2k.c33689/1/1339	0	0	0	0	0	0	0	0	0	0	0	4.49	0	0	0	0	0	0	1341	HTRA1, PRSS11	HtrA serine peptidase 1	F1N152	FALSE	#NAME?	1	FALSE	NA	NA	FALSE	NA	NA
2-3k.c13920/1/1943.2	54.2	79.91	125.29	92.35	63.33	179.36	119.61	78.64	154.7	49.64	49.46	90.15	131.71	118.76	161.93	87.73	220.34	149.13	640	HTRA1, PRSS11	HtrA serine peptidase 1	F1N152	FALSE	0.48394	1	FALSE	-0.26234	1	FALSE	-0.36449	1
2-3k.c23685/1/1724	0.11	0	0	0.27	0.09	0	0	0	0.35	0	0	0.18	0.19	0.22	0.18	0	0	0	1718	HTRA1, PRSS11	HtrA serine peptidase 1	F1N152	FALSE	-0.67557	1	FALSE	-0.56421	1	FALSE	Inf	1
1-2k.c7004/1/1467	0	0	0	0	0	0	0	0	0.13	0	0	0	0	0	0	0	0	0	1472	HTRA1, PRSS11	HtrA serine peptidase 1	F1N152	FALSE	NA	NA	FALSE	NA	NA	FALSE	Inf	1
2-3k.c13178/1/1835	1.21	0.67	1.15	0.75	0.28	1.04	0.63	0.32	0.72	0.34	1.11	1.22	1.35	0.32	0.34	0.28	0.38	0.78	1833	HTRA1, PRSS11	HtrA serine peptidase 1	F1N152	FALSE	0.26821	1	FALSE	0.067776	1	FALSE	0.24445	1
1-2k.c19125/1/1311	0	0	0	0	0	0	0	0	0	0	0	0	0	0	0	0	0	0	1314	HTRA1, PRSS11	HtrA serine peptidase 1	F1N152	FALSE	NA	NA	FALSE	NA	NA	FALSE	NA	NA
1-2k.c29842/6/1528	323.37	259.4	335.63	340.66	339.57	517.93	385.44	337.63	421.76	167.7	260.41	230.2	324.98	441.9	343.28	335.29	415.04	348.06	1517	HTRA1, PRSS11	HtrA serine peptidase 1	F1N152	FALSE	0.54993	1	FALSE	0.16499	1	FALSE	0.094912	1
1-2k.c32750/2/1450	0.38	0	0	0.21	0.06	0	0.63	0.4	0	80.23	114.78	0.1	102.01	110.51	0	100.32	95.64	0	1452	RHOA	Ras homolog gene family, member A	P61585	DOWN	-8.8271	0.014451	DOWN	-9.4653	0.0037355	DOWN	-7.4157	0.028596
3-6k.c19041/1/2034.1	21.53	33.85	20.49	19.97	38.97	21.98	21.64	29.58	13.73	18.75	30.6	9.32	23.4	27.76	15.77	16.06	25.09	15.35	1805	RHOA	Ras homolog gene family, member A	P61585	FALSE	0.4386	1	FALSE	0.32919	1	FALSE	0.23295	1
1-2k.c8145/71/1666	0	0	0	0	0	0	0	0	0	0	0	0.04	0	0	0	0	0	0	1652	RHOA	Ras homolog gene family, member A	P61585	FALSE	#NAME?	1	FALSE	NA	NA	FALSE	NA	NA
1-2k.c17941/3/1551	155.05	134.33	151.39	149.68	178.48	160.43	121.22	154.13	180.53	124.23	98.85	158.38	126.84	116.12	208.28	144.35	93.46	197.65	1525	RHOA	Ras homolog gene family, member A	P61585	FALSE	0.27124	1	FALSE	0.15043	1	FALSE	0.07874	1
1-2k.c18615/1/1294	28.55	13.69	20.84	53.7	0	14.47	76.58	15	0	0	0	9.63	0	0	0	0	0	0	1290	RHOA	Ras homolog gene family, member A	P61585	UP	2.7802	0.040625	FALSE	Inf	0.18577	FALSE	Inf	0.32282
2-3k.c25334/51/1963	33.16	29.13	20.3	41.62	24.71	25.51	30.9	26.2	15.4	17.54	25.72	23.12	25.16	21.63	21.34	24.72	20.73	20.07	1963	RHOA	Ras homolog gene family, member A	P61585	FALSE	0.38951	1	FALSE	0.49184	1	FALSE	0.20745	1
1-2k.c4051/1/1605	0	0	0	8.32	15.23	0	6.42	16.72	0	0	16.64	0	0	5.33	0	0	0	0	1605	RHOA	Ras homolog gene family, member A	P61585	FALSE	#NAME?	1	FALSE	2.2914	1	FALSE	Inf	0.061287
1-2k.c25408/1/1529	1.86	0	0.39	0.83	0.68	0	0	0.72	0.94	0	0	0.37	0	0	1.35	0	0	0.62	1535	RHOA	Ras homolog gene family, member A	P61585	FALSE	2.6939	1	FALSE	0.21761	1	FALSE	1.3583	1
1-2k.c11639/1/1196	12.4	7.69	14.11	11.57	7.87	16.44	11.9	4.22	14.33	5.22	5.84	12.05	4.58	7.33	15.19	3.83	5.12	14.1	1192	RHOA	Ras homolog gene family, member A	P61586	FALSE	0.63014	1	FALSE	0.44467	1	FALSE	0.41593	1
1-2k.c8202/1/1242	24.76	20.94	19.27	37.59	17.06	28.1	38.79	28.77	20.97	0	0.89	31.6	0	0	45.75	0	1.34	31.32	1236	RHOA	Ras homolog gene family, member A	P61586	FALSE	1.0596	1	FALSE	0.86308	1	FALSE	1.4119	1
3-6k.c22359/1/3543.1	3.32	0	0	0	0	1.01	1.37	0	0	1.32	0	0	0	0	0	0	0	2.7	1432	RHOA	Ras homolog gene family, member A	Q5REY6	FALSE	1.4113	1	FALSE	Inf	1	FALSE	-0.87674	1
1-2k.c24576/1/1200	0.21	0.1	0.19	0.11	0.35	0	0	0	0	0.19	0.65	0	0.75	0.09	0.09	0.46	0	0	1217	RHOA	Ras homolog gene family, member A	Q5REY6	FALSE	-0.48641	1	FALSE	-1.0879	1	FALSE	#NAME?	1
3-6k.c905/12/3481	45.98	37.39	35.15	32.27	36.86	31.76	37.56	47.12	52.12	26.38	0	0	22.78	0	0	38.42	0	6.29	3476	SHC1	SHC- transforming protein 1	P29353	FALSE	2.2063	0.16418	FALSE	2.1614	0.51437	FALSE	1.7134	1
3-6k.c12540/1/3394	0	0.08	0	0.28	0.08	0.64	0.8	0.12	0.31	19.72	32.67	31.92	14.03	27.98	35.36	17.02	36.04	42.71	3418	SHC1	SHC- transforming protein 1	P29353	DOWN	-10.063	2.31e-18	DOWN	-6.2244	2.05e-08	DOWN	-6.2153	2.07e-07
3-6k.c14843/1/3404	4.88	1.08	11.43	0.21	0.24	6.91	0.62	0.62	14.04	24.18	11.22	27.24	14.85	11.96	24.74	14.74	18.77	31.83	3400	SHC1	SHC- transforming protein 1	P29353	FALSE	-1.7922	0.49705	FALSE	-2.8041	0.081415	FALSE	-2.1356	0.74216
3-6k.c28657/1/2847	0	0	0.85	0	0.02	0	0	0	0.71	0	0	0	0	0	2.27	0	2.28	0	2836	SHC1	SHC- transforming protein 1	Q0IIE2	FALSE	Inf	1	FALSE	-7.1127	1	FALSE	-1.7138	1
3-6k.c26297/1/2978	0	0.38	0	0	0	0	0.07	0	0.31	0	0	0	0.3	0.1	0	0	0.15	0	2970	SHC1	SHC- transforming protein 1	Q0IIE2	FALSE	Inf	1	FALSE	#NAME?	1	FALSE	1.3486	1
3-6k.c1481/5/3181	33.49	8.93	26.2	29.85	10.54	25.73	28.43	8.54	30.59	8.55	30.83	16.7	10.83	26.09	19.38	11.34	21.54	22.31	3175	SHC1	SHC- transforming protein 1	Q0IIE2	FALSE	0.38299	1	FALSE	0.31052	1	FALSE	0.33274	1
1-2k.c5301/1/1855	0	12.69	0	1.18	14.34	0	6.14	9.84	0	0	0	0	0	0	0	0	0	0	1856	SHC1	SHC- transforming protein 1	Q0IIE2	FALSE	Inf	1	FALSE	Inf	0.98183	UP	Inf	0.015082
3-6k.c14439/4/3063	22.47	35.52	21.85	21.18	28.09	23.32	12.03	27.87	16.37	34.42	11.32	18.86	25.55	12	15.46	19.69	7.15	13.11	3073	SHC1	SHC- transforming protein 1	Q0IIE2	FALSE	0.35744	1	FALSE	0.48828	1	FALSE	0.52021	1
3-6k.c30393/1/3665.1	0	0	0	0	0.01	0	0	1.92	0	0.7	4.71	5.68	0	5.54	8.99	2.11	5.48	8.23	1778	NOS3	nitric-oxide synthase, endothelial	P29473	DOWN	#NAME?	0.0018593	FALSE	#NAME?	0.055836	FALSE	-3.1381	0.48267
3-6k.c867/5/4103	14.62	7.37	12.91	10.98	6.63	13.77	7.85	4.47	13.3	8.27	0	0	9.85	0	0	10.18	0	0	4098	NOS3	nitric-oxide synthase, endothelial	P29473	FALSE	2.1172	0.5282	FALSE	1.6885	1	FALSE	1.4719	1
3-6k.c17453/1/4038	0	1.6	0	0	1.88	0	0	2.6	0	3.32	6.17	8.66	4.06	6.59	14.1	3.71	6.99	9.32	4042	NOS3	nitric-oxide synthase, endothelial	P29473	DOWN	-3.4656	0.0083359	FALSE	-3.7116	0.35764	FALSE	-3.0235	0.091412
3-6k.c13702/1/3497.2	0.43	1.58	0.6	0.14	0.65	0.26	0.16	1.01	0.91	0.26	0	0.55	0.29	0	0.55	1.13	0	0	1270	NOS3	nitric-oxide synthase, endothelial	P29473	FALSE	1.7171	1	FALSE	0.2548	1	FALSE	0.95963	1
3-6k.c13702/1/3497.1	0	4.2	1.37	0.03	0	0	0	0	0	0.78	2.9	5.79	0	0	0.95	0	0.69	5.17	1743	NOS3	nitric-oxide synthase, endothelial	P29473	FALSE	-0.72367	1	FALSE	-4.517	1	FALSE	#NAME?	1
3-6k.c20331/1/3517.1	0.49	0.26	0.77	0.2	0.65	0.22	0.22	0.82	0.07	1.28	1.53	0.74	1.39	1.7	0	0.86	2.57	2.08	3197	NOS3	nitric-oxide synthase, endothelial	P29473	FALSE	-1.1559	1	FALSE	-1.4762	1	FALSE	-2.3449	1
3-6k.c13499/1/3507	0	0	0	0.2	0	0	0.51	0.51	0.35	0	0.17	0	0.54	0	0	0.49	0.53	1.47	3563	COL1AS	collagen, type I/II/III/V/XI/XXIV/XXVII, alpha	P13942	FALSE	#NAME?	1	FALSE	-1.3728	1	FALSE	-0.86985	1
1-2k.c8378/1/1160	0	0.23	0.47	0	24.67	16.29	0	157.9	99.22	0	0	0	18.03	4.87	0	126.22	169.6	0	1158	COL1AS	collagen, type I/II/III/V/XI/XXIV/XXVII, alpha	P13942	FALSE	Inf	1	FALSE	0.84717	1	FALSE	-0.21389	1
2-3k.c8278/1/1911	0	0	0	0	0	0	0	0.12	0.3	0	0	0	0.26	0	0	0	0	0.44	1912	COL1AS	collagen, type I/II/III/V/XI/XXIV/XXVII, alpha	Q32S24	FALSE	NA	NA	FALSE	#NAME?	1	FALSE	-0.15074	1
3-6k.c16664/1/5590	0	0.04	0.3	0	0	0.29	12.6	0	22.66	0	0	0	13.87	5.87	0	44.06	86.36	41.64	5695	COL1AS	collagen, type I/II/III/V/XI/XXIV/XXVII, alpha	Q32S24	FALSE	Inf	1	FALSE	-6.058	0.70497	FALSE	-2.2353	0.22251
1-2k.c20603/1/1275	0.06	0	0.56	78.01	12.12	7.05	156.17	192.85	114.05	0	0	0	16.61	9.9	46.26	93.57	126.41	121.05	1251	COL1AS	collagen, type I/II/III/V/XI/XXIV/XXVII, alpha	Q32S24	FALSE	Inf	1	FALSE	0.48223	1	FALSE	0.46613	1
2-3k.c13547/1/1589	0	0	0	0	0	0	0	0	0	0	0	0	0	0	0.01	0	0	0	1593	COL1AS	collagen, type I/II/III/V/XI/XXIV/XXVII, alpha	Q32S24	FALSE	NA	NA	FALSE	NA	NA	FALSE	NA	NA
3-6k.c16479/1/3224	0	0	0	0.22	0.26	0	0.96	1.66	0.4	0	0	0	0.11	0	0.08	1.08	0.7	0.59	3250	COL1AS	collagen, type I/II/III/V/XI/XXIV/XXVII, alpha	Q32S24	FALSE	NA	NA	FALSE	1.2681	1	FALSE	0.40895	1
3-6k.c12187/1/3652	0	0	0	0.92	0	0.31	2.52	1.17	1.01	0	0	0	0.07	0.16	0.07	1.58	2.23	0.47	3656	COL1AS	collagen, type I/II/III/V/XI/XXIV/XXVII, alpha	Q32S24	FALSE	NA	NA	FALSE	2.1001	1	FALSE	0.2302	1
2-3k.c22714/1/2096	0	0	0	0	0	0	0	0	0	0.06	0	0	0	0	0	0	0	0	2104	COL1AS	collagen, type I/II/III/V/XI/XXIV/XXVII, alpha	Q32S24	FALSE	#NAME?	1	FALSE	NA	NA	FALSE	NA	NA
3-6k.c22915/1/3262	0	0	0	0.12	0	0	0.1	0.11	0.08	0	0	0	0	0.09	0	0.23	0.22	0.14	3267	COL1AS	collagen, type I/II/III/V/XI/XXIV/XXVII, alpha	Q32S24	FALSE	NA	NA	FALSE	0.4614	1	FALSE	-0.91084	1
1-2k.c3767/2/1555	0	0	0	0	0	0	0	0	0	0	0	0.45	27.76	0	0	94.72	0	0	1556	COL1AS	collagen, type I/II/III/V/XI/XXIV/XXVII, alpha	Q32S24	FALSE	#NAME?	1	FALSE	#NAME?	1	FALSE	#NAME?	0.92713
2-3k.c18204/1/1716	0	0	0	0	0	0	0	0	0	0	0	0	0	0	0	0	0	0	1715	COL1AS	collagen, type I/II/III/V/XI/XXIV/XXVII, alpha	Q32S24	FALSE	NA	NA	FALSE	NA	NA	FALSE	NA	NA
3-6k.c27154/1/4388	0	0	0	0.43	11.3	1.42	6.32	23.88	18.03	0	0	0	0.07	0	5.06	26.75	13.27	8.24	4398	COL1AS	collagen, type I/II/III/V/XI/XXIV/XXVII, alpha	Q32S24	FALSE	NA	NA	FALSE	1.327	1	FALSE	0.027408	1
1-2k.c18362/1/1347	0	0	0	0	0.28	0	0.9	2.27	1.05	0	0	0.07	0	0.68	0.25	1.81	2.26	2.9	1389	COL1AS	collagen, type I/II/III/V/XI/XXIV/XXVII, alpha	Q32S24	FALSE	#NAME?	1	FALSE	-1.6691	1	FALSE	-0.72522	1
3-6k.c27927/1/3293	0	0	0	0	0	0	1.17	0	0.28	0	0	0	0.16	0	0.66	0	0.59	1.46	3309	COL1AS	collagen, type I/II/III/V/XI/XXIV/XXVII, alpha	Q32S24	FALSE	NA	NA	FALSE	#NAME?	1	FALSE	-0.42072	1
2-3k.c4556/1/2143	0	0	0	0	0.12	0	0.14	0	0.48	0	0	0	0	0	0	0.34	0.64	0.15	2150	COL1AS	collagen, type I/II/III/V/XI/XXIV/XXVII, alpha	Q32S24	FALSE	NA	NA	FALSE	Inf	1	FALSE	-0.82266	1
2-3k.c24336/1/1946	0	0	0	0	0.15	0	0.18	0	0.19	0	0	0	0	0	0	0	0.45	0.49	1945	COL1AS	collagen, type I/II/III/V/XI/XXIV/XXVII, alpha	Q32S24	FALSE	NA	NA	FALSE	Inf	1	FALSE	-1.3335	1
3-6k.c19411/1/4404	0.02	0	0	0	0	0	0.66	1.17	0	0	0	0.31	38.11	0	11.55	22.04	4.32	101.94	4444	COL1AS	collagen, type I/II/III/V/XI/XXIV/XXVII, alpha	Q32S24	FALSE	-4.5085	1	DOWN	#NAME?	0.042206	FALSE	-6.1461	1
3-6k.c21535/1/4732	0	0	0	0	0.13	0	0.13	0.69	0.21	0	0	0	0.24	0.12	0	0	0.22	0.48	4752	COL1AS	collagen, type I/II/III/V/XI/XXIV/XXVII, alpha	Q32S24	FALSE	NA	NA	FALSE	-1.4969	1	FALSE	0.50068	1
1-2k.c20247/2/1508	0	0	0	0	0	69.07	0	0	289.69	0	0	0	0	0	36.21	0	127.96	148.04	1595	COL1AS	collagen, type I/II/III/V/XI/XXIV/XXVII, alpha	Q32S24	FALSE	NA	NA	FALSE	0.89351	1	FALSE	-0.010188	1
3-6k.c5756/1/3148	0	0	0	0	0	0	0	0	0	0	0	0	0	0	0	0	0	0	3171	COL1AS	collagen, type I/II/III/V/XI/XXIV/XXVII, alpha	Q32S24	FALSE	NA	NA	FALSE	NA	NA	FALSE	NA	NA
3-6k.c21783/1/3887	0	0	0	0.14	0	0	0.12	0	0.35	0	0	0	0.08	0	0	0.32	0.41	0.3	3895	COL1AS	collagen, type I/II/III/V/XI/XXIV/XXVII, alpha	Q32S24	FALSE	NA	NA	FALSE	0.95658	1	FALSE	-1.0792	1
3-6k.c14809/2/5390	0	0	0.07	12.97	12.13	11.52	29.4	31.27	28.08	0	0	0	14.24	4.75	11.41	32.26	27.47	49.67	5436	COL1AS	collagen, type I/II/III/V/XI/XXIV/XXVII, alpha	Q32S24	FALSE	Inf	1	FALSE	0.29913	1	FALSE	-0.27936	1
1-2k.c27842/1/1494	0	0	0	0.28	0.11	0	0.81	0.7	0.25	0	0	0	0.23	0	0.35	0.52	0.56	0.71	1504	COL1AS	collagen, type I/II/III/V/XI/XXIV/XXVII, alpha	Q32S24	FALSE	NA	NA	FALSE	-0.53521	1	FALSE	0.037128	1
3-6k.c16415/1/3178	0	0	0	0	0	0	0	0	0	0	0	0	0	0	0	0	0	0	3195	COL1AS	collagen, type I/II/III/V/XI/XXIV/XXVII, alpha	Q32S24	FALSE	NA	NA	FALSE	NA	NA	FALSE	NA	NA
3-6k.c26453/1/5764	0	0.23	0.08	13.6	3.91	3.46	56.69	84.76	32.75	0	0	0	2.27	2.88	0	16.65	18	1.16	5842	COL1AS	collagen, type I/II/III/V/XI/XXIV/XXVII, alpha	Q32S24	FALSE	Inf	1	FALSE	2.1394	1	FALSE	2.3528	0.15925
2-3k.c4588/1/2256	0	0	0	0	0	0	0	0	0	0	0	0	0	0	0	0	0	0	2254	COL1AS	collagen, type I/II/III/V/XI/XXIV/XXVII, alpha	Q32S24	FALSE	NA	NA	FALSE	NA	NA	FALSE	NA	NA
1-2k.c10807/1/1210	0	0.12	0	0.37	0.44	0.64	0.74	2.31	2.25	0	0	0	0.75	0.26	0.19	1.26	2.61	0.74	1209	COL1AS	collagen, type I/II/III/V/XI/XXIV/XXVII, alpha	Q32S24	FALSE	Inf	1	FALSE	0.2699	1	FALSE	0.2097	1
3-6k.c29277/1/5130	0	0	0	0	0	0.2	0.8	0	1.76	0	0	0	0.45	0	0	0.14	0.18	0.87	5202	COL1AS	collagen, type I/II/III/V/XI/XXIV/XXVII, alpha	Q32S24	FALSE	NA	NA	FALSE	-1.1903	1	FALSE	1.0992	1
3-6k.c16515/1/2786	0	0	0	0	0	0	0	0	0	0	0	0	0	0	0	0	0	0	2788	COL1AS	collagen, type I/II/III/V/XI/XXIV/XXVII, alpha	Q32S24	FALSE	NA	NA	FALSE	NA	NA	FALSE	NA	NA
3-6k.c29996/1/5569	0.06	0	0.2	1.56	0.17	0.69	98.34	50.28	146.53	0	0	0.06	0	0	0	44.18	105.77	81.11	5642	COL1AS	collagen, type I/II/III/V/XI/XXIV/XXVII, alpha	Q32S24	FALSE	2.2164	1	UP	Inf	0.048338	FALSE	0.37893	1
3-6k.c5649/1/2856	0.23	0.13	0	0.98	0.32	0.3	0.32	0	0.14	0	0	0.28	0.46	0.18	0.2	0.09	0.12	0.24	2875	COL1AS	collagen, type I/II/III/V/XI/XXIV/XXVII, alpha	Q32S24	FALSE	0.50572	1	FALSE	0.94665	1	FALSE	0.17061	1
2-3k.c6844/1/2017	0	0.07	0	11.17	1.39	3.99	47.38	12.5	34.95	0.03	0	0	8.09	4.03	5.43	40.89	65.51	35.37	2069	COL1AS	collagen, type I/II/III/V/XI/XXIV/XXVII, alpha	Q32S24	FALSE	1.2017	1	FALSE	-0.014871	1	FALSE	-0.50282	1
3-6k.c17385/1/3666	0	0	0	0	0	0	0	0	0	0	0	0	0	0	0	0	0	0	3654	COL1AS	collagen, type I/II/III/V/XI/XXIV/XXVII, alpha	Q32S24	FALSE	NA	NA	FALSE	NA	NA	FALSE	NA	NA
2-3k.c8651/1/1805	0	0	0	0.28	0.36	0.93	0.88	0.56	3.14	0	0.18	0	28.54	18.45	0	112.21	125.17	1.44	1800	COL1AS	collagen, type I/II/III/V/XI/XXIV/XXVII, alpha	Q32S24	FALSE	#NAME?	1	FALSE	-4.8786	0.64753	FALSE	-5.6525	0.16179
1-2k.c8087/7/1243	0	0	0	5.38	9.76	5.59	4.61	14.77	6.77	0	0.13	0.28	3.87	3.72	1.39	8.48	8.46	3.72	1213	COL1AS	collagen, type I/II/III/V/XI/XXIV/XXVII, alpha	Q32S24	FALSE	#NAME?	1	FALSE	1.2618	1	FALSE	0.35701	1
3-6k.c14197/2/6068	0	0	0	17.14	19.41	31.56	97.85	53.69	99.59	0	0	0	12.52	4.75	64.19	0.16	0	413.22	6059	COL1AS	collagen, type I/II/III/V/XI/XXIV/XXVII, alpha	Q32S24	FALSE	NA	NA	FALSE	-0.25805	1	FALSE	-0.75497	1
3-6k.c4526/1/3940	0.09	0.21	0	16.95	7.64	10.25	49.49	43.15	61.71	0	0	0	21.41	15.74	13.93	100.32	195.18	83.91	3942	COL1AS	collagen, type I/II/III/V/XI/XXIV/XXVII, alpha	Q32S24	FALSE	Inf	1	FALSE	-0.48812	1	FALSE	-1.2596	1
3-6k.c28009/1/3048	0	0	0	0	0	0	0	0	0	0	0	0	0	0	0	0	0	0	2997	COL1AS	collagen, type I/II/III/V/XI/XXIV/XXVII, alpha	Q32S24	FALSE	NA	NA	FALSE	NA	NA	FALSE	NA	NA
1-2k.c10384/1/1381	0.24	0	0	0	0	0	0	0	0	0	0	0	113.72	0	0	357.36	0	0	1378	COL1AS	collagen, type I/II/III/V/XI/XXIV/XXVII, alpha	Q32S24	FALSE	Inf	1	FALSE	#NAME?	1	FALSE	#NAME?	0.64342
3-6k.c19581/1/3331	0	0	0.25	11.5	6.1	2.79	19.55	36.7	37.98	0	0	0.28	5.03	2.55	2.8	16.74	27.72	35.61	3332	COL1AS	collagen, type I/II/III/V/XI/XXIV/XXVII, alpha	Q32S24	FALSE	-0.16501	1	FALSE	1.0371	1	FALSE	0.2221	1
3-6k.c28598/1/4541	0	0	0	1.39	0.22	0.06	13.39	6.47	20.11	0	0	0	0.51	0	0.31	0.14	25.03	3.43	4565	COL1AS	collagen, type I/II/III/V/XI/XXIV/XXVII, alpha	Q32S24	FALSE	NA	NA	FALSE	1.0643	1	FALSE	0.50659	1
2-3k.c13505/3/1797	0	0.11	0	0	3.16	0.02	0	0	90.12	0	0.24	0	0	2.2	11.54	0	0	26.58	1794	COL1AS	collagen, type I/II/III/V/XI/XXIV/XXVII, alpha	Q32S24	FALSE	-0.93436	1	FALSE	-2.1255	1	FALSE	1.6492	1
2-3k.c4895/1/2032	0	0.73	0	26.23	40.01	20.49	119.47	100.21	42.21	0	0	0	14.46	6.49	0	0	0	4.72	2032	COL1AS	collagen, type I/II/III/V/XI/XXIV/XXVII, alpha	Q32S24	FALSE	Inf	1	FALSE	2.1018	0.59203	UP	5.77	3.43e-05
1-2k.c6919/3/1290	0	0.02	0.34	0	0	0	0	0	0	0	0	0	16.62	5.22	0	0	80.36	0	1267	COL1AS	collagen, type I/II/III/V/XI/XXIV/XXVII, alpha	Q32S24	FALSE	Inf	1	FALSE	#NAME?	0.30409	FALSE	#NAME?	1
1-2k.c33186/3/1588	0	0	0.34	0	17.78	0	41.88	89.93	0	0	0	0.14	0	0	0	0	134.53	87.31	1585	COL1AS	collagen, type I/II/III/V/XI/XXIV/XXVII, alpha	Q32S24	FALSE	1.1729	1	FALSE	Inf	1	FALSE	-0.77205	1
3-6k.c23133/1/3469	0	0	0	0	0	0	0.75	0.17	0.36	0	0	0	0	0.18	0.56	0.45	0.07	1.14	3555	COL1AS	collagen, type I/II/III/V/XI/XXIV/XXVII, alpha	Q32S24	FALSE	NA	NA	FALSE	#NAME?	1	FALSE	-0.3215	1
2-3k.c17921/1/1898	0	0	0	0.78	0.16	0.15	2.32	1.41	1.46	0	0	0	0.19	0.21	0	1.34	2.19	0.74	1908	COL1AS	collagen, type I/II/III/V/XI/XXIV/XXVII, alpha	Q32S24	FALSE	NA	NA	FALSE	1.5237	1	FALSE	0.34668	1
1-2k.c2699/3/1294	0	0.35	0	0	0	0	0	0	0	0	0	0.04	0	0	0	0	0	0	1297	COL1AS	collagen, type I/II/III/V/XI/XXIV/XXVII, alpha	Q32S24	FALSE	2.4856	1	FALSE	NA	NA	FALSE	NA	NA
3-6k.c29213/1/3189	0	0	0	0	0	0	0	0	0	0	0	0	0	0	0	0	126.01	0	3199	COL1AS	collagen, type I/II/III/V/XI/XXIV/XXVII, alpha	Q32S24	FALSE	NA	NA	FALSE	NA	NA	FALSE	#NAME?	0.71431
2-3k.c17390/1/1926	0	0	0	0	0	0	0	0	0	0	0	0	0	0	0	0	0	0	1934	COL1AS	collagen, type I/II/III/V/XI/XXIV/XXVII, alpha	Q32S24	FALSE	NA	NA	FALSE	NA	NA	FALSE	NA	NA
3-6k.c10288/1/3212	0	0	0	8.07	2.7	4.31	31.75	30.2	37.91	0	0	0	5.84	2.31	3.56	36.72	48.83	39.03	3229	COL1AS	collagen, type I/II/III/V/XI/XXIV/XXVII, alpha	Q32S24	FALSE	NA	NA	FALSE	0.42013	1	FALSE	-0.28687	1
3-6k.c10823/1/5394	0.31	1.08	1.29	191.69	101.05	140.35	748.63	665.61	845.26	0	0	0	138.45	75.91	32.83	490.4	1078.79	360.55	5356	COL1AS	collagen, type I/II/III/V/XI/XXIV/XXVII, alpha	Q32S24	UP	Inf	0.002021	FALSE	0.87138	1	FALSE	0.2695	1
2-3k.c16038/1/1944	0	0	0	0	0	0	0	0	0	0	0	0	0	0	0	0	0	0	1966	COL1AS	collagen, type I/II/III/V/XI/XXIV/XXVII, alpha	Q32S24	FALSE	NA	NA	FALSE	NA	NA	FALSE	NA	NA
3-6k.c17717/1/5214	0	0	0	0	0	0	0	0	0	0	0	0	0	0	0	0	0	0	2654	COL1AS	collagen, type I/II/III/V/XI/XXIV/XXVII, alpha	Q32S24	FALSE	NA	NA	FALSE	NA	NA	FALSE	NA	NA
2-3k.c16512/1/1829	0	0	0	0	0	6.4	0	0	11.7	0	0	0	0	0	0	0	0	0	1833	COL1AS	collagen, type I/II/III/V/XI/XXIV/XXVII, alpha	Q32S24	FALSE	NA	NA	FALSE	Inf	1	FALSE	Inf	1
2-3k.c14939/3/1869	0	0	0	4.73	0	0	128.71	0.62	0	0	0	0	0	0	0	0	17.76	183.89	1874	COL1AS	collagen, type I/II/III/V/XI/XXIV/XXVII, alpha	Q32S24	FALSE	NA	NA	FALSE	Inf	1	FALSE	-0.54567	1
3-6k.c19355/1/3518	0	0	0	0	0	0	0.38	0	0	0	0	0	0	0	0	0	0	0	3535	COL1AS	collagen, type I/II/III/V/XI/XXIV/XXVII, alpha	Q32S24	FALSE	NA	NA	FALSE	NA	NA	FALSE	Inf	1
2-3k.c4053/1/1693	0	0.08	0	0	0	0	0.15	0.31	0.29	0	0	0	0.08	0	0.14	0	0.48	0.16	1697	COL1AS	collagen, type I/II/III/V/XI/XXIV/XXVII, alpha	Q32S24	FALSE	Inf	1	FALSE	#NAME?	1	FALSE	0.17762	1
3-6k.c23298/1/5439	0	0	0	24.63	21.29	27	68.48	51.79	74.41	0	0.21	0	20.77	10.28	22.82	44	55.53	112.21	5484	COL1AS	collagen, type I/II/III/V/XI/XXIV/XXVII, alpha	Q32S24	FALSE	#NAME?	1	FALSE	0.46909	1	FALSE	-0.1076	1
1-2k.c6136/1/1255	0	0	0	0	0	0	0	0	0	0	0	0	0	0	0	0	0	0	1233	COL1AS	collagen, type I/II/III/V/XI/XXIV/XXVII, alpha	Q32S24	FALSE	NA	NA	FALSE	NA	NA	FALSE	NA	NA
1-2k.c33629/2/1387	0.1	0.1	0	0	0	0	0	0	0	0	0	0	0	0	0	0	0	0	1412	COL1AS	collagen, type I/II/III/V/XI/XXIV/XXVII, alpha	Q32S24	FALSE	Inf	1	FALSE	NA	NA	FALSE	NA	NA
3-6k.c15151/1/5762	0	0	0	0.29	0	0	0.49	0.39	0.3	0	0	0	0	0.17	0	0.87	1.53	0.58	5981	COL1AS	collagen, type I/II/III/V/XI/XXIV/XXVII, alpha	Q32S24	FALSE	NA	NA	FALSE	0.94682	1	FALSE	-1.2803	1
1-2k.c26330/2/1420	0	0	0	38.76	0	18.67	142.84	0	58.43	0	0	0	0	10.86	0	0	75.82	0	1420	COL1AS	collagen, type I/II/III/V/XI/XXIV/XXVII, alpha	Q32S24	FALSE	NA	NA	FALSE	2.5853	1	FALSE	1.5121	1
1-2k.c10162/1/1130	0	0	0	0.75	0	0.81	2.03	1.53	4.53	0	0.06	0	0.23	0	0.19	3.76	4.12	2.9	1131	COL1AS	collagen, type I/II/III/V/XI/XXIV/XXVII, alpha	Q32S24	FALSE	#NAME?	1	FALSE	1.8491	1	FALSE	-0.38861	1
3-6k.c5027/1/5142	0	0	0	0	0	0	0	0	0	0	0	0	0	0	0	0	0	0	2487	COL1AS	collagen, type I/II/III/V/XI/XXIV/XXVII, alpha	Q32S24	FALSE	NA	NA	FALSE	NA	NA	FALSE	NA	NA
3-6k.c14648/1/3920	0	0	0	0	0	0	0	4.47	1.21	0	0	0	0	0	0.47	0	0	3.85	1937	COL1AS	collagen, type I/II/III/V/XI/XXIV/XXVII, alpha	Q32S24	FALSE	NA	NA	FALSE	#NAME?	1	FALSE	0.41932	1
2-3k.c9190/1/2029	0	0	0	0.27	0.24	0	0.62	0.86	0.62	0	0	0	0.1	0.16	0.25	0.28	1.44	0.82	1980	COL1AS	collagen, type I/II/III/V/XI/XXIV/XXVII, alpha	Q32S24	FALSE	NA	NA	FALSE	0.081749	1	FALSE	-0.28658	1
1-2k.c11885/1/1677	0	0	0	36.67	33.77	0.77	148.03	147.12	35.77	0	0	0	0	7.36	0	0	51.76	0	1681	COL1AS	collagen, type I/II/III/V/XI/XXIV/XXVII, alpha	Q32S24	FALSE	NA	NA	FALSE	3.4371	1	FALSE	2.7174	0.3981
3-6k.c15246/1/3885.1	0	0	0.64	0	0	9.23	0	0	0	0	0	0	0	0	0	0	0	0	593	COL1AS	collagen, type I/II/III/V/XI/XXIV/XXVII, alpha	Q32S24	FALSE	Inf	1	FALSE	Inf	1	FALSE	NA	NA
2-3k.c21564/2/1709	0	0	0.19	0	0	0	0	0	0	0	0	0	0	0	0	0	0	0	1728	COL1AS	collagen, type I/II/III/V/XI/XXIV/XXVII, alpha	Q32S24	FALSE	Inf	1	FALSE	NA	NA	FALSE	NA	NA
1-2k.c16082/2/1239	0	0.02	0.45	0	0	0	0	0	0	0	0	0	0	0	0	0	0	0	1238	COL1AS	collagen, type I/II/III/V/XI/XXIV/XXVII, alpha	Q32S24	FALSE	Inf	1	FALSE	NA	NA	FALSE	NA	NA
1-2k.c6173/1/1540	0	0	0	0	0	0	0	0	0	0	0	0	0	0	0	0	0	0	1537	COL1AS	collagen, type I/II/III/V/XI/XXIV/XXVII, alpha	Q32S24	FALSE	NA	NA	FALSE	NA	NA	FALSE	NA	NA
2-3k.c27389/1/1917	0	0	0	0	0	0	0.36	0	0.47	0	0	0	0	0	0	0	0.21	0	1919	COL1AS	collagen, type I/II/III/V/XI/XXIV/XXVII, alpha	Q32S24	FALSE	NA	NA	FALSE	NA	NA	FALSE	1.9964	1
1-2k.c27382/1/1201	0	0	0	0	0	0	0.41	0	0.32	0	0	0	0	0	0	0	0	0	1195	COL1AS	collagen, type I/II/III/V/XI/XXIV/XXVII, alpha	Q32S24	FALSE	NA	NA	FALSE	NA	NA	FALSE	Inf	1
3-6k.c30231/1/3491	0	0	0	0	0.16	0.07	0.4	0.33	0.63	0	0	0	0.28	0	0	0.45	0.35	0.29	3501	COL1AS	collagen, type I/II/III/V/XI/XXIV/XXVII, alpha	Q32S24	FALSE	NA	NA	FALSE	-0.28297	1	FALSE	0.36378	1
3-6k.c8959/1/2718	0	0	0	0	222.65	0.01	0	148.89	0	0	0	0	0	0	0	0	0	0	2727	COL1AS	collagen, type I/II/III/V/XI/XXIV/XXVII, alpha	Q61245	FALSE	NA	NA	FALSE	Inf	0.62205	FALSE	Inf	0.70046
3-6k.c21146/1/4741	0	0	0	0	0	0	0	0	0	0	0	0	0	0	0	0	0	0	4728	COL1AS	collagen, type I/II/III/V/XI/XXIV/XXVII, alpha	Q61245	FALSE	NA	NA	FALSE	NA	NA	FALSE	NA	NA
2-3k.c4839/1/1852	0.32	0.52	1.38	0	0	0	0	0	0	2.11	2.29	0.81	0	9.8	0	0	0	0	1848	COL1AS	collagen, type I/II/III/V/XI/XXIV/XXVII, alpha	Q61245	FALSE	-1.1768	1	FALSE	#NAME?	1	FALSE	NA	NA
3-6k.c15525/1/3612	1.74	1.16	1.22	13.14	10.42	8.55	30.09	24.84	24.52	0.5	2.54	0.73	8.72	13.69	2.74	12.19	38.98	3.77	3537	COL1AS	collagen, type I/II/III/V/XI/XXIV/XXVII, alpha	Q61245	FALSE	0.21691	1	FALSE	0.44301	1	FALSE	0.58868	1
3-6k.c23876/1/5259.2	0	0	0	0	15.02	0	0	212.24	365.68	0	0	0	0	0	0	136.53	295.13	321.08	721	COL1AS	collagen, type I/II/III/V/XI/XXIV/XXVII, alpha	Q61245	FALSE	NA	NA	FALSE	Inf	1	FALSE	-0.45685	1
1-2k.c21723/1/1565	0	0	0	0	0	0	0	0	0	0	0	0	0	0	0	0	0	0	1563	COL1AS	collagen, type I/II/III/V/XI/XXIV/XXVII, alpha	Q61245	FALSE	NA	NA	FALSE	NA	NA	FALSE	NA	NA
3-6k.c15041/1/3074	0	0.7	0.34	0.46	2.48	1.58	4.63	8.37	5	0.16	0.19	0	0.87	0.41	0	1.44	3.91	3.3	3075	COL1AS	collagen, type I/II/III/V/XI/XXIV/XXVII, alpha	Q61245	FALSE	1.5629	1	FALSE	1.845	1	FALSE	1.0519	1
2-3k.c22920/1/1769	0	0	0	0.52	0.25	0	0	0	0.33	0	0	0	0.12	0.05	0	0	0	0	1774	COL1AS	collagen, type I/II/III/V/XI/XXIV/XXVII, alpha	Q61245	FALSE	NA	NA	FALSE	2.2254	1	FALSE	Inf	1
3-6k.c3273/1/3024	0	0	0	0	0	0	0	0	0	0	0	0	0	0	0	0	0	0	3025	COL1AS	collagen, type I/II/III/V/XI/XXIV/XXVII, alpha	Q61245	FALSE	NA	NA	FALSE	NA	NA	FALSE	NA	NA
2-3k.c16066/1/954	0	0	0	0	0	0	0	0	0	0	0	0	0	0	0	0	0	0	970	COL1AS	collagen, type I/II/III/V/XI/XXIV/XXVII, alpha	Q61245	FALSE	NA	NA	FALSE	NA	NA	FALSE	NA	NA
1-2k.c3822/1/1087	0	0	0	0	0	0	0	0	0	0	0	0	0	0	0	0	0	0	1101	COL1AS	collagen, type I/II/III/V/XI/XXIV/XXVII, alpha	Q61245	FALSE	NA	NA	FALSE	NA	NA	FALSE	NA	NA
3-6k.c22018/1/5195	0	0	0	0	0	0	0	0	0	0	0	0	0	0	0	0.82	0.12	0.13	5196	COL1AS	collagen, type I/II/III/V/XI/XXIV/XXVII, alpha	Q61245	FALSE	NA	NA	FALSE	NA	NA	FALSE	#NAME?	0.38105
2-3k.c13329/1/1963	0	0.14	0.12	0.23	0.09	0.19	0.88	1.07	0.96	0	0.12	0	0.29	0.19	0.52	0.57	0.35	0.68	1964	COL1AS	collagen, type I/II/III/V/XI/XXIV/XXVII, alpha	Q61245	FALSE	1.3096	1	FALSE	-0.8179	1	FALSE	0.87211	1
3-6k.c10752/1/3644	0	0	0	0.32	0	0	0.67	0.54	0.01	0	0	0	0	0.67	0	0.1	1.01	0.65	3644	COL1AS	collagen, type I/II/III/V/XI/XXIV/XXVII, alpha	Q61245	FALSE	NA	NA	FALSE	-0.89224	1	FALSE	-0.49421	1
3-6k.c9364/1/4833	0	0	0	2.78	0.45	0	2.86	1.33	0.8	0	0	0	0.63	0.85	0.12	1.17	1.53	1	4826	COL1AS	collagen, type I/II/III/V/XI/XXIV/XXVII, alpha	Q61245	FALSE	NA	NA	FALSE	1.136	1	FALSE	0.51846	1
3-6k.c26670/1/3867	0.23	0	0	0.38	0	1.93	17.24	23.1	27.92	0	0.08	0	2.01	1.56	0.54	12.22	38.41	3.23	3877	COL1AS	collagen, type I/II/III/V/XI/XXIV/XXVII, alpha	Q61245	FALSE	1.5825	1	FALSE	-0.79239	1	FALSE	0.373	1
3-6k.c27361/1/3210	0	0.07	0	0	0	0	0.66	0	0	0	0	0	0	0	0	0.21	0.15	0	3214	COL1AS	collagen, type I/II/III/V/XI/XXIV/XXVII, alpha	P12107	FALSE	Inf	1	FALSE	NA	NA	FALSE	1.0598	1
3-6k.c14440/3/4114	38.33	0	15.3	585.36	0	152.51	1974.84	0	419.99	0	43.21	0.13	65.7	229.8	115.54	152.9	1163.48	424.05	4117	COL1AS	collagen, type I/II/III/V/XI/XXIV/XXVII, alpha	P12107	FALSE	0.43537	1	FALSE	0.96879	1	FALSE	0.58404	1
3-6k.c3388/1/4074	0.4	0	0.2	3.54	0.23	1.91	12.44	0.11	7.41	0.42	0.61	0	1.47	3.06	2.44	6.08	5.98	3.36	4066	COL1AS	collagen, type I/II/III/V/XI/XXIV/XXVII, alpha	P12107	FALSE	-0.68871	1	FALSE	-0.20731	1	FALSE	0.49157	1
3-6k.c20995/1/5502	0	0	0	0	0	0	0	0	0	0	0	0	0	0	0	0	0	0	5535	COL1AS	collagen, type I/II/III/V/XI/XXIV/XXVII, alpha	P12107	FALSE	NA	NA	FALSE	NA	NA	FALSE	NA	NA
3-6k.c17113/1/2900	0	0	0	0	0	0	0	0	0	0	0	0	0	0	0	0	0	0	2899	COL1AS	collagen, type I/II/III/V/XI/XXIV/XXVII, alpha	P12107	FALSE	NA	NA	FALSE	NA	NA	FALSE	NA	NA
3-6k.c8592/1/6214	2.81	0	1.14	2.6	0.76	2.34	8.15	2.7	5.68	0.41	1.49	1.41	1.37	2.77	2.76	2.61	3.45	4.56	6233	COL1AS	collagen, type I/II/III/V/XI/XXIV/XXVII, alpha	P12107	FALSE	0.36462	1	FALSE	-0.2044	1	FALSE	0.696	1
1-2k.c5400/1/1331	0	0	0	0	0	0	0	0	0	0	0	0	0	0	0	0	0	0	1331	COL1AS	collagen, type I/II/III/V/XI/XXIV/XXVII, alpha	P12107	FALSE	NA	NA	FALSE	NA	NA	FALSE	NA	NA
3-6k.c4412/1/3781	0	0	0	0.11	0.12	0	0	0.25	0.03	0	0	0	0	0	0	0	0	0	3844	COL1AS	collagen, type I/II/III/V/XI/XXIV/XXVII, alpha	P12107	FALSE	NA	NA	FALSE	Inf	1	FALSE	Inf	1
3-6k.c27155/1/3982	0	0	0	0	0	0	193.52	283.43	85.34	0	0	0	0	0	0	121.63	148.15	59.88	3979	COL1AS	collagen, type I/II/III/V/XI/XXIV/XXVII, alpha	P12107	FALSE	NA	NA	FALSE	NA	NA	FALSE	0.82112	1
1-2k.c12484/1/1028	0	0	0	0	0	0	0	0	0	0	0	0	0	0	0	0	0	0	1022	COL1AS	collagen, type I/II/III/V/XI/XXIV/XXVII, alpha	P12107	FALSE	NA	NA	FALSE	NA	NA	FALSE	NA	NA
3-6k.c4338/1/3352	0	0	0	0.08	0	0.04	0.41	0.04	0.13	0	0	0	0.13	0	0.21	0.22	0.18	0.08	3346	COL1AS	collagen, type I/II/III/V/XI/XXIV/XXVII, alpha	P12107	FALSE	NA	NA	FALSE	-1.4622	1	FALSE	0.42462	1
3-6k.c11554/1/5748	0	0	0	6.83	0	0	0	0	0	0	0	0	0	51.54	0	0	0	0	5753	COL1AS	collagen, type I/II/III/V/XI/XXIV/XXVII, alpha	P12107	FALSE	NA	NA	FALSE	-2.7075	1	FALSE	NA	NA
3-6k.c18204/1/6007	0	0	0	0	0	0	0	0	0	0	0	0	0	0	0	0	0	0	6065	COL1AS	collagen, type I/II/III/V/XI/XXIV/XXVII, alpha	P12107	FALSE	NA	NA	FALSE	NA	NA	FALSE	NA	NA
3-6k.c26542/1/5383	0	0	0	0	0	0	0	0	0.57	0	0	0	0	0	0	0.69	1.88	0	5402	COL1AS	collagen, type I/II/III/V/XI/XXIV/XXVII, alpha	P12107	FALSE	NA	NA	FALSE	NA	NA	FALSE	-2.1818	1
2-3k.c12899/1/1839	3.11	0	0	30.07	0	0	67.32	0	0	16.56	4.58	0	0	11.9	0	0	47.42	0	1835	COL1AS	collagen, type I/II/III/V/XI/XXIV/XXVII, alpha	P12107	FALSE	-2.6603	1	FALSE	1.5457	1	FALSE	0.66859	1
3-6k.c26318/1/3295	0	0	0	0	0	0	0	892.97	0	0	0	0	0	0	0	107.02	4.04	0	3291	COL1AS	collagen, type I/II/III/V/XI/XXIV/XXVII, alpha	P12107	FALSE	NA	NA	FALSE	NA	NA	FALSE	3.0539	1
3-6k.c3317/1/3145	9.84	0	3.51	27.4	0.12	1.56	1.88	0.31	0.56	0.09	3.57	0.4	0.28	0	8.48	0.9	0.69	2.83	3153	COL1AS	collagen, type I/II/III/V/XI/XXIV/XXVII, alpha	P12107	FALSE	1.8341	1	FALSE	1.7827	1	FALSE	-0.61029	1
3-6k.c31086/4/3171	0	0	0	0	0	0	0	0	0	0	0	0	0	0	0	0	0	0	3171	COL1AS	collagen, type I/II/III/V/XI/XXIV/XXVII, alpha	P12107	FALSE	NA	NA	FALSE	NA	NA	FALSE	NA	NA
2-3k.c12142/1/570	0	0	0	0	0	0	0	0	0	0	0	0	0	0	0	0	0	0	569	COL1AS	collagen, type I/II/III/V/XI/XXIV/XXVII, alpha	P12107	FALSE	NA	NA	FALSE	NA	NA	FALSE	NA	NA
3-6k.c24278/2/3562	0	0	0	57.09	0	0	1309.75	0	873.05	0	0	0	0	0	0	395.16	613.01	425.24	3651	COL1AS	collagen, type I/II/III/V/XI/XXIV/XXVII, alpha	P12107	FALSE	NA	NA	FALSE	Inf	0.94218	FALSE	0.70319	1
2-3k.c11843/1/1644	0	0	0	0	0	0	0.22	0	0.26	0	0	0	0	0	0	0.3	0	0	1667	COL1AS	collagen, type I/II/III/V/XI/XXIV/XXVII, alpha	P12107	FALSE	NA	NA	FALSE	NA	NA	FALSE	0.92118	1
3-6k.c24959/2/4498	0	0	0	0	0	0	0	0	0	0	0	0	0	0	0	0	0	0	4546	COL1AS	collagen, type I/II/III/V/XI/XXIV/XXVII, alpha	P12107	FALSE	NA	NA	FALSE	NA	NA	FALSE	NA	NA
2-3k.c16389/1/1639	0	0	0	0	0	0	0	0	0	0	0	0	0	0	0	0	0	0	1637	COL1AS	collagen, type I/II/III/V/XI/XXIV/XXVII, alpha	P12107	FALSE	NA	NA	FALSE	NA	NA	FALSE	NA	NA
1-2k.c15076/1/1505	0	0	3.38	0	0	0	0	0	1.37	26.44	42.71	0	242.74	171.33	0	587.15	820.52	0.49	1515	COL1AS	collagen, type I/II/III/V/XI/XXIV/XXVII, alpha	P12107	FALSE	-4.2987	0.72023	DOWN	#NAME?	0.00031731	DOWN	-9.9923	0.0060093
2-3k.c20277/1/1882	0	0	0	0	0.07	0.07	0	0.03	0	0	0	0.1	0.13	0	0	0.41	0.42	0.09	1881	COL1AS	collagen, type I/II/III/V/XI/XXIV/XXVII, alpha	P12107	FALSE	#NAME?	1	FALSE	0.10181	1	FALSE	-4.9413	1
3-6k.c20490/1/3750	0.1	0	0	0.17	0.22	0.23	1.56	1.16	1.04	2.3	0	0.06	34.63	0.12	0.07	116.93	1.83	0.54	3750	COL1AS	collagen, type I/II/III/V/XI/XXIV/XXVII, alpha	P12107	FALSE	-4.4347	1	FALSE	-5.8018	1	FALSE	-4.8325	1
3-6k.c2608/1/3906	0	0	0	0	0.06	0.19	0	0.09	0	0	0	0	0	0	0	0	0	0	3928	COL1AS	collagen, type I/II/III/V/XI/XXIV/XXVII, alpha	P12107	FALSE	NA	NA	FALSE	Inf	1	FALSE	Inf	1
3-6k.c28813/1/5349.2	0	0	0	0	0	0	0	0	0	0	0	0	0	0	0	0	0	0	1794	COL1AS	collagen, type I/II/III/V/XI/XXIV/XXVII, alpha	P12107	FALSE	NA	NA	FALSE	NA	NA	FALSE	NA	NA
3-6k.c7687/1/3138	0.16	0	0.3	0	0.13	0.11	0	0	0.23	0	0	0	0	0	0	0	0	0	3174	COL1AS	collagen, type I/II/III/V/XI/XXIV/XXVII, alpha	P12107	FALSE	Inf	1	FALSE	Inf	1	FALSE	Inf	1
3-6k.c16645/1/4003	0	0	0.2	0	0	0	0	0.26	0	0	0	0	0	0	0.15	0.11	0.16	0	4013	COL1AS	collagen, type I/II/III/V/XI/XXIV/XXVII, alpha	P12107	FALSE	Inf	1	FALSE	#NAME?	1	FALSE	0.018454	1
3-6k.c28641/1/7240	0	0	0	0	0	0	0	0	0	0	0	0	0	0	0	0	0	0	3574	COL1AS	collagen, type I/II/III/V/XI/XXIV/XXVII, alpha	P12107	FALSE	NA	NA	FALSE	NA	NA	FALSE	NA	NA
3-6k.c3304/1/5259	0	0	0	0.12	0.04	0	0.28	0.13	0	0.08	0	0	0.25	0.11	0.3	0	1.55	0.33	5260	COL1AS	collagen, type I/II/III/V/XI/XXIV/XXVII, alpha	P12107	FALSE	#NAME?	1	FALSE	-1.9866	1	FALSE	-2.162	1
3-6k.c12010/1/3326	0	0	0	0.61	0	0	0.2	0	0.15	0	0	0	0.24	0	0	0.33	0	0	3321	COL1AS	collagen, type I/II/III/V/XI/XXIV/XXVII, alpha	P12107	FALSE	NA	NA	FALSE	1.4241	1	FALSE	0.28991	1
3-6k.c15216/1/3392	0	0.14	0	0.25	0.14	0.2	1.96	0.57	0.43	0	0	0	0.23	0.47	0.08	0.66	0.88	0.16	3385	COL1AS	collagen, type I/II/III/V/XI/XXIV/XXVII, alpha	P12107	FALSE	Inf	1	FALSE	-0.34064	1	FALSE	0.92818	1
3-6k.c9925/1/4369	0	0	0	0.16	0	0.08	0.8	0.72	0.13	0	0	0	0.08	0	0	0	0	0	4363	COL1AS	collagen, type I/II/III/V/XI/XXIV/XXVII, alpha	P12107	FALSE	NA	NA	FALSE	1.6142	1	UP	Inf	0.029319
3-6k.c22064/1/3646	0	0	0	0	0	0	0	0	0	0	0	0	0	0	0	0	0	0	3638	COL1AS	collagen, type I/II/III/V/XI/XXIV/XXVII, alpha	P12107	FALSE	NA	NA	FALSE	NA	NA	FALSE	NA	NA
3-6k.c19668/1/3876	0	0.04	0	0	0.14	0	0.18	0.2	0.51	0	0	0	0	0	0	0	0	0	3884	COL1AS	collagen, type I/II/III/V/XI/XXIV/XXVII, alpha	P12107	FALSE	Inf	1	FALSE	Inf	1	FALSE	Inf	0.6251
1-2k.c27396/1/837	0	0	0	0	0	0	0	0	0	0	0	0	0	0	0	0	0	0	835	COL1AS	collagen, type I/II/III/V/XI/XXIV/XXVII, alpha	P12107	FALSE	NA	NA	FALSE	NA	NA	FALSE	NA	NA
3-6k.c604/20/4364	0.09	0	0	0.44	0	0.2	1.54	0	0.2	0	0	0	0	0.39	0	0	0.37	0	4372	COL1AS	collagen, type I/II/III/V/XI/XXIV/XXVII, alpha	P12107	FALSE	Inf	1	FALSE	0.86628	1	FALSE	2.3529	1
3-6k.c27510/1/4434	0	0	0.16	0.69	0.23	0.71	1.31	2.23	1.93	0	0.11	0	0.56	0.28	0.26	0.5	1.14	0.63	4469	COL1AS	collagen, type I/II/III/V/XI/XXIV/XXVII, alpha	P12107	FALSE	0.57488	1	FALSE	0.61554	1	FALSE	1.277	1
3-6k.c7434/1/4436	0.14	0	0	0.72	0.17	0.44	2.77	1.13	1.08	0.18	0	0.31	0	0.44	0.14	1.06	2.25	1.1	4454	COL1AS	collagen, type I/II/III/V/XI/XXIV/XXVII, alpha	P12107	FALSE	-1.7721	1	FALSE	1.3438	1	FALSE	0.25842	1
3-6k.c3218/1/4700.1	0.08	0.14	0.07	1.7	2.83	2.02	3.47	9.75	6.79	0	0.18	0.02	2.76	2.74	0.87	5.44	5.84	1.64	3993	COL1AS	collagen, type I/II/III/V/XI/XXIV/XXVII, alpha	P12107	FALSE	0.67612	1	FALSE	0.09926	1	FALSE	0.65799	1
3-6k.c21966/1/4901	0.63	0.57	0.42	2.56	3.87	2.8	5.1	6.68	6.56	0.32	0.59	0.56	3.45	4.74	1.64	4.82	7.45	1.98	4890	COL1AS	collagen, type I/II/III/V/XI/XXIV/XXVII, alpha	P12107	FALSE	0.2413	1	FALSE	-0.021513	1	FALSE	0.40623	1
2-3k.c12347/1/2206	47.75	39.99	38.72	499.43	333.9	251.79	1043.76	1031.15	956.27	24.6	55.38	22.18	264.76	310.51	241.81	814.06	660.32	830.05	2204	COL1AS	collagen, type I/II/III/V/XI/XXIV/XXVII, alpha	P12107	FALSE	0.3866	1	FALSE	0.47946	1	FALSE	0.43429	1
3-6k.c7556/1/5379	0	0	0	0	0	0	0	0	0	0	0	0	0	0	0	0	0	0	5396	COL1AS	collagen, type I/II/III/V/XI/XXIV/XXVII, alpha	P12107	FALSE	NA	NA	FALSE	NA	NA	FALSE	NA	NA
3-6k.c7279/1/3202	0.19	0.58	0.66	20.54	15.62	4.5	11.05	10.64	0	0	0	0.3	14.66	13.47	5	0	22.53	0.36	3200	COL1AS	collagen, type I/II/III/V/XI/XXIV/XXVII, alpha	P12107	FALSE	2.328	1	FALSE	0.37551	1	FALSE	-0.020272	1
1-2k.c33487/5/1463	0	0	0	0	0	0	0	0	0	0	0	0	0	0	0	0	0	0	1462	COL1AS	collagen, type I/II/III/V/XI/XXIV/XXVII, alpha	P12107	FALSE	NA	NA	FALSE	NA	NA	FALSE	NA	NA
1-2k.c26602/1/1539	0	0	0	0	6.59	3.66	8.03	21.8	33.65	0	0	0	1.53	7.01	0	2.23	48.44	0	1539	COL1AS	collagen, type I/II/III/V/XI/XXIV/XXVII, alpha	P12107	FALSE	NA	NA	FALSE	0.34442	1	FALSE	0.30498	1
3-6k.c5812/1/4277	0.05	0.09	0	0.25	0.09	0	0.14	0.11	0.48	2.05	0	0.07	19.3	0.26	0.12	59.74	0.09	0.22	4292	COL1AS	collagen, type I/II/III/V/XI/XXIV/XXVII, alpha	P12107	FALSE	-3.8779	1	FALSE	-5.8295	1	FALSE	-6.2484	1
3-6k.c4296/8/3787	0	0	0	0	0	0	95.41	1075.17	353.47	0	0	0	0	0	0	468.82	0	298.05	3787	COL1AS	collagen, type I/II/III/V/XI/XXIV/XXVII, alpha	P12107	FALSE	NA	NA	FALSE	NA	NA	FALSE	0.98666	1
3-6k.c30872/3/6063	2.03	12.37	11.96	0	35	18.53	0	69.61	0	4.58	2.33	13.68	43.74	0	19.66	0	0	0.87	6069	COL1AS	collagen, type I/II/III/V/XI/XXIV/XXVII, alpha	P12107	FALSE	0.40384	1	FALSE	-0.26579	1	FALSE	6.1817	1
3-6k.c2007/2/3140	0	63.43	0	0	248.78	0	0	720.24	0	9.03	0	0	119.06	0	0	337.81	0	0	3139	COL1AS	collagen, type I/II/III/V/XI/XXIV/XXVII, alpha	P12107	FALSE	2.819	1	FALSE	1.0475	1	FALSE	1.1433	1
3-6k.c22083/1/4747	0	0	0.04	0.32	0	0	0	0.43	0.34	0.15	0.27	0	0	0	0	0	0	0.22	4748	COL1AS	collagen, type I/II/III/V/XI/XXIV/XXVII, alpha	P12107	FALSE	-3.2501	1	FALSE	Inf	1	FALSE	1.6587	1
2-3k.c8288/2/1813	0	0	0	0	0.65	0.5	0.27	3.26	1.19	0	0	0	0.32	0	0	0.06	0	0.81	1813	COL1AS	collagen, type I/II/III/V/XI/XXIV/XXVII, alpha	P12107	FALSE	NA	NA	FALSE	1.8035	1	FALSE	2.3191	1
3-6k.c3419/1/3880	0	0	0	3.21	0.24	0.87	356.37	29.29	349.98	0	0	0.21	0	0.84	0	20.97	347.36	237.15	3877	COL1AS	collagen, type I/II/III/V/XI/XXIV/XXVII, alpha	P12107	FALSE	#NAME?	1	FALSE	2.5393	1	FALSE	0.32006	1
1-2k.c33189/4/1325	6.94	0	2.09	0	0	0	0	0	0	0	0	0	0	0	0	0	0	0	1324	COL1AS	collagen, type I/II/III/V/XI/XXIV/XXVII, alpha	P12107	FALSE	Inf	0.56506	FALSE	NA	NA	FALSE	NA	NA
3-6k.c29481/1/5736	0	0	0	0	0	0	0	0	0	0	0	0	0	0	0	0	0	0	5746	COL1AS	collagen, type I/II/III/V/XI/XXIV/XXVII, alpha	P12107	FALSE	NA	NA	FALSE	NA	NA	FALSE	NA	NA
3-6k.c29010/1/3423	0	0	0	0	0	0.43	0	0.06	0	0	0	0	0	0	0	0	0.02	0.08	3396	COL1AS	collagen, type I/II/III/V/XI/XXIV/XXVII, alpha	P12107	FALSE	NA	NA	FALSE	Inf	1	FALSE	-0.81168	1
3-6k.c20555/1/5520	0	0.22	0.25	0	1.6	1.36	3.66	6.82	4.4	0	0	0	1.25	0.88	1.22	4.52	4.07	5.38	5535	COL1AS	collagen, type I/II/III/V/XI/XXIV/XXVII, alpha	P12107	FALSE	Inf	1	FALSE	-0.16441	1	FALSE	0.099896	1
3-6k.c18921/1/3347	0	0	0	0	0.41	0	0	0.78	0.42	0	0	0	0	0	0	0	0.42	0.46	3353	COL1AS	collagen, type I/II/III/V/XI/XXIV/XXVII, alpha	P12107	FALSE	NA	NA	FALSE	Inf	1	FALSE	0.35523	1
3-6k.c23885/1/3096	0	0	0	0	0	0	0	20.95	0	0	0	0	0	0	0	17.39	0	0	3072	COL1AS	collagen, type I/II/III/V/XI/XXIV/XXVII, alpha	P12107	FALSE	NA	NA	FALSE	NA	NA	FALSE	0.32028	1
3-6k.c23473/3/3620	0.34	3.32	0.47	3.09	29.73	5.65	13.57	115.42	16.65	1.83	0.58	1.01	15.84	1.41	6	37.46	6.71	16.34	3616	COL1AS	collagen, type I/II/III/V/XI/XXIV/XXVII, alpha	P12107	FALSE	0.30247	1	FALSE	0.72119	1	FALSE	1.2776	1
3-6k.c4431/1/3851	0	0.26	0	0	0.31	0.3	2.36	2	0.64	0	0	0	0.86	0.62	0.83	1.1	0	0.44	3820	COL1AS	collagen, type I/II/III/V/XI/XXIV/XXVII, alpha	P12107	FALSE	Inf	1	FALSE	-1.9004	1	FALSE	1.8134	1
3-6k.c11265/1/3506	0	0	0	0	0	0	0	0	0	8.4	7.15	0	35.45	30.75	0	105.88	88.15	0	3516	COL1AS	collagen, type I/II/III/V/XI/XXIV/XXVII, alpha	P12107	DOWN	#NAME?	0.0047954	DOWN	#NAME?	0.00045247	DOWN	#NAME?	4.88e-05
3-6k.c27970/1/4359	0	0	0	0	0.15	0.45	1.51	0.65	1.01	0	0	0	0.42	0	0.62	1.27	0.98	0.87	4373	COL1AS	collagen, type I/II/III/V/XI/XXIV/XXVII, alpha	P12107	FALSE	NA	NA	FALSE	-0.80986	1	FALSE	0.10708	1
3-6k.c15919/1/4076	0	0	0	0.38	0.04	0.07	0.72	0	0.2	0	0	0	0	0.21	0.07	0.18	0.85	0.13	4070	COL1AS	collagen, type I/II/III/V/XI/XXIV/XXVII, alpha	P12107	FALSE	NA	NA	FALSE	0.9743	1	FALSE	-0.20019	1
3-6k.c17627/1/4476	7.91	7.14	19.39	93.64	33.33	94.05	223.49	112.56	346.99	1.47	2.88	13.34	15.4	41	73.81	84.75	56.95	303.92	4500	COL1AS	collagen, type I/II/III/V/XI/XXIV/XXVII, alpha	P12107	FALSE	1.0263	1	FALSE	0.81613	1	FALSE	0.61378	1
2-3k.c7938/1/1532	0	0	0	0	0	0	0	0	0	0	0	0	0	0	0	0	0	0	1530	COL1AS	collagen, type I/II/III/V/XI/XXIV/XXVII, alpha	P12107	FALSE	NA	NA	FALSE	NA	NA	FALSE	NA	NA
3-6k.c5924/1/3893	0	7.24	0	0	259.42	0	0	647.09	0	0	0	0	38.7	0	0	239.15	0	0	3892	COL1AS	collagen, type I/II/III/V/XI/XXIV/XXVII, alpha	P12107	FALSE	Inf	1	FALSE	2.7297	1	FALSE	1.4866	1
3-6k.c23876/1/5259.1	0	0	0	0	0	0	0	0	0	10.88	0	0	69.84	0	0	214.43	0.43	0	1074	COL1AS	collagen, type I/II/III/V/XI/XXIV/XXVII, alpha	P12107	FALSE	#NAME?	1	FALSE	#NAME?	1	FALSE	#NAME?	0.81555
3-6k.c18870/1/3330.1	0	0	0	0	0	0	0	0	0	0	0	0	0	0	0	0	0	0	2224	COL1AS	collagen, type I/II/III/V/XI/XXIV/XXVII, alpha	P12107	FALSE	NA	NA	FALSE	NA	NA	FALSE	NA	NA
3-6k.c18456/1/3711	0	0	0	0.23	0.04	0.09	0.31	0.12	0.3	0	0	0	0.19	0.07	0.05	0.42	0.45	0.18	3734	COL1AS	collagen, type I/II/III/V/XI/XXIV/XXVII, alpha	P12107	FALSE	NA	NA	FALSE	0.28376	1	FALSE	-0.4706	1
3-6k.c2464/1/4039	0	0	0	0	0.1	0.1	0.13	0.07	0.19	0	0	0	0	0	0	0	0	0.18	4051	COL1AS	collagen, type I/II/III/V/XI/XXIV/XXVII, alpha	P12107	FALSE	NA	NA	FALSE	Inf	1	FALSE	1.0597	1
3-6k.c7445/1/4283	0	0	0	0.67	0.06	0	0.85	0.35	0.74	0	0	0	0.7	0.45	0.17	0.63	0.79	0.18	4466	COL1AS	collagen, type I/II/III/V/XI/XXIV/XXVII, alpha	P12107	FALSE	NA	NA	FALSE	-0.73488	1	FALSE	0.36362	1
2-3k.c15093/1/1904	0	0	0	0	0.09	0	0.11	0.41	0.1	0	0	0	0	0	0.11	0.11	0	0	1833	COL1AS	collagen, type I/II/III/V/XI/XXIV/XXVII, alpha	P12107	FALSE	NA	NA	FALSE	-0.35781	1	FALSE	2.5072	1
1-2k.c29657/1/1582	0	0	0	0	0	0	0	0	0	0	0	0	0	0	0	0	0	0	1577	COL1AS	collagen, type I/II/III/V/XI/XXIV/XXVII, alpha	P12107	FALSE	NA	NA	FALSE	NA	NA	FALSE	NA	NA
3-6k.c7364/1/4259	0	0	0	0	0	0.2	0.26	0	0	0	0	0	0	0	0	0	0	0	4245	COL1AS	collagen, type I/II/III/V/XI/XXIV/XXVII, alpha	P12107	FALSE	NA	NA	FALSE	Inf	1	FALSE	Inf	1
3-6k.c6601/1/3326	0.41	0.94	0.73	1.45	5.99	2.69	5.46	16.78	9.49	0.4	0.55	0.77	4.35	6.24	1.25	5.44	16.69	1.58	3300	COL1AS	collagen, type I/II/III/V/XI/XXIV/XXVII, alpha	P12107	FALSE	0.32763	1	FALSE	-0.16078	1	FALSE	0.42818	1
1-2k.c26629/1/1371	164.18	140.1	154.46	108.4	89.5	96.39	91.67	98.48	79.92	147.14	159.36	152.98	92.24	84.08	93.79	95.29	68.37	96.71	1372	COL1AS	collagen, type I/II/III/V/XI/XXIV/XXVII, alpha	P12107	FALSE	0.06327	1	FALSE	0.17484	1	FALSE	0.089873	1
3-6k.c7706/1/3779.2	0	0	0	0	0	0.16	0.61	0.7	0	0	0	0	0	0	0	0	0.47	0	1640	COL1AS	collagen, type I/II/III/V/XI/XXIV/XXVII, alpha	P12107	FALSE	NA	NA	FALSE	Inf	1	FALSE	1.5141	1
3-6k.c26936/1/3210	10.51	20.74	15.6	0	0	0	0	0	0	5.83	8.24	20.58	0	0	0	0	0	0	3197	COL1AS	collagen, type I/II/III/V/XI/XXIV/XXVII, alpha	P12107	FALSE	0.49677	1	FALSE	NA	NA	FALSE	NA	NA
3-6k.c22985/1/5734	1.22	0	0	26.06	0.06	1.06	108.1	0.41	76.61	0	0.19	0.22	1.99	13.95	1.45	181.37	394.91	41.46	5710	COL1AS	collagen, type I/II/III/V/XI/XXIV/XXVII, alpha	P12107	FALSE	1.6831	1	FALSE	0.81955	1	FALSE	-1.6237	1
3-6k.c6110/1/5495	0	30.74	0	0	0	0	0	0	0	18.85	0	0.92	0	0	0	0	0	0	5506	COL1AS	collagen, type I/II/III/V/XI/XXIV/XXVII, alpha	P12107	FALSE	0.6482	1	FALSE	NA	NA	FALSE	NA	NA
3-6k.c5978/1/3303	0	0.1	0	1.14	0.61	0.26	2.74	2.68	0	0.08	0	0	0.21	0.25	0	0	0.36	0.44	3310	COL1AS	collagen, type I/II/III/V/XI/XXIV/XXVII, alpha	P12107	FALSE	0.2017	1	FALSE	2.2809	1	FALSE	2.7746	1
3-6k.c4017/1/5462	0.1	0	0	0.81	0.45	0.16	1.11	2.36	2.16	0.32	0.13	0	0.92	0.46	0.39	3.45	1.68	1.98	5575	COL1AS	collagen, type I/II/III/V/XI/XXIV/XXVII, alpha	P12107	FALSE	-1.9624	1	FALSE	-0.25909	1	FALSE	-0.30873	1
3-6k.c31147/1/3282	0	0	0	0	0	0	0	0	0	0	0	0	0	0	0	0	239.84	0	3328	COL1AS	collagen, type I/II/III/V/XI/XXIV/XXVII, alpha	P12107	FALSE	NA	NA	FALSE	NA	NA	FALSE	#NAME?	0.57731
3-6k.c11289/1/3380	0	0.57	1.84	0	0.12	5.21	1.43	0.22	7.43	0	1.18	1.8	10.35	7.28	2.47	6.1	3.78	2.1	3382	COL1AS	collagen, type I/II/III/V/XI/XXIV/XXVII, alpha	P12107	FALSE	-0.24367	1	FALSE	-1.8925	1	FALSE	-0.35585	1
3-6k.c16458/1/5917	0.22	0.32	0	1.34	0.2	0.3	5.94	0.49	1.45	0	0.28	0	0	1.74	0	0.53	2	2.09	5940	COL1AS	collagen, type I/II/III/V/XI/XXIV/XXVII, alpha	P12107	FALSE	1.0755	1	FALSE	0.26559	1	FALSE	0.8693	1
3-6k.c5557/1/4303	0.01	0	0	0.62	0	0	0.62	0.07	0.13	0	0	0	0	0.15	0	0.42	0.67	0.6	4290	COL1AS	collagen, type I/II/III/V/XI/XXIV/XXVII, alpha	P12107	FALSE	Inf	1	FALSE	2.3027	1	FALSE	-0.92903	1
3-6k.c25245/1/5693	0	0	0	0.14	0.06	0.18	0.52	0.04	0.28	0	0.15	0.13	0.18	0.13	0.11	0.29	0.48	0.48	5694	COL1AS	collagen, type I/II/III/V/XI/XXIV/XXVII, alpha	P12107	FALSE	#NAME?	1	FALSE	-0.065194	1	FALSE	-0.49042	1
3-6k.c2833/1/5744	0.28	0	0	0	0	0	0	0	0	0	0	0	1.11	0	0	135.31	11.64	0	5734	COL1AS	collagen, type I/II/III/V/XI/XXIV/XXVII, alpha	P12107	FALSE	Inf	1	FALSE	#NAME?	1	FALSE	#NAME?	0.19301
3-6k.c24725/1/3715	0	0	0	0	0	0	0	0	0	0	0	0	0	0	0	0	0	0	3753	COL1AS	collagen, type I/II/III/V/XI/XXIV/XXVII, alpha	P12107	FALSE	NA	NA	FALSE	NA	NA	FALSE	NA	NA
3-6k.c30423/1/2923	0	0	0	0	0	0	0	0	0	0	0	0	0	0	0	0	220.39	0	2950	COL1AS	collagen, type I/II/III/V/XI/XXIV/XXVII, alpha	P12107	FALSE	NA	NA	FALSE	NA	NA	FALSE	#NAME?	0.61997
3-6k.c13255/3/3909	0	0	0	0	0	0	0	0	0	0	0	0	0	0.96	0	0	0	0	3911	COL1AS	collagen, type I/II/III/V/XI/XXIV/XXVII, alpha	P12107	FALSE	NA	NA	FALSE	#NAME?	1	FALSE	NA	NA
3-6k.c14338/4/5902	0	0	0	0	0	0	0	590.46	0	0	0	0	0	0	0	84.52	0	0	5904	COL1AS	collagen, type I/II/III/V/XI/XXIV/XXVII, alpha	P12107	FALSE	NA	NA	FALSE	NA	NA	FALSE	2.8546	1
1-2k.c19085/1/1409	0.15	0.6	0.45	4.43	1.65	0.78	12.12	6.37	3.43	0.14	0	0	1.96	2.97	1.13	4.93	6.84	4.29	1411	COL1AS	collagen, type I/II/III/V/XI/XXIV/XXVII, alpha	P12107	FALSE	3.0738	1	FALSE	0.30742	1	FALSE	0.53102	1
3-6k.c29335/1/3104	0	0	0	0	0	0	0.01	0	0.74	0	0	0	0	0	0	0.12	0	0	3104	COL1AS	collagen, type I/II/III/V/XI/XXIV/XXVII, alpha	P12107	FALSE	NA	NA	FALSE	NA	NA	FALSE	2.6474	1
3-6k.c15757/1/3465	0	0	0	0.46	0.07	0	0.3	0.15	0.16	0	0	0.34	0.18	0.19	0	0.08	0.45	0.23	3466	COL1AS	collagen, type I/II/III/V/XI/XXIV/XXVII, alpha	P12107	FALSE	#NAME?	1	FALSE	0.6605	1	FALSE	-0.29793	1
3-6k.c21002/1/5306	0	0	0	0	0	0	0.09	0.24	0.13	0	0.05	0	0	0	0	0.39	0.32	0.13	5325	COL1AS	collagen, type I/II/III/V/XI/XXIV/XXVII, alpha	P12107	FALSE	#NAME?	1	FALSE	NA	NA	FALSE	-0.83145	1
3-6k.c6935/1/4364	1.11	0.3	1.69	7.26	3.66	7.92	17.99	8.08	23.86	0.25	1.54	1.23	3.32	10.84	3.33	5.86	27.85	3.29	4359	COL1AS	collagen, type I/II/III/V/XI/XXIV/XXVII, alpha	P12107	FALSE	0.10715	1	FALSE	0.20361	1	FALSE	0.48185	1
3-6k.c28761/1/3336	0.42	0	0.94	0	0	0	0	0	0	0.49	0.97	0	0	0.02	0	0	0	0	3314	COL1AS	collagen, type I/II/III/V/XI/XXIV/XXVII, alpha	P12107	FALSE	-0.024416	1	FALSE	#NAME?	1	FALSE	NA	NA
3-6k.c24943/1/3439	0.39	0	0	0.34	0	0	0.82	0.38	0.4	0	0	0	0.3	0.41	0.37	0.64	1.08	0.44	3424	COL1AS	collagen, type I/II/III/V/XI/XXIV/XXVII, alpha	P12107	FALSE	Inf	1	FALSE	-1.5714	1	FALSE	-0.33149	1
3-6k.c17805/1/6403	0	0	0	0.09	0	0.12	0.44	0.35	0.19	0	0.37	0	0.12	0.28	0	0.74	0.86	0.07	6404	COL1AS	collagen, type I/II/III/V/XI/XXIV/XXVII, alpha	P12107	FALSE	#NAME?	1	FALSE	-0.76703	1	FALSE	-0.67845	1
3-6k.c13089/1/3329	0	0	0	0.27	0	0	1.07	0	0.46	0	0.12	0	0.07	0	0.09	0.13	0.23	0.25	3341	COL1AS	collagen, type I/II/III/V/XI/XXIV/XXVII, alpha	P12107	FALSE	#NAME?	1	FALSE	0.85957	1	FALSE	1.4465	1
3-6k.c14496/1/3294	0.06	0	0	0	0.11	0	0.1	0.16	0.1	0	0	0	0.07	0	0.07	0.21	0.16	0	3260	COL1AS	collagen, type I/II/III/V/XI/XXIV/XXVII, alpha	P12107	FALSE	Inf	1	FALSE	-0.31414	1	FALSE	0.084089	1
3-6k.c5242/1/3760	0.07	0	0	0.19	0.08	0	0.39	0	0.2	0	0	0	0	0.23	0	0.81	0.19	0.18	3749	COL1AS	collagen, type I/II/III/V/XI/XXIV/XXVII, alpha	P12107	FALSE	Inf	1	FALSE	0.4442	1	FALSE	-0.81727	1
3-6k.c23317/1/3111	0	0	0	0	0	0	0.37	0.84	0	0	0	0	0	0	0	0	0.52	0.31	3108	COL1AS	collagen, type I/II/III/V/XI/XXIV/XXVII, alpha	P12107	FALSE	NA	NA	FALSE	NA	NA	FALSE	0.52823	1
3-6k.c31383/1/3043	0	0	0	0	0	0	0	0	0	0	0	0	0	0	0	0	0	0	3046	COL1AS	collagen, type I/II/III/V/XI/XXIV/XXVII, alpha	P12107	FALSE	NA	NA	FALSE	NA	NA	FALSE	NA	NA
3-6k.c19699/1/3447	0.09	0	0.14	0.64	0.9	0.81	2.59	5.78	3.06	0	0	0.25	1.96	0.47	0.5	3.06	2.1	1.54	3450	COL1AS	collagen, type I/II/III/V/XI/XXIV/XXVII, alpha	P12107	FALSE	-0.02762	1	FALSE	-0.2859	1	FALSE	0.80647	1
3-6k.c3831/1/3058	0	0	0	0	0	0	0	0	0	0	0	0	0	0	0	0	0	0	3062	COL1AS	collagen, type I/II/III/V/XI/XXIV/XXVII, alpha	P12107	FALSE	NA	NA	FALSE	NA	NA	FALSE	NA	NA
3-6k.c15458/1/3709.1	0.01	0	0.67	148.25	0	23.08	467.9	0	0	0	0	0	0	45.55	34.44	0	89.62	0	2585	COL1AS	collagen, type I/II/III/V/XI/XXIV/XXVII, alpha	P12107	FALSE	Inf	1	FALSE	1.2293	1	FALSE	2.5489	1
3-6k.c17123/1/3929	0	0	0	0	0	0	0	0	0	0	0.41	0	0	0	0	0	181.01	0	3918	COL1AS	collagen, type I/II/III/V/XI/XXIV/XXVII, alpha	P12107	FALSE	#NAME?	1	FALSE	NA	NA	FALSE	#NAME?	0.5947
3-6k.c6487/1/3637	0	0	0	0	0.47	0.29	1.37	1.04	1.51	0	0.18	0	0.99	0.44	0	1.4	3.13	0.67	3539	COL1AS	collagen, type I/II/III/V/XI/XXIV/XXVII, alpha	P12107	FALSE	#NAME?	1	FALSE	-0.88772	1	FALSE	-0.36732	1
3-6k.c722/19/4161	53.18	87.92	54.78	220.6	408.13	242.27	1.37	0	0	46.08	50.85	33.54	350.67	254.52	297.09	0.03	0	31.25	4161	COL1AS	collagen, type I/II/III/V/XI/XXIV/XXVII, alpha	P12107	FALSE	0.64988	1	FALSE	-0.013336	1	FALSE	-4.4274	1
3-6k.c7696/1/5446	0	0	0	0	0.09	0	0	0.86	0.14	0	0	0.01	0.18	0	0	0	0	0.16	5443	COL1AS	collagen, type I/II/III/V/XI/XXIV/XXVII, alpha	P12107	FALSE	#NAME?	1	FALSE	-1.0113	1	FALSE	2.5519	1
2-3k.c3740/1/1807	0	0	0	0	0	0	0	0	0	0	0	0	0	0	0	0	0	0	1811	COL1AS	collagen, type I/II/III/V/XI/XXIV/XXVII, alpha	P12107	FALSE	NA	NA	FALSE	NA	NA	FALSE	NA	NA
3-6k.c23234/1/3906	0	0	0	0	0	2.33	0	0	0.74	0	0	0	1.1	0	1.59	3.88	0	5.32	4039	COL1AS	collagen, type I/II/III/V/XI/XXIV/XXVII, alpha	P12107	FALSE	NA	NA	FALSE	-0.23047	1	FALSE	-3.6809	1
3-6k.c16818/1/3452.1.1	0	0	0	0	0	0	0	0	0	0	0	0	0	0	0	0	0	0	1023	COL1AS	collagen, type I/II/III/V/XI/XXIV/XXVII, alpha	P12107	FALSE	NA	NA	FALSE	NA	NA	FALSE	NA	NA
3-6k.c6024/3/4322	0	0	0	0	0	0	0	0	0	0	0	0	0	0	0	0	0	0	4321	COL1AS	collagen, type I/II/III/V/XI/XXIV/XXVII, alpha	P12107	FALSE	NA	NA	FALSE	NA	NA	FALSE	NA	NA
3-6k.c29543/1/2973.1	0	20.22	26.65	887.8	680.73	395.06	2391.45	1865.68	1290.3	0	5.72	0	523.01	538.73	420.73	1360.9	1660.05	1299.13	1599	COL1AS	collagen, type I/II/III/V/XI/XXIV/XXVII, alpha	P12107	FALSE	3.1068	1	FALSE	0.47271	1	FALSE	0.41696	1
3-6k.c24115/1/3586	0	0	0	0	0	0	29.55	0	326.53	0	0	0	0	0	0	144.98	412.91	15.42	3580	COL1AS	collagen, type I/II/III/V/XI/XXIV/XXVII, alpha	P12107	FALSE	NA	NA	FALSE	NA	NA	FALSE	-0.67548	1
2-3k.c6958/3/2118	0	0	0	0	1.54	1.31	15.41	15.08	26.4	0	0	0	0	2.47	0	6.32	23.77	4.08	2116	COL1AS	collagen, type I/II/III/V/XI/XXIV/XXVII, alpha	P12107	FALSE	NA	NA	FALSE	0.32031	1	FALSE	0.75953	1
3-6k.c10623/1/3218	0	3.28	0	0	17	0	0	0	0	3.65	0	0	63.58	0	0	78.52	0	0	3217	COL1AS	collagen, type I/II/III/V/XI/XXIV/XXVII, alpha	P12107	FALSE	-0.14687	1	FALSE	-1.9193	1	FALSE	#NAME?	0.75003
2-3k.c6095/1/1821	3.26	0.45	1.81	0	0	0	0	0	0	0.52	1.74	0.7	0	3.39	1.45	0.22	11.47	0	1813	COL1AS	collagen, type I/II/III/V/XI/XXIV/XXVII, alpha	P12107	FALSE	0.99733	1	FALSE	#NAME?	0.26793	FALSE	#NAME?	1
3-6k.c11529/2/4377	0	0	0	0	0	0	0	5.32	0	0	0	0	0	0	0	2.8	0	0	4421	COL1AS	collagen, type I/II/III/V/XI/XXIV/XXVII, alpha	P12107	FALSE	NA	NA	FALSE	NA	NA	FALSE	0.97577	1
2-3k.c18764/1/1944	0	0	0	0	0	0	0	0.24	0	0	0	0	0	0	0	0.1	0	0	1946	COL1AS	collagen, type I/II/III/V/XI/XXIV/XXVII, alpha	P12107	FALSE	NA	NA	FALSE	NA	NA	FALSE	1.1887	1
3-6k.c17161/1/3031	0.13	0.1	0.15	0	0.4	0	0.87	1.45	0.37	0.35	0.39	0	2.2	1.23	0	5.55	5.41	0.55	3094	COL1AS	collagen, type I/II/III/V/XI/XXIV/XXVII, alpha	P12107	FALSE	-0.86564	1	FALSE	-3.078	1	FALSE	-2.0282	1
3-6k.c20083/1/5492	0	0	0	0	0	0	0	0	0	0	0	0	0	0	0	0	0	0	5485	COL1AS	collagen, type I/II/III/V/XI/XXIV/XXVII, alpha	P12107	FALSE	NA	NA	FALSE	NA	NA	FALSE	NA	NA
3-6k.c26735/1/3444	0	0	0	0.14	0	0	0	0	0.62	0	0	0	0	1.19	0	0.18	0.44	0.57	3488	COL1AS	collagen, type I/II/III/V/XI/XXIV/XXVII, alpha	P12107	FALSE	NA	NA	FALSE	-2.824	1	FALSE	-0.97986	1
3-6k.c17338/1/4054	0.81	0	0	3.98	0	0.69	7.87	0	3.4	0	0.77	0	2.25	2.03	1.91	7.8	6.96	1.55	4055	COL1AS	collagen, type I/II/III/V/XI/XXIV/XXVII, alpha	P12107	FALSE	0.22047	1	FALSE	-0.30567	1	FALSE	-0.37768	1
3-6k.c27479/1/3223	0.51	0.56	0.66	5.74	4.43	3.2	15.79	14.42	11.56	0.11	0.36	0.35	3.44	3.58	3.49	9.77	12.74	9.28	3209	COL1AS	collagen, type I/II/III/V/XI/XXIV/XXVII, alpha	P12107	FALSE	1.1039	1	FALSE	0.41042	1	FALSE	0.44099	1
3-6k.c8700/1/5124	0	0	0	0.21	0.56	0.37	0.55	0.75	1.01	0	0.25	0	0	0.25	0.14	0.73	0.8	0.84	5123	COL1AS	collagen, type I/II/III/V/XI/XXIV/XXVII, alpha	P12107	FALSE	#NAME?	1	FALSE	1.6097	1	FALSE	-0.025466	1
2-3k.c5727/1/1930	0	0	0	0.27	0	0	0.44	0.43	0.34	0	0.12	0	0.08	0.19	0	0.13	0.13	0.21	1921	COL1AS	collagen, type I/II/III/V/XI/XXIV/XXVII, alpha	P12107	FALSE	#NAME?	1	FALSE	0.33434	1	FALSE	1.3028	1
3-6k.c20292/1/4830	0.05	0.07	0.05	0.63	0.22	0.13	3.14	1.09	1.03	0	0.04	0	0.19	0.2	0.36	0.83	1.66	0.59	4814	COL1AS	collagen, type I/II/III/V/XI/XXIV/XXVII, alpha	P12107	FALSE	2.2475	1	FALSE	0.45096	1	FALSE	0.8645	1
3-6k.c14328/2/3843	0	0	0	0	0	0	8.63	0	184.66	0	0	0	0	0	0	0	0	388.33	3842	COL1AS	collagen, type I/II/III/V/XI/XXIV/XXVII, alpha	P12107	FALSE	NA	NA	FALSE	NA	NA	FALSE	-1.1068	1
2-3k.c27170/1/1858	0.45	0	0.33	0.25	2.3	1.05	4.68	6.36	0.54	0.34	0	0	0.5	0.72	0	1.45	1.37	0.49	1858	COL1AS	collagen, type I/II/III/V/XI/XXIV/XXVII, alpha	P12107	FALSE	1.2584	1	FALSE	1.633	1	FALSE	1.8893	1
1-2k.c14467/1/1514	10.43	0	0	0	0	0	0	0	0	0	0	19.41	0	0	0	0	0	0	1511	COL1AS	collagen, type I/II/III/V/XI/XXIV/XXVII, alpha	P12107	FALSE	-0.78084	1	FALSE	NA	NA	FALSE	NA	NA
3-6k.c25456/1/5336	0	0	0	0	0	0	0	0	0	0	0	0	0	0	0	0	0	0	5351	COL1AS	collagen, type I/II/III/V/XI/XXIV/XXVII, alpha	P12107	FALSE	NA	NA	FALSE	NA	NA	FALSE	NA	NA
2-3k.c27548/1/1645	21.7	6.43	15.7	159.72	24.87	78.41	581.83	66.78	245.37	0	13.73	13.03	0	47.52	64.83	0	0	230.82	1642	COL1AS	collagen, type I/II/III/V/XI/XXIV/XXVII, alpha	P12107	FALSE	0.80782	1	FALSE	1.3115	1	FALSE	1.9751	1
3-6k.c5197/1/3247	0	0	0	0.4	0.38	0	0.33	0.57	0.23	0	0	0	0	0.58	0.24	0.14	0.59	1.01	3251	COL1AS	collagen, type I/II/III/V/XI/XXIV/XXVII, alpha	P12107	FALSE	NA	NA	FALSE	0.038577	1	FALSE	-0.6431	1
3-6k.c24928/1/5439	2.05	1.14	1.27	2.88	1.1	3.84	7.56	2.96	4.86	3.23	4.43	0.49	5.81	3.59	6.39	6.92	14.63	5.3	5452	COL1AS	collagen, type I/II/III/V/XI/XXIV/XXVII, alpha	P12107	FALSE	-0.79343	1	FALSE	-0.97601	1	FALSE	-0.72732	1
3-6k.c26195/1/6162	0	0	0.46	12.9	0.91	8.08	57.37	9.63	41.26	0	0	0	3.64	0.96	4.64	13.16	12.54	40.15	6161	COL1AS	collagen, type I/II/III/V/XI/XXIV/XXVII, alpha	P12107	FALSE	Inf	1	FALSE	1.2879	1	FALSE	0.76402	1
3-6k.c9466/1/2832	0	0	2.2	0	0	0	0	0	0	9.23	0.65	3.34	0	0	0	0	0	0	2891	COL1AS	collagen, type I/II/III/V/XI/XXIV/XXVII, alpha	P12107	FALSE	-2.5745	1	FALSE	NA	NA	FALSE	NA	NA
3-6k.c28430/1/3790.1	33.48	1.17	27.05	747.18	111.19	275.47	923.64	192.38	198.68	0.56	38.54	10.95	373.19	282.09	284.52	641.08	429.71	666.78	2684	COL1AS	collagen, type I/II/III/V/XI/XXIV/XXVII, alpha	P12107	FALSE	0.40938	1	FALSE	0.34943	1	FALSE	-0.28675	1
1-2k.c6880/1/1425	0.01	0.54	0.74	2.01	0	0	0	0	0	0	0	0	1.74	0	0.4	0	0	0	1421	COL1AS	collagen, type I/II/III/V/XI/XXIV/XXVII, alpha	P12107	FALSE	Inf	1	FALSE	0.005749	1	FALSE	NA	NA
3-6k.c10319/1/3402	0	0.15	0.26	1.68	2.03	0.54	8.81	8.12	5.06	0	0.11	0.07	1.3	1.67	2.01	6.22	6.19	4.27	3546	COL1AS	collagen, type I/II/III/V/XI/XXIV/XXVII, alpha	P12107	FALSE	1.3299	1	FALSE	-0.16689	1	FALSE	0.45884	1
3-6k.c26515/1/5062	0	0	0	0	0	0	0	0	0	0	0	0	0	0	0	0	0	0	5093	COL1AS	collagen, type I/II/III/V/XI/XXIV/XXVII, alpha	P12107	FALSE	NA	NA	FALSE	NA	NA	FALSE	NA	NA
3-6k.c6855/2/5819	0	0	0	0	0	0	0	0	0	0	0	0	0	0	0	0	0	0	5827	COL1AS	collagen, type I/II/III/V/XI/XXIV/XXVII, alpha	P12107	FALSE	NA	NA	FALSE	NA	NA	FALSE	NA	NA
1-2k.c32444/1/1137	0	0	0.29	0	0	0	0	0	0	0	0	0	0	0	0	0	0	0	1134	COL1AS	collagen, type I/II/III/V/XI/XXIV/XXVII, alpha	P12107	FALSE	Inf	1	FALSE	NA	NA	FALSE	NA	NA
1-2k.c12233/1/1745	0	0	0	0	0	0	0	0	0	0	0	0	0	0	0	0	0	0	1754	COL1AS	collagen, type I/II/III/V/XI/XXIV/XXVII, alpha	P12107	FALSE	NA	NA	FALSE	NA	NA	FALSE	NA	NA
3-6k.c5043/1/3816	0	0	0	0	0.12	0	0.32	0.26	0.49	0	0.06	0	0.07	0.39	0	0.1	0	0.22	3838	COL1AS	collagen, type I/II/III/V/XI/XXIV/XXVII, alpha	P12107	FALSE	#NAME?	1	FALSE	-1.8228	1	FALSE	1.7379	1
3-6k.c23250/1/4665	0	0	0	0	0	0	0	0	0	0	5.1	0	15.52	33.04	0	0	0.83	0	4695	COL1AS	collagen, type I/II/III/V/XI/XXIV/XXVII, alpha	P12107	FALSE	#NAME?	1	DOWN	#NAME?	0.0038986	FALSE	#NAME?	1
3-6k.c5929/1/3876	0	0	0	0	0.16	0.45	0.32	0	0.19	0	0	0	0	1.08	0	0.24	0	0	3864	COL1AS	collagen, type I/II/III/V/XI/XXIV/XXVII, alpha	P12107	FALSE	NA	NA	FALSE	-0.74157	1	FALSE	1.28	1
3-6k.c13343/1/3168	0	37.23	6.09	0	248.25	26.51	0	313.91	92.57	0.07	0	1.76	0	0	14.18	0	0	71.44	3157	COL1AS	collagen, type I/II/III/V/XI/XXIV/XXVII, alpha	P12107	FALSE	4.614	1	FALSE	4.2417	1	FALSE	2.3748	1
3-6k.c24349/1/3242	0	0	0	0	0	0	0	0	0	0	0	0	0.08	0	0	0	0	0	3231	COL1AS	collagen, type I/II/III/V/XI/XXIV/XXVII, alpha	P12107	FALSE	NA	NA	FALSE	#NAME?	1	FALSE	NA	NA
3-6k.c10717/1/4326	0	0	0	0.34	0	0	0.09	0.23	0.45	0	0	0	0.02	0	0	0.1	0.26	0	4354	COL1AS	collagen, type I/II/III/V/XI/XXIV/XXVII, alpha	P12107	FALSE	NA	NA	FALSE	4.179	1	FALSE	1.1254	1
1-2k.c15634/2/1164	0	0	0	0	0	0	769.12	531.95	606.14	0	0	0	0	0	0	0	865.66	94.9	1162	COL1AS	collagen, type I/II/III/V/XI/XXIV/XXVII, alpha	P12107	FALSE	NA	NA	FALSE	NA	NA	FALSE	1.0128	1
2-3k.c22983/1/1781	0	0	0	0	0	0	0	0	0	0	0	0	0	0	0	0	0.4	0.21	1784	COL1AS	collagen, type I/II/III/V/XI/XXIV/XXVII, alpha	P12107	FALSE	NA	NA	FALSE	NA	NA	FALSE	#NAME?	1
3-6k.c8992/1/3180	0	0	0	0.08	0.11	0	0.09	0	0.07	0	0	0	0	0.05	0	0.06	0	0	3207	COL1AS	collagen, type I/II/III/V/XI/XXIV/XXVII, alpha	P12107	FALSE	NA	NA	FALSE	2.0156	1	FALSE	1.5867	1
2-3k.c21182/1/1761	0	0	0	0	0.1	0	0	0	0	0	0	0	0	0	0	0	0	0	1766	COL1AS	collagen, type I/II/III/V/XI/XXIV/XXVII, alpha	P12107	FALSE	NA	NA	FALSE	Inf	1	FALSE	NA	NA
3-6k.c27688/1/5973	0	0	0	0	0.21	0	0.16	0.09	0.63	0	0	0	0	0	0.08	0.22	0.15	0	6169	COL1AS	collagen, type I/II/III/V/XI/XXIV/XXVII, alpha	P12107	FALSE	NA	NA	FALSE	1.2796	1	FALSE	1.3437	1
3-6k.c28920/1/3223	0	0	0	0	0.12	0	0.77	0.09	0	0	0	0	0	0	0.21	0.48	0.77	0.2	3232	COL1AS	collagen, type I/II/III/V/XI/XXIV/XXVII, alpha	P12107	FALSE	NA	NA	FALSE	-0.77284	1	FALSE	-0.57007	1
2-3k.c28517/12/1832	0	0	0	0	0	0	0	0	0	0	0	0	0	0	0	0	0	0	1832	COL1AS	collagen, type I/II/III/V/XI/XXIV/XXVII, alpha	P12107	FALSE	NA	NA	FALSE	NA	NA	FALSE	NA	NA
3-6k.c25231/1/3268	0	0.09	0	0	0.16	0	0.84	1.17	0.74	0	0	0	0.18	0.11	0.18	0.75	0.69	0.55	3274	COL1AS	collagen, type I/II/III/V/XI/XXIV/XXVII, alpha	P12107	FALSE	Inf	1	FALSE	-1.5265	1	FALSE	0.50589	1
2-3k.c17497/1/1882	0	0	0	0	0	0	0	0	0	0	0	0	0	0	0	0	0	0	1888	COL1AS	collagen, type I/II/III/V/XI/XXIV/XXVII, alpha	P12107	FALSE	NA	NA	FALSE	NA	NA	FALSE	NA	NA
3-6k.c28367/1/4248	0	0	0	0.33	0.24	0	0	0.15	0	0	0	0	0.11	0	0.39	0	0.6	0.33	4271	COL1AS	collagen, type I/II/III/V/XI/XXIV/XXVII, alpha	P12107	FALSE	NA	NA	FALSE	0.21566	1	FALSE	-2.6653	1
3-6k.c8847/3/3312	0	0	0	0	0	0	0	0	0	0	0	0	0	0	0	0	0	0	3312	COL1AS	collagen, type I/II/III/V/XI/XXIV/XXVII, alpha	P12107	FALSE	NA	NA	FALSE	NA	NA	FALSE	NA	NA
3-6k.c9123/1/3128	0	0	0	0	0	0	0	0.24	0.22	0	0	0	0	0.22	0	0	0	0.28	3126	COL1AS	collagen, type I/II/III/V/XI/XXIV/XXVII, alpha	P12107	FALSE	NA	NA	FALSE	#NAME?	1	FALSE	0.58877	1
3-6k.c26680/1/4213	0.27	0	0.63	1.3	0.48	1.37	3.23	0.65	3.85	0.28	0.14	0	1.22	1.08	0.69	3.8	4.39	3.26	4178	COL1AS	collagen, type I/II/III/V/XI/XXIV/XXVII, alpha	P12107	FALSE	1.164	1	FALSE	0.13216	1	FALSE	-0.50086	1
1-2k.c18860/1/1617	0	0	0	0	0.08	0	0.15	0	0.49	0	0	0	0.19	0	0	0.58	0	0.16	1595	COL1AS	collagen, type I/II/III/V/XI/XXIV/XXVII, alpha	P12107	FALSE	NA	NA	FALSE	-0.94718	1	FALSE	-0.06127	1
1-2k.c7590/1/1557.1	0	0	0	0	0	0	0	0	0	0	0	0	0	0	0	0	0	0	1198	COL1AS	collagen, type I/II/III/V/XI/XXIV/XXVII, alpha	P12107	FALSE	NA	NA	FALSE	NA	NA	FALSE	NA	NA
3-6k.c4365/1/5542	0	0	0	0.38	0.11	0	0	0.31	0.15	0	0	0	0	0.39	0	0.31	0.17	0.11	5653	COL1AS	collagen, type I/II/III/V/XI/XXIV/XXVII, alpha	P12107	FALSE	NA	NA	FALSE	0.51478	1	FALSE	-0.34884	1
3-6k.c26745/1/4077	0	0	0	0	0	0	0	0.4	0	0	0	0	0	0	0	0.16	0.39	0	4080	COL1AS	collagen, type I/II/III/V/XI/XXIV/XXVII, alpha	P12107	FALSE	NA	NA	FALSE	NA	NA	FALSE	-0.51747	1
3-6k.c11115/1/4134	0	0	0	0	0	0	0	0	0.18	0	0	0	0	0	0	0	0	0	4173	COL1AS	collagen, type I/II/III/V/XI/XXIV/XXVII, alpha	P12107	FALSE	NA	NA	FALSE	NA	NA	FALSE	Inf	1
3-6k.c21013/1/4962	0.07	0	1.26	3.02	1.07	2.55	10.23	3.25	6.96	0	0	0.68	1.72	1.66	3.43	5.93	4.71	5.76	4919	COL1AS	collagen, type I/II/III/V/XI/XXIV/XXVII, alpha	P12107	FALSE	0.99754	1	FALSE	0.013024	1	FALSE	0.39636	1
3-6k.c15894/1/4000	0	0	0.05	0.16	0.35	0.16	1.2	1.58	0.5	0	0.1	0	0.32	0.04	0.14	0.53	1.37	0.49	3989	COL1AS	collagen, type I/II/III/V/XI/XXIV/XXVII, alpha	P12107	FALSE	-0.88455	1	FALSE	0.4171	1	FALSE	0.49688	1
2-3k.c25269/4/1999	19.96	0	0	36.02	0	0	0.02	0	0	0	35	0	0	166.2	0	0	536.59	0	2000	COL1AS	collagen, type I/II/III/V/XI/XXIV/XXVII, alpha	P12107	FALSE	-0.65964	1	FALSE	-1.9968	1	FALSE	-13.942	0.69655
2-3k.c6572/1/1905	0	0	0	0	0	0	0	0	0	0	0	0	0	0	0	0	0	0	1895	COL1AS	collagen, type I/II/III/V/XI/XXIV/XXVII, alpha	P12107	FALSE	NA	NA	FALSE	NA	NA	FALSE	NA	NA
3-6k.c28277/1/5459	0	0	0	0.09	0	0	0.1	0	0.2	0	0.09	0	0	0	0	0.12	0	0.79	5462	COL1AS	collagen, type I/II/III/V/XI/XXIV/XXVII, alpha	P12107	FALSE	#NAME?	1	FALSE	Inf	1	FALSE	-1.6164	1
3-6k.c16730/1/3997	0	0.45	2.99	7.36	0.76	10.22	2.11	1.3	1.91	0	3	0	0.21	2.76	0.01	0.82	1.41	1.15	4029	COL1AS	collagen, type I/II/III/V/XI/XXIV/XXVII, alpha	P12107	FALSE	0.26934	1	FALSE	2.7631	1	FALSE	0.69758	1
3-6k.c5759/1/5887	1.01	2.37	3.47	2.76	23.68	6.13	43.56	385.58	0.01	1.07	0	1.76	35.61	0	4.67	142.41	0.2	0	5896	COL1AS	collagen, type I/II/III/V/XI/XXIV/XXVII, alpha	P12107	FALSE	1.3184	1	FALSE	-0.31576	1	FALSE	1.6641	1
3-6k.c3958/1/3344	0	0	0	0.53	0.09	0	0.4	0.66	0.53	0	0	0	0.08	0	0.12	0.32	0.17	0.8	3331	COL1AS	collagen, type I/II/III/V/XI/XXIV/XXVII, alpha	P12107	FALSE	NA	NA	FALSE	1.618	1	FALSE	0.2806	1
3-6k.c3161/1/3898	0	0	0	0	0	0	0	0	0	0	0	0	0	0	0	0	0	0	3906	COL1AS	collagen, type I/II/III/V/XI/XXIV/XXVII, alpha	P12107	FALSE	NA	NA	FALSE	NA	NA	FALSE	NA	NA
2-3k.c22870/1/1799	0	0	0.23	0	0	0	1.21	0	0	0	0	0	0	0.44	0	0	0	0.07	1798	COL1AS	collagen, type I/II/III/V/XI/XXIV/XXVII, alpha	P12107	FALSE	Inf	1	FALSE	#NAME?	1	FALSE	4.2764	1
1-2k.c25936/1/1674	0	0	0	0	0	0	0	0	0	0	0	0	0	0	0	0	0	0	1673	COL1AS	collagen, type I/II/III/V/XI/XXIV/XXVII, alpha	P12107	FALSE	NA	NA	FALSE	NA	NA	FALSE	NA	NA
1-2k.c8650/1/1367.1	0	0	0	0	0	0	0	0	0	0	0	0	0	0	0	0	0	0	1189	COL1AS	collagen, type I/II/III/V/XI/XXIV/XXVII, alpha	P12107	FALSE	NA	NA	FALSE	NA	NA	FALSE	NA	NA
2-3k.c26930/1/2010	0.67	0.83	0	4.39	0.83	0.92	11.45	2.18	3.75	0	0.42	0.52	4.14	2.14	4.17	6.86	5.53	6.78	2035	COL1AS	collagen, type I/II/III/V/XI/XXIV/XXVII, alpha	P12107	FALSE	0.75198	1	FALSE	-0.69784	1	FALSE	-0.031402	1
3-6k.c19294/1/4024	0	0	0	0	0	0	0	0	0	0	0	0	0	0	0	0	0	0	4013	COL1AS	collagen, type I/II/III/V/XI/XXIV/XXVII, alpha	P12107	FALSE	NA	NA	FALSE	NA	NA	FALSE	NA	NA
3-6k.c15331/1/3328.1	0	0	0	0	0	0	0	0	0	0	0	0	0	0	0	0	0	0	1800	COL1AS	collagen, type I/II/III/V/XI/XXIV/XXVII, alpha	P12107	FALSE	NA	NA	FALSE	NA	NA	FALSE	NA	NA
3-6k.c28158/1/5489	0	0.26	0	0	0.34	0	0.42	0.97	0.94	0	0.01	0	0	0	0	0.57	0.4	1.26	5488	COL1AS	collagen, type I/II/III/V/XI/XXIV/XXVII, alpha	P12107	FALSE	4.5892	1	FALSE	Inf	1	FALSE	0.04523	1
3-6k.c1781/4/3936	0	0.16	0	0	23.34	0	0	0	0	0	0	0	0	0	0	0	0	0	3940	COL1AS	collagen, type I/II/III/V/XI/XXIV/XXVII, alpha	P12107	FALSE	Inf	1	FALSE	Inf	1	FALSE	NA	NA
3-6k.c21231/4/3468	6	0	0	32.51	0	69.69	0	0	0	17.59	26.35	0	226.08	156.61	57.5	315.95	0	0	3467	COL1AS	collagen, type I/II/III/V/XI/XXIV/XXVII, alpha	P12107	FALSE	-2.7482	1	FALSE	-2.0507	0.8909	FALSE	#NAME?	0.46411
3-6k.c11993/1/3863.1	0.05	0.06	0	1.13	1.37	1.4	1.46	5.63	4.97	0	0.06	0	1.35	2.26	0.21	3.48	5.34	0.73	1330	COL1AS	collagen, type I/II/III/V/XI/XXIV/XXVII, alpha	P12107	FALSE	0.98729	1	FALSE	0.11188	1	FALSE	0.3463	1
1-2k.c16783/1/1224	0	0	0	0	0	0	0	0	0	0	0	0.11	0	0	0	0	0	0	1223	COL1AS	collagen, type I/II/III/V/XI/XXIV/XXVII, alpha	P12107	FALSE	#NAME?	1	FALSE	NA	NA	FALSE	NA	NA
3-6k.c18354/1/3479	0	0	0.18	0.11	0.27	0	0.13	0.26	0.01	0	0	0	0	0	0	0	0	0	3514	COL1AS	collagen, type I/II/III/V/XI/XXIV/XXVII, alpha	P12107	FALSE	Inf	1	FALSE	Inf	1	FALSE	Inf	1
2-3k.c17787/2/1361	0	0	0	0	0	0	0	0.13	0	0	0	0	0	0	0	0	0.13	0	1359	COL1AS	collagen, type I/II/III/V/XI/XXIV/XXVII, alpha	P12107	FALSE	NA	NA	FALSE	NA	NA	FALSE	0.22471	1
3-6k.c6230/1/3337	0	0	0	0.1	0	0	0.06	0.12	0.06	0	0.46	0	0.27	2.35	0	3.74	0	0.06	3334	COL1AS	collagen, type I/II/III/V/XI/XXIV/XXVII, alpha	P12107	FALSE	#NAME?	1	FALSE	-4.5844	1	FALSE	-3.7505	1
3-6k.c3911/1/5691	0	0	0	0	0	0	0.12	0	0.45	0	0	0	0	0	0	0	0.63	0	5645	COL1AS	collagen, type I/II/III/V/XI/XXIV/XXVII, alpha	P12107	FALSE	NA	NA	FALSE	NA	NA	FALSE	-0.10939	1
1-2k.c28933/1/1347	0	0	0	0	0	0	0	0	0	0	0	0	0	0	0	0	0	0	1354	COL1AS	collagen, type I/II/III/V/XI/XXIV/XXVII, alpha	P12107	FALSE	NA	NA	FALSE	NA	NA	FALSE	NA	NA
3-6k.c30237/1/3363	0	0	0.12	0	0.11	0	0.63	1.18	0.13	0	0	0	0.4	0.09	0.17	0.14	0.19	0.3	3363	COL1AS	collagen, type I/II/III/V/XI/XXIV/XXVII, alpha	P12107	FALSE	Inf	1	FALSE	-2.5873	1	FALSE	1.5867	1
1-2k.c17089/1/1309	0	64.01	0	48.42	310.93	0	712.19	1484.98	0	8.51	28.21	0	123.89	37.75	0	318.62	620.41	0	1310	COL1AS	collagen, type I/II/III/V/XI/XXIV/XXVII, alpha	P12107	FALSE	0.85342	1	FALSE	1.1763	1	FALSE	1.2743	1
3-6k.c11729/1/3828	0.07	0.27	0.03	0.29	2.15	0.43	0.48	5.26	3.24	0.08	0.24	0	1.05	1.6	0.5	2.29	3.86	0.71	3818	COL1AS	collagen, type I/II/III/V/XI/XXIV/XXVII, alpha	P12107	FALSE	0.34681	1	FALSE	-0.08019	1	FALSE	0.37884	1
2-3k.c28002/1/2276	63.3	0	73.97	619.65	0	329	2199.18	0	1316.73	13.19	25.49	51.13	79.95	0	274.85	196.08	474.36	933.14	2308	COL1AS	collagen, type I/II/III/V/XI/XXIV/XXVII, alpha	P12107	FALSE	0.69346	1	FALSE	1.4501	1	FALSE	1.1945	1
3-6k.c12507/1/3259	0.07	0	0.12	0.91	0.2	0.54	5.3	0.82	2.73	0.46	0.17	0.12	0.52	1	0.11	0.61	3.91	2.98	3256	COL1AS	collagen, type I/II/III/V/XI/XXIV/XXVII, alpha	P12107	FALSE	-1.9059	1	FALSE	0.12891	1	FALSE	0.30179	1
3-6k.c10151/3/6289	0	0	0	0	0	0	0	0	0	9.13	9.53	0	46.17	18.91	0	69.16	0	0	6291	COL1AS	collagen, type I/II/III/V/XI/XXIV/XXVII, alpha	P12107	DOWN	#NAME?	0.0010692	DOWN	#NAME?	0.0099429	FALSE	#NAME?	0.6303
3-6k.c21887/1/3991	0	0	0	0.74	0.49	0.48	1.79	3.37	0.95	0	0	0	0.78	0.36	0.23	0.84	2.12	0.55	3972	COL1AS	collagen, type I/II/III/V/XI/XXIV/XXVII, alpha	P12107	FALSE	NA	NA	FALSE	0.38037	1	FALSE	0.82387	1
3-6k.c6753/2/3610	0	0	0	0.17	0	0.07	0.18	0.3	0.42	0	0	0	0	0.06	0	0.21	0	0.24	3624	COL1AS	collagen, type I/II/III/V/XI/XXIV/XXVII, alpha	P12107	FALSE	NA	NA	FALSE	2.2409	1	FALSE	1.0399	1
3-6k.c10229/1/3289.1	0.04	0	0.1	0.64	1.12	0.89	0.32	5.9	4.85	0.21	0	0	0.87	1.22	0.32	2.43	3.34	0.31	1919	COL1AS	collagen, type I/II/III/V/XI/XXIV/XXVII, alpha	P12107	FALSE	-0.60577	1	FALSE	0.18053	1	FALSE	0.86661	1
3-6k.c23401/1/5273	0	0	0	0	0	0	203.39	0	0	0	0	0	0	0	0	0	0	0	5274	COL1AS	collagen, type I/II/III/V/XI/XXIV/XXVII, alpha	P12107	FALSE	NA	NA	FALSE	NA	NA	FALSE	Inf	0.51427
3-6k.c651/32/5608	0	0	0	0	0	0	0	0	0	0	0	0	0	0	0	0	0	0	5607	COL1AS	collagen, type I/II/III/V/XI/XXIV/XXVII, alpha	P12107	FALSE	NA	NA	FALSE	NA	NA	FALSE	NA	NA
3-6k.c16818/1/3452.2	0	21.03	53.61	0	97.14	273.34	0	361.21	895.86	6.2	0	25.7	0	0	187.31	0	0	727.11	1983	COL1AS	collagen, type I/II/III/V/XI/XXIV/XXVII, alpha	P12107	FALSE	1.259	1	FALSE	0.94723	1	FALSE	0.67032	1
3-6k.c27425/1/5550	0	1.27	0	8.31	5.55	12.73	0	0	151.33	0	0	0	0	0	8.92	0	0	106.01	5510	COL1AS	collagen, type I/II/III/V/XI/XXIV/XXVII, alpha	P12107	FALSE	Inf	1	FALSE	1.5707	1	FALSE	0.40413	1
2-3k.c15304/1/1620	0	0	0	0.26	0.25	0	1.16	0.37	0	0	0	0	0	0	0	0	0	0.25	1625	COL1AS	collagen, type I/II/III/V/XI/XXIV/XXVII, alpha	P12107	FALSE	NA	NA	FALSE	Inf	1	FALSE	2.5827	1
3-6k.c3130/1/5715	0	0	0	0	0	0.08	0	0.29	0.26	0	0	0	0	0	0	0.08	0.39	0.09	5721	COL1AS	collagen, type I/II/III/V/XI/XXIV/XXVII, alpha	P12107	FALSE	NA	NA	FALSE	Inf	1	FALSE	-0.049624	1
3-6k.c5764/1/4586	0	0	0	0	0	0.21	0	0.05	0	0	0	0	0	0	0	0	0	0.19	4647	COL1AS	collagen, type I/II/III/V/XI/XXIV/XXVII, alpha	P12107	FALSE	NA	NA	FALSE	Inf	1	FALSE	-1.8765	1
2-3k.c23257/1/1818	0	0	0	0	0	0	0	0	0	4.31	2.54	0	0	1.47	0	67.42	0	0	1815	COL1AS	collagen, type I/II/III/V/XI/XXIV/XXVII, alpha	P12107	FALSE	#NAME?	0.11351	FALSE	#NAME?	1	FALSE	#NAME?	0.96878
3-6k.c15159/1/3786	0	0.11	0	0	0.04	0.11	0.5	0.09	0.34	0	0	0	0.68	0.36	0	0.4	1.25	0.07	3784	COL1AS	collagen, type I/II/III/V/XI/XXIV/XXVII, alpha	P12107	FALSE	Inf	1	FALSE	-2.8346	1	FALSE	-0.78364	1
3-6k.c7417/1/3708.1	0	0	0	0	0	0	0	0	0	0	0	0	0	0	0	0	0.01	0	2420	COL1AS	collagen, type I/II/III/V/XI/XXIV/XXVII, alpha	P12107	FALSE	NA	NA	FALSE	NA	NA	FALSE	NA	NA
2-3k.c24450/1/1828	0	0	0	0.51	0.12	0	0	0	0	0	0	0	0	0	0	0.16	0	0	1831	COL1AS	collagen, type I/II/III/V/XI/XXIV/XXVII, alpha	P12107	FALSE	NA	NA	FALSE	Inf	1	FALSE	#NAME?	1
1-2k.c11521/4/1571	0	0	0	0	0	0	0	44.86	0	0	0	0	0	0	0	0	336.87	0	1570	COL1AS	collagen, type I/II/III/V/XI/XXIV/XXVII, alpha	P12107	FALSE	NA	NA	FALSE	NA	NA	FALSE	-2.9791	1
3-6k.c19822/1/3506	0	0	0	0.18	0	0	0	0	0.42	0	0	0	0	0	0	0	0.29	0	3521	COL1AS	collagen, type I/II/III/V/XI/XXIV/XXVII, alpha	P12107	FALSE	NA	NA	FALSE	Inf	1	FALSE	0.51347	1
2-3k.c11655/1/1687	0	0	0	0	0	0	0	0	0	0	0	0	0	0	0	0	0	0	1687	COL1AS	collagen, type I/II/III/V/XI/XXIV/XXVII, alpha	P12107	FALSE	NA	NA	FALSE	NA	NA	FALSE	NA	NA
3-6k.c11875/2/4790	0	0	0	0	0	0	0	0	0	0	0	0	0	0	0	0	0	0	4793	COL1AS	collagen, type I/II/III/V/XI/XXIV/XXVII, alpha	P12107	FALSE	NA	NA	FALSE	NA	NA	FALSE	NA	NA
3-6k.c18442/1/3199	0	0	0	0.3	0	0	0.37	0.08	0	0	0	0	0	0	0.11	0	0.03	0	3192	COL1AS	collagen, type I/II/III/V/XI/XXIV/XXVII, alpha	P12107	FALSE	NA	NA	FALSE	1.5053	1	FALSE	3.6254	1
2-3k.c24889/1/2056	0	0	0	107.15	0	0	0.07	0	133.48	0	0.05	0	100.53	170.06	47.7	449.32	419.97	308.73	2066	COL1AS	collagen, type I/II/III/V/XI/XXIV/XXVII, alpha	P12107	FALSE	#NAME?	1	FALSE	-1.4265	1	DOWN	-3.1541	0.0097045
3-6k.c4034/1/5663.1	0.75	0	0	5.47	0	0	6.07	0	0.03	0	0	0	0	0	0	0	0	0	4589	COL1AS	collagen, type I/II/III/V/XI/XXIV/XXVII, alpha	P12107	FALSE	Inf	1	FALSE	Inf	1	FALSE	Inf	1
3-6k.c4034/1/5663.2	0	0	0	0	0	0	0	0	73.88	0	0	0	0	0	0	0	0	0	1084	COL1AS	collagen, type I/II/III/V/XI/XXIV/XXVII, alpha	P12107	FALSE	NA	NA	FALSE	NA	NA	FALSE	Inf	1
3-6k.c30500/1/3412	0	0	0	0.48	0	0	0.26	0.12	0	0	0	0	0	0	0	0.07	0	0.21	3409	COL1AS	collagen, type I/II/III/V/XI/XXIV/XXVII, alpha	P12107	FALSE	NA	NA	FALSE	Inf	1	FALSE	0.48724	1
3-6k.c15786/1/4462	0.16	0	0	0.46	0.07	0	0.56	0	0.09	0	0	0	0	0.3	0	0.29	0.34	0.1	4451	COL1AS	collagen, type I/II/III/V/XI/XXIV/XXVII, alpha	P12107	FALSE	Inf	1	FALSE	1.0017	1	FALSE	0.022202	1
3-6k.c25840/1/3653	0	0	0	0	0.08	0	0.14	0.15	0	0	0	0	0	0.09	0	0	0	0.07	3640	COL1AS	collagen, type I/II/III/V/XI/XXIV/XXVII, alpha	P12107	FALSE	NA	NA	FALSE	0.14259	1	FALSE	1.9016	1
3-6k.c25860/1/4157	1.98	1.01	1.07	2.14	1.08	1.29	2.21	0.83	1.09	0.7	0.57	0.88	0.67	1.29	1.32	2.05	0.85	1.92	4165	COL1AS	collagen, type I/II/III/V/XI/XXIV/XXVII, alpha	P12107	FALSE	0.98795	1	FALSE	0.52485	1	FALSE	-0.14176	1
3-6k.c14936/1/5658	0	0	0	0	0	0	0	0	0	0	0	0	0	0	0	0	0	0	5700	COL1AS	collagen, type I/II/III/V/XI/XXIV/XXVII, alpha	P12107	FALSE	NA	NA	FALSE	NA	NA	FALSE	NA	NA
3-6k.c7702/1/4248	0	0	2.62	24.17	0	15.39	34.58	0	23.03	0.5	4.28	0	12.77	38.46	7.63	73.76	22.6	21.55	4245	COL1AS	collagen, type I/II/III/V/XI/XXIV/XXVII, alpha	P12107	FALSE	-0.79866	1	FALSE	-0.44959	1	FALSE	-0.88901	1
3-6k.c22843/1/3485	0	0	0.28	0	0	0	0.43	0.6	0.15	0	0	0	0.08	0	0	0.41	0.41	0.62	3483	COL1AS	collagen, type I/II/III/V/XI/XXIV/XXVII, alpha	P12107	FALSE	Inf	1	FALSE	#NAME?	1	FALSE	-0.26666	1
3-6k.c15944/1/5086	0	0	0	0	0	0	0	0	0	5.51	1.58	0	39.04	4.56	0	102.02	118.71	0	2709	COL1AS	collagen, type I/II/III/V/XI/XXIV/XXVII, alpha	P12107	FALSE	#NAME?	0.40702	FALSE	#NAME?	0.51797	DOWN	#NAME?	9.82e-05
3-6k.c18338/1/3874	0.23	0.11	0	1.43	0.33	0.83	4.16	2.54	2.13	0	0.06	0	0.38	0.51	0.73	1.45	2.57	3.09	3874	COL1AS	collagen, type I/II/III/V/XI/XXIV/XXVII, alpha	P12107	FALSE	2.479	1	FALSE	0.7329	1	FALSE	0.35178	1
3-6k.c20008/1/4492	0.89	1.54	1.16	7.84	17.55	12.13	15.42	31.28	22.24	0.58	1.3	0.4	11.95	12.72	3.09	16.09	25.46	4.62	4473	COL1AS	collagen, type I/II/III/V/XI/XXIV/XXVII, alpha	P12107	FALSE	0.73545	1	FALSE	0.49427	1	FALSE	0.61086	1
1-2k.c24065/1/1423	0	0	0.15	0	0	0	0.13	0.48	0.21	0	0	0	0.17	0	0	0.13	0	0.35	1413	COL1AS	collagen, type I/II/III/V/XI/XXIV/XXVII, alpha	P12107	FALSE	Inf	1	FALSE	#NAME?	1	FALSE	0.76316	1
1-2k.c27423/1/1434	0	0	0	0	0	0	0	0	0.13	0	0	0	0.22	0	0	0	0	0	1433	COL1AS	collagen, type I/II/III/V/XI/XXIV/XXVII, alpha	P12107	FALSE	NA	NA	FALSE	#NAME?	1	FALSE	Inf	1
3-6k.c30263/1/4782	0	0	0	0.13	0.05	0.07	0.25	0.34	0.07	0	0	0.06	0.07	0	0	0.24	0.07	0	4798	COL1AS	collagen, type I/II/III/V/XI/XXIV/XXVII, alpha	P12107	FALSE	#NAME?	1	FALSE	1.816	1	FALSE	1.2467	1
3-6k.c15691/1/3462.1	0.85	1.07	0.71	6.2	6.85	6.85	13.73	19.48	20.44	0.08	2.44	0.95	6.62	7.6	2.27	12.35	14.29	3.77	2021	COL1AS	collagen, type I/II/III/V/XI/XXIV/XXVII, alpha	P12107	FALSE	-0.31045	1	FALSE	0.34172	1	FALSE	0.86075	1
3-6k.c12164/1/4065	0	0.11	0	0	0	0	0	0.2	0	0	0	0	0	0	0	0	0	0	4102	COL1AS	collagen, type I/II/III/V/XI/XXIV/XXVII, alpha	P12107	FALSE	Inf	1	FALSE	NA	NA	FALSE	Inf	1
2-3k.c20926/1/695	0	0	0	0	0	0	0	0	0	0	0	0	0	0	0	0	0	0	693	COL1AS	collagen, type I/II/III/V/XI/XXIV/XXVII, alpha	P12107	FALSE	NA	NA	FALSE	NA	NA	FALSE	NA	NA
3-6k.c6122/1/5034	0	0	0	0.11	0.14	0	0.1	0	0.29	0	0	0	0.21	0.26	0	0	0	0.04	5055	COL1AS	collagen, type I/II/III/V/XI/XXIV/XXVII, alpha	P12107	FALSE	NA	NA	FALSE	-0.79874	1	FALSE	3.1504	1
3-6k.c16481/2/3903	0	0	0	0	0	0	0	0	0	0	0	0	0	0	0	0	0	0	3888	COL1AS	collagen, type I/II/III/V/XI/XXIV/XXVII, alpha	P12107	FALSE	NA	NA	FALSE	NA	NA	FALSE	NA	NA
3-6k.c28486/1/3258	0.33	0	0	0.65	0.2	0.16	0.93	0.12	0.5	0.13	0.25	0	0.21	0.1	0.3	0.17	0.78	0.16	3335	COL1AS	collagen, type I/II/III/V/XI/XXIV/XXVII, alpha	P12107	FALSE	-0.11561	1	FALSE	0.82299	1	FALSE	0.54742	1
1-2k.c4828/1/1684	0	0	0	7.84	0	0	84.41	58.81	58.86	0	0	0	0	0	0	0	0	49.61	1606	COL1AS	collagen, type I/II/III/V/XI/XXIV/XXVII, alpha	P12107	FALSE	NA	NA	FALSE	Inf	1	FALSE	1.9945	0.43683
3-6k.c18347/1/3378	0.14	0.41	0.14	1.02	2.44	1.43	2.82	5.63	4.57	0.05	0.24	0.15	2.15	1.45	0.52	2.68	4.15	0.87	3379	COL1AS	collagen, type I/II/III/V/XI/XXIV/XXVII, alpha	P12107	FALSE	0.75047	1	FALSE	0.29385	1	FALSE	0.78591	1
2-3k.c21217/1/1926	0	0	0	0	0	0	783.8	0	55.33	0	0	0	0	0	0	0	813.27	0	1826	COL1AS	collagen, type I/II/III/V/XI/XXIV/XXVII, alpha	P12107	FALSE	NA	NA	FALSE	NA	NA	FALSE	0.19499	1
3-6k.c16753/2/5996	0	0	0	0	0	0	0	0	0	0	0	0	0	0	0	0	0	0	5994	COL1AS	collagen, type I/II/III/V/XI/XXIV/XXVII, alpha	P12107	FALSE	NA	NA	FALSE	NA	NA	FALSE	NA	NA
3-6k.c28509/1/5282	0	0	0	0	0	0	0.16	0.16	0.21	0	0	0	2.87	0.79	0.17	5.38	12.15	0.25	5327	COL1AS	collagen, type I/II/III/V/XI/XXIV/XXVII, alpha	P12107	FALSE	NA	NA	FALSE	#NAME?	0.21148	FALSE	-5.0389	0.84492
3-6k.c23575/1/3741	0	0	0	0	0.3	0	0.26	0.71	0.63	0	0	0	0	0.5	0	0.58	0.16	0.11	3730	COL1AS	collagen, type I/II/III/V/XI/XXIV/XXVII, alpha	P12107	FALSE	NA	NA	FALSE	-0.62412	1	FALSE	0.97327	1
3-6k.c7875/1/3426	0	0	0	0	0.08	0	0.75	0	0.1	0	0	0	0	0	0	0.06	0	0.09	3446	COL1AS	collagen, type I/II/III/V/XI/XXIV/XXVII, alpha	P12107	FALSE	NA	NA	FALSE	Inf	1	FALSE	2.8074	1
1-2k.c24792/1/1452	22.53	0	23.85	443.43	0	146.81	184	0	0	0	0	11.51	138.41	50.69	206.89	133.06	0	453.31	1452	COL1AS	collagen, type I/II/III/V/XI/XXIV/XXVII, alpha	Q28083	FALSE	2.0827	1	FALSE	0.63704	1	FALSE	-1.5381	1
3-6k.c18870/1/3330.2	0	38.04	0	270.55	172.14	28.46	855.08	526.93	401.02	0.54	11.75	0	142.96	174.63	0	477.07	984.49	252.66	630	COL1AS	collagen, type I/II/III/V/XI/XXIV/XXVII, alpha	Q28083	FALSE	1.6989	1	FALSE	0.67642	1	FALSE	0.11703	1
1-2k.c15308/1/1132	28.87	0.07	44.47	0	0	180.89	0	0	192.4	11.98	11.08	35.19	46.33	24.09	167.94	0	0	107.61	1145	COL1AS	collagen, type I/II/III/V/XI/XXIV/XXVII, alpha	Q28083	FALSE	0.39858	1	FALSE	-0.41679	1	FALSE	0.72442	1
3-6k.c21277/1/3556.1	0.04	0.19	0.09	0.83	1.8	0.48	1.69	8.23	4.23	0	0	0.05	1.95	1.51	0.68	3.42	6.59	1.42	3025	COL1AS	collagen, type I/II/III/V/XI/XXIV/XXVII, alpha	Q28083	FALSE	2.8007	1	FALSE	-0.35714	1	FALSE	0.3056	1
3-6k.c14819/1/3368	0	0.36	0.48	0.93	2.41	1.28	10.03	29.75	19.11	0.39	0.35	0.06	2.2	1.05	0.67	9.01	20.19	1.43	3370	COL1AS	collagen, type I/II/III/V/XI/XXIV/XXVII, alpha	Q28083	FALSE	0.11755	1	FALSE	0.27792	1	FALSE	0.96067	1
3-6k.c13215/1/3635	0	0.45	0.88	2.8	5.11	2.06	9.03	9.43	11.14	0.08	0.34	0.2	2.48	3.79	0.81	5.42	11.07	2.67	3620	COL1AS	collagen, type I/II/III/V/XI/XXIV/XXVII, alpha	Q28083	FALSE	1.1489	1	FALSE	0.57278	1	FALSE	0.67122	1
3-6k.c24897/1/5849	0.06	0.26	0.14	1.62	5.13	3.4	5.24	13.42	11.67	0.2	0.27	0.06	3.95	4.01	1.41	6.77	9.57	1.86	5846	COL1AS	collagen, type I/II/III/V/XI/XXIV/XXVII, alpha	Q28083	FALSE	-0.1497	1	FALSE	0.16788	1	FALSE	0.76158	1
3-6k.c9571/1/2499	0.04	0.17	0	0.43	2.5	0.17	1.45	4.69	1.05	0.07	0.08	0	2.13	1.71	0.13	3.93	6.23	0.04	2499	COL1AS	collagen, type I/II/III/V/XI/XXIV/XXVII, alpha	Q28083	FALSE	0.50846	1	FALSE	-0.30342	1	FALSE	-0.47243	1
1-2k.c10493/1/1459	0	0	0	0	0.07	0.07	0.47	0.48	0.15	0	0	0	0.35	0.13	0.28	1.29	0	0.32	1456	COL1AS	collagen, type I/II/III/V/XI/XXIV/XXVII, alpha	P20909	FALSE	NA	NA	FALSE	-2.2966	1	FALSE	-0.37656	1
1-2k.c27084/1/1123	0	32.42	27.02	0	259.13	135.76	0	1244.61	744.45	17.54	0	17.53	229.32	0	175.13	592.14	0	601.36	1114	COL1AS	collagen, type I/II/III/V/XI/XXIV/XXVII, alpha	P20909	FALSE	0.77384	1	FALSE	-0.063575	1	FALSE	0.70079	1
1-2k.c20856/1/1933.1	0.72	2.98	1.48	0.66	2.38	2.85	0.46	2.8	1.56	1.45	1.85	2.35	1.05	0.79	1.45	0.98	2.98	2.23	1226	BAIAP2, IRSP53	BAI1-associated protein 2	Q5EAD0	FALSE	-0.091624	1	FALSE	0.86014	1	FALSE	-0.41232	1
2-3k.c13191/1/1920	9.13	13.56	11.55	2.66	0.3	0.33	5.65	1.06	1.69	11.84	3.92	11.63	0.51	0.22	0	1.1	1.38	1.24	1916	BAIAP2, IRSP53	BAI1-associated protein 2	Q5EAD0	FALSE	0.37309	1	FALSE	2.2917	1	FALSE	1.2845	1
1-2k.c11522/1/1607	0	3.34	0.6	0	0.33	0	0	0.12	0.26	0	0	11.24	0	0	6.32	0.13	0	6.1	1576	BAIAP2, IRSP53	BAI1-associated protein 2	Q5EAD0	FALSE	-1.4918	1	FALSE	-4.2743	1	FALSE	-4.1432	1
3-6k.c16131/1/1824.1	25.14	34.2	31.61	22.37	13.47	13.58	25.09	25.92	16.77	15.97	18.19	33.5	4.59	7.7	11.01	9.26	9.53	12.27	986	BAIAP2, IRSP53	BAI1-associated protein 2	Q5EAD0	FALSE	0.47913	1	FALSE	1.147	1	FALSE	1.1611	1
2-3k.c24849/1/2034	6.2	6.67	6.02	4.78	2.41	2.72	5.47	2.56	5.28	16.29	10.62	0	6.57	6.07	0.17	7.96	7.88	0	1976	BAIAP2, IRSP53	BAI1-associated protein 2	Q5EAD0	FALSE	-0.45277	1	FALSE	-0.27434	1	FALSE	-0.1461	1
1-2k.c23018/1/1770	0	0	0	0	0	0.93	0	0	0	0	0	0.45	0	0	0.72	0	0	0	1713	BAIAP2, IRSP53	BAI1-associated protein 2	Q5EAD0	FALSE	#NAME?	1	FALSE	0.32112	1	FALSE	NA	NA
3-6k.c26070/1/3103	3.47	7.86	7.75	3.18	6.3	8.22	3.32	7	7.96	1.81	0.33	7.94	4.26	1.65	5.77	2.84	4.19	9	3222	BAIAP2, IRSP53	BAI1-associated protein 2	Q8BKX1	FALSE	0.97184	1	FALSE	0.60949	1	FALSE	0.15902	1
2-3k.c9575/1/2418	0	0	0	0.84	0	0	0.87	0	1.87	7.21	6.08	0.26	5.02	5.14	0	6.32	7.23	2.29	2397	BAIAP2, IRSP53	BAI1-associated protein 2	Q8BKX1	DOWN	#NAME?	0.0054439	FALSE	-3.4686	0.81774	FALSE	-2.4718	0.3965
2-3k.c21935/15/1656	58.8	89.28	57.24	63.94	82.18	52.03	54.16	69.7	41.73	59.97	54.87	71.46	50.73	44.78	66.26	50.02	34.21	58.76	1617	ARPC1A_B	actin related protein 2/3 complex, subunit 1A/1B	Q1JP79	FALSE	0.19894	1	FALSE	0.33365	1	FALSE	0.2402	1
2-3k.c11526/1/1696	27.11	0	22.97	25.7	0	24.45	21.63	0	19.42	19.92	26.12	21.65	23.32	20.36	23.78	23.62	17.69	22.7	1710	ARPC1A_B	actin related protein 2/3 complex, subunit 1A/1B	Q1JP79	FALSE	-0.34987	1	FALSE	-0.36371	1	FALSE	-0.55348	1
2-3k.c22425/1/1592	1.87	1.8	1.31	2.14	0.49	2.35	0.7	0.88	0.89	1.43	1.58	0.34	1.09	2.01	0.86	1.91	0.98	0.76	1583	ARPC1A_B	actin related protein 2/3 complex, subunit 1A/1B	Q1JP79	FALSE	0.64179	1	FALSE	0.41257	1	FALSE	-0.52577	1
1-2k.c29102/1/1440	0	0	0	0	0	0	0	0	0	0	0	0	0	0	0	0	0	0	1449	ARPC1A_B	actin related protein 2/3 complex, subunit 1A/1B	O15143	FALSE	NA	NA	FALSE	NA	NA	FALSE	NA	NA
1-2k.c32537/1/1116	0	0.43	0	0	0.28	0.04	0	0	0	0.38	0	0	0	0	0.38	0	0	0.34	1111	ARPC1A_B	actin related protein 2/3 complex, subunit 1A/1B	O15143	FALSE	0.2017	1	FALSE	-0.33719	1	FALSE	#NAME?	1
3-6k.c7096/1/3337.1	10.09	3.45	5.62	1.21	13.58	0	5.47	20.04	0.91	0	0	5.44	3.07	0	14.29	25.98	0	5.87	792	ARPC1A_B	actin related protein 2/3 complex, subunit 1A/1B	O15143	FALSE	1.8502	1	FALSE	-0.26361	1	FALSE	-0.19458	1
1-2k.c8140/1/1192	0	0	0	0	0	0	0	0	0	0	0	0	0	0	0	0	0	0	1187	ARPC1A_B	actin related protein 2/3 complex, subunit 1A/1B	O15143	FALSE	NA	NA	FALSE	NA	NA	FALSE	NA	NA
1-2k.c23588/1/1346	0.24	0	0	0	0	0	0	0	0	0	0	0	0	0	0	0	0	0.28	1336	ARPC1A_B	actin related protein 2/3 complex, subunit 1A/1B	O15143	FALSE	Inf	1	FALSE	NA	NA	FALSE	#NAME?	1
1-2k.c14606/1/1300	0	0	0	0	0	0	0	0	0	0	0	0	0	0	0	0	0	0	1217	ARPC1A_B	actin related protein 2/3 complex, subunit 1A/1B	O15143	FALSE	NA	NA	FALSE	NA	NA	FALSE	NA	NA
1-2k.c24886/2/1381	0	0	0	0	0	0	0	0	0	0	0.31	0	0	0	0	0.21	0.01	0	1391	ARPC1A_B	actin related protein 2/3 complex, subunit 1A/1B	O15143	FALSE	#NAME?	1	FALSE	NA	NA	FALSE	#NAME?	1
1-2k.c20995/1/1304.2	0	0	0	0	0	0	0	0	0	0	0	0	0	0	0	0	0	0	576	ARPC1A_B	actin related protein 2/3 complex, subunit 1A/1B	O15143	FALSE	NA	NA	FALSE	NA	NA	FALSE	NA	NA
1-2k.c15368/1/1432	0	0	0	0	0	0	0	0	0	0	0	0	0	0	0	0	0	0	1446	ARPC1A_B	actin related protein 2/3 complex, subunit 1A/1B	O15143	FALSE	NA	NA	FALSE	NA	NA	FALSE	NA	NA
1-2k.c12528/1/6958.1	0	0	0	0	0	0	0	0	0	0	0	0	0	0	0	0	0	0	918	ARPC1A_B	actin related protein 2/3 complex, subunit 1A/1B	O15143	FALSE	NA	NA	FALSE	NA	NA	FALSE	NA	NA
1-2k.c22936/1/1259	0	0	0.01	0.01	0	0	0	0.07	0	0	0	0	0	0.18	0	0	0	0	1277	ARPC1A_B	actin related protein 2/3 complex, subunit 1A/1B	Q58CQ2	FALSE	NA	NA	FALSE	#NAME?	1	FALSE	Inf	1
2-3k.c20906/1/2026	0.8	1.12	0.95	0.55	1.07	0.81	0.45	1.19	0.62	1.15	0.57	1.25	0.77	0.89	0.83	1.37	0.93	1.4	2034	ARPC1A_B	actin related protein 2/3 complex, subunit 1A/1B	Q58CQ2	FALSE	0.039214	1	FALSE	-0.0051887	1	FALSE	-0.70027	1
1-2k.c12433/1/7591.2	57.07	57.74	76.65	28.35	64.72	62.33	36.73	28.77	85.8	104.46	55.18	90.55	40.82	29.16	68.63	52.53	56.65	52.68	610	ARPC1A_B	actin related protein 2/3 complex, subunit 1A/1B	Q58CQ2	FALSE	-0.35198	1	FALSE	0.17759	1	FALSE	-0.090714	1
1-2k.c26725/1/1540	0	0	0	0	0	0	0	0	0	0	0	0	0	0	0	0	0	0	1530	ARPC1A_B	actin related protein 2/3 complex, subunit 1A/1B	Q58CQ2	FALSE	NA	NA	FALSE	NA	NA	FALSE	NA	NA
1-2k.c27651/1/1409	0	0	0	0	0	0.08	0	0	0	0	0	0	0	0	0	0.05	0	0	1407	ARPC1A_B	actin related protein 2/3 complex, subunit 1A/1B	Q58CQ2	FALSE	NA	NA	FALSE	Inf	1	FALSE	#NAME?	1
1-2k.c22540/1/1280.1	0	0	0	0	0	0	0	0	0	15.35	4.28	8.5	1.7	2.6	3.96	4.42	6.25	5.89	771	ARPC1A_B	actin related protein 2/3 complex, subunit 1A/1B	Q58CQ2	DOWN	#NAME?	0.0025314	FALSE	#NAME?	0.42197	DOWN	#NAME?	0.013873
1-2k.c27982/1/4891.1	0	0	0.54	0.43	0	0	0	0	0.23	0.19	0.21	0.26	0	0.19	0.85	0.53	0	0	1485	ARPC1A_B	actin related protein 2/3 complex, subunit 1A/1B	Q58CQ2	FALSE	-0.29008	1	FALSE	-1.1256	1	FALSE	-0.96733	1
1-2k.c27930/1/4160.3	0	0	0	0	0	0	0	0	0	0	0	0	0	0	0	0	1.21	0	575	ARPC1A_B	actin related protein 2/3 complex, subunit 1A/1B	Q58CQ2	FALSE	NA	NA	FALSE	NA	NA	FALSE	#NAME?	1
3-6k.c7096/1/3337.2	10.37	4.21	10.24	8.75	0	16.05	5.63	1.17	0	27.37	18.71	34.16	13.54	10.19	21.76	2.47	16.86	21.03	597	ARPC1A_B	actin related protein 2/3 complex, subunit 1A/1B	Q58CQ2	FALSE	-1.642	1	FALSE	-0.83888	1	FALSE	-2.4914	1
1-2k.c6215/1/1102	0	0	0	0	0	0	0	0	0	0	0	0	0	0	0	0	0	0	1124	ARPC1A_B	actin related protein 2/3 complex, subunit 1A/1B	Q58CQ2	FALSE	NA	NA	FALSE	NA	NA	FALSE	NA	NA
1-2k.c27516/1/1384	0	0	0	0	0	0	0	0	0	0	0	0	0	0	0	0	0	0	1402	ARPC1A_B	actin related protein 2/3 complex, subunit 1A/1B	Q58CQ2	FALSE	NA	NA	FALSE	NA	NA	FALSE	NA	NA
1-2k.c23931/2/1624	6.69	6.98	5.36	4.31	5.97	6.61	4.36	3.99	6.81	4.68	4.88	5.36	3.84	2.74	5.35	5.76	5.23	5.44	1643	ARPC1A_B	actin related protein 2/3 complex, subunit 1A/1B	Q58CQ2	FALSE	0.41419	1	FALSE	0.53099	1	FALSE	-0.088691	1
2-3k.c17726/1/6765.2	0	0	0	0	0	0	0	0	0	87.65	33.34	80.35	47.99	29.4	55.25	42.87	47.97	56.49	1274	ARPC1A_B	actin related protein 2/3 complex, subunit 1A/1B	Q58CQ2	DOWN	#NAME?	2.78e-15	DOWN	#NAME?	8.33e-15	DOWN	#NAME?	2.47e-15
1-2k.c1907/3/1379	53.22	90.12	92.58	42.62	55.6	76.33	41.2	46.54	91.2	63.93	37.54	52.57	41.77	20.09	30.09	26.91	31.98	45.46	1399	ARPC1A_B	actin related protein 2/3 complex, subunit 1A/1B	Q58CQ2	FALSE	0.66314	1	FALSE	0.95112	1	FALSE	0.77701	1
1-2k.c32493/1/1532	0	0	0	0.26	0	0	0	0.2	0	0	0.41	0.29	0	0.21	0	0.45	0.38	0	1526	ARPC1A_B	actin related protein 2/3 complex, subunit 1A/1B	Q58CQ2	FALSE	#NAME?	1	FALSE	0.4614	1	FALSE	-2.1161	1
1-2k.c31554/1/1652	0.17	0	0	1.57	0.61	0	0	0	0.56	0.32	1.38	0.18	0.5	0	0	0.37	0.65	0.18	1716	ARPC1A_B	actin related protein 2/3 complex, subunit 1A/1B	Q58CQ2	FALSE	-3.2869	1	FALSE	2.1999	1	FALSE	-1.1354	1
2-3k.c17726/1/6765.3	91.87	85.85	59.33	78.26	25.67	67.03	52.85	59.82	49.62	115.79	52.84	86.21	51.41	52.42	26.84	31.28	0	104.39	526	ARPC1A_B	actin related protein 2/3 complex, subunit 1A/1B	Q58CQ2	FALSE	-0.073346	1	FALSE	0.46383	1	FALSE	0.25994	1
2-3k.c17726/1/6765.1	0	1.36	1.58	0	0	0.83	0	0	0	1.71	0	0	0	0.48	0	0.73	0.53	0	1308	ARPC1A_B	actin related protein 2/3 complex, subunit 1A/1B	Q58CQ2	FALSE	0.79866	1	FALSE	0.8877	1	FALSE	#NAME?	1
1-2k.c12528/1/6958.4	7.8	1.74	0	5.05	27.27	0	0	32.18	23.37	0.01	29.89	11.29	24.83	19.85	1.31	63.66	56.66	1.41	536	ARPC1A_B	actin related protein 2/3 complex, subunit 1A/1B	Q58CQ2	FALSE	-2.0099	1	FALSE	-0.47826	1	FALSE	-1.1546	1
1-2k.c12528/1/6958.3	0	0	0	0	0	0	0	0	0	0	0	0	0	0	0	0	0	0	578	ARPC1A_B	actin related protein 2/3 complex, subunit 1A/1B	Q58CQ2	FALSE	NA	NA	FALSE	NA	NA	FALSE	NA	NA
1-2k.c9080/132/1511	12.87	11.77	13.39	12.63	8.24	16.57	10.28	10.82	4.89	8.8	0	3.29	3.22	3.83	4.17	7.04	0	6.79	1513	ARPC1A_B	actin related protein 2/3 complex, subunit 1A/1B	Q58CQ2	FALSE	1.6945	1	FALSE	1.7857	1	FALSE	0.96834	1
1-2k.c6645/5/1438	0	0	0	0	0	0	0	0	0	0	0	0	0	0	0	0	0	0	1437	CCND1	cyclin D1	Q2KI22	FALSE	NA	NA	FALSE	NA	NA	FALSE	NA	NA
3-6k.c19532/1/3527.1	1.94	1.68	1.32	0.46	0.91	0.78	0.06	0.72	1.11	2.31	1.6	1.46	1.09	0.88	0.27	1.25	0.84	0.35	2037	CCND1	cyclin D1	Q2KI22	FALSE	-0.05264	1	FALSE	0.0038065	1	FALSE	-0.37114	1
3-6k.c19532/1/3527.2	0.17	0	0	0	0	0	0	0	0	0.5	0	0	0	0	0	0	0	0	648	CCND1	cyclin D1	Q2KI22	FALSE	-1.5445	1	FALSE	NA	NA	FALSE	NA	NA
1-2k.c33725/19/1223	26.88	26.49	28.93	11.76	16.16	20.46	6.05	10.81	17.86	23.77	18.47	26.71	18.7	11.37	18.87	18.88	8.27	13.17	1213	CCND1	cyclin D1	Q2KI22	FALSE	0.31513	1	FALSE	0.0093315	1	FALSE	-0.19594	1
1-2k.c28274/1/1296	0	0	0	0	0	0	0	0	0	0	0	0	0	0	0	0	0	0	1295	CCND1	cyclin D1	Q2KI22	FALSE	NA	NA	FALSE	NA	NA	FALSE	NA	NA
1-2k.c19572/1/3803.1	0	0	0	0	0	0	0	0	0	18.13	0	16.44	13.44	0	4.83	5.44	0	7.78	591	CCND1	cyclin D1	Q2KI22	DOWN	#NAME?	0.046919	FALSE	#NAME?	0.57226	FALSE	#NAME?	0.36067
3-6k.c7309/1/4211	28.01	26.99	22.27	14.54	14.9	13.26	7.81	11.8	11.66	32.01	27.24	32.86	19.72	16.87	16.96	17.26	10.4	14.2	4213	CCND1	cyclin D1	Q2KI22	FALSE	-0.1847	1	FALSE	-0.27627	1	FALSE	-0.39326	1
1-2k.c20875/1/4346.2	1.39	3.06	1.52	0.25	0.76	0	0.93	0.42	0.6	3.05	1.04	2.83	0.26	0.59	2.21	0.75	0.97	1.76	649	--	--	P60033	FALSE	-0.11225	1	FALSE	-1.4353	1	FALSE	-0.852	1
1-2k.c27843/1/1137	0	0	0	0	0	0	0	0	0	0	0	0.04	0	0	0	0	0	0.32	1131	CD81, TAPA1, TSPAN28	CD81 antigen	Q3ZCD0	FALSE	NA	NA	FALSE	NA	NA	FALSE	#NAME?	1
1-2k.c11438/1/11511.1	0	85.29	89.04	0	8.6	35.38	16.11	0	18.89	0	0	0	0	0	9.26	0	44.5	33.18	871	CD81, TAPA1, TSPAN28	CD81 antigen	Q3ZCD0	UP	Inf	0.001458	FALSE	2.2036	1	FALSE	-1.1337	1
1-2k.c15818/1/1436	0	0	0	0	0	0	0	0	0	0	0	0	0	0	0	0	0	0	1437	CD81, TAPA1, TSPAN28	CD81 antigen	Q3ZCD0	FALSE	NA	NA	FALSE	NA	NA	FALSE	NA	NA
1-2k.c31163/1/4869.1	0	0	0	4.27	0	0	16.63	0	0	0	0	0	0	0.71	0	0	0	0	624	CD81, TAPA1, TSPAN28	CD81 antigen	Q3ZCD0	FALSE	NA	NA	FALSE	2.7244	1	FALSE	Inf	1
1-2k.c4534/1/1402	0	0	0	0	0	0	0	0	0	0	0	0	0	0	0	0	0	0	1424	CD81, TAPA1, TSPAN28	CD81 antigen	Q3ZCD0	FALSE	NA	NA	FALSE	NA	NA	FALSE	NA	NA
1-2k.c15872/3/1377	3.47	4.62	4.46	1	1.88	2.2	16.11	1.83	4.98	4.94	2.74	3.85	2.62	2.31	2.78	2.19	5.72	6.94	1364	CD81, TAPA1, TSPAN28	CD81 antigen	Q3ZCD0	FALSE	0.16731	1	FALSE	-0.56685	1	FALSE	0.71608	1
1-2k.c8264/1/1239	0	0	0	0	0	0	0	0	0	0	0	0.21	0	0	0	0	0	0	1192	CD81, TAPA1, TSPAN28	CD81 antigen	Q3ZCD0	FALSE	#NAME?	1	FALSE	NA	NA	FALSE	NA	NA
1-2k.c22671/2/1421	0.25	0	0.19	0	0	0	0	0	0	0.21	0.78	0	0	0	0	0	0	0	1411	CD81, TAPA1, TSPAN28	CD81 antigen	Q3ZCD0	FALSE	-1.1535	1	FALSE	NA	NA	FALSE	NA	NA
1-2k.c20875/1/4346.1	0	0	0	0	0	0	0	0.05	0	159.42	0	0	47.99	0	0.03	45.11	0	0	812	CD81, TAPA1, TSPAN28	CD81 antigen	Q3ZCD0	FALSE	#NAME?	1	FALSE	#NAME?	1	FALSE	#NAME?	1
1-2k.c26984/1/1236	0.29	0	0	0	0	0	0	0	0	0	0	0	0	0	0	0	0	0	1271	CD81, TAPA1, TSPAN28	CD81 antigen	Q3ZCD0	FALSE	Inf	1	FALSE	NA	NA	FALSE	NA	NA
1-2k.c27328/1/1193	0	0	0	0	0	0	0	0	0	0	0	0.13	0	0.73	0	0.25	0	0	1203	CD81, TAPA1, TSPAN28	CD81 antigen	Q3ZCD0	FALSE	#NAME?	1	FALSE	#NAME?	1	FALSE	#NAME?	1
2-3k.c2977/14/1469	345.46	250.3	288.69	89.4	84.46	89.82	56.65	99.24	99.67	243.12	239.79	367.92	74.76	91.29	109.18	86.79	89.12	117.33	1462	CD81, TAPA1, TSPAN28	CD81 antigen	Q3ZCD0	FALSE	0.12298	1	FALSE	-0.011693	1	FALSE	-0.19757	1
1-2k.c23865/1/1118	19.74	14.07	4.14	24.37	12.11	3.99	18.07	10.24	6.42	6.31	7.99	9.2	4.63	9.07	13.89	2.77	8.07	12.71	1126	UBC	ubiquitin C	P0CG68	FALSE	0.76609	1	FALSE	0.62519	1	FALSE	0.59743	1
2-3k.c15766/1/2004.1	57.71	87.97	7.12	41.01	69.39	0	45.69	70.6	0.66	15.68	81.87	100.55	15.13	77.6	93.57	25.58	65.3	73.05	1133	UBC	ubiquitin C	P0CG68	FALSE	-0.3044	1	FALSE	-0.69438	1	FALSE	-0.477	1
1-2k.c26614/1/1392	8.11	6.9	7.64	8.02	6.33	7.25	5.15	5.7	6.51	234.59	182.9	6.12	203.13	138.89	5.49	191.63	108.82	3.48	1375	UBC	ubiquitin C	P0CG68	FALSE	-4.1622	0.55216	FALSE	-3.9397	0.80186	FALSE	-4.0424	0.72407
1-2k.c15792/1/1268	37.25	0	9.83	27.74	0.1	6.44	26.08	1.09	11.73	0	10.03	0	0	8.05	2.02	0	8.41	2.29	1282	UBC	ubiquitin C	P0CG68	FALSE	2.3624	1	FALSE	1.9304	1	FALSE	1.9375	1
2-3k.c17345/1/1833.1	41.61	13.92	19.47	40.43	8.08	21.33	34.4	11.09	18.6	19.27	9.73	11.02	19.57	2.04	5.31	13.74	0	7.48	1578	UBC	ubiquitin C	P0CG68	FALSE	0.98091	1	FALSE	1.4194	1	FALSE	1.713	1
1-2k.c28570/1/1580	0	6.64	0	0	1.14	0	0	2.99	0	0	0	3.12	0	0.97	3.03	0	0	1.86	1583	UBC	ubiquitin C	P0CG68	FALSE	1.1298	1	FALSE	-1.8191	1	FALSE	0.53851	1
2-3k.c14382/2/1051	6.93	9.19	10	8.33	8.51	8.64	3.47	5.87	8.88	6.3	2.71	6.51	6.11	3.5	9.02	5.2	0	8.37	1055	UBC	ubiquitin C	P0CG68	FALSE	0.79657	1	FALSE	0.48226	1	FALSE	0.41317	1
2-3k.c20798/1/1860	0.32	1.07	0.31	0.47	1.18	0	0.9	1.26	0	4.06	9.42	1.99	3.98	2.72	0.77	4.1	6.36	0.67	1775	UBC	ubiquitin C	P0CG68	FALSE	-3.1321	0.6055	FALSE	-2.1101	1	FALSE	-2.2818	1
2-3k.c20305/1/2391	2.4	0.87	1.59	2.93	0.21	1.3	2.05	0.48	3.46	1.32	0.38	0	1.11	0	1.34	0.99	0.87	1.01	2393	UBC	ubiquitin C	Q63429	FALSE	1.5916	1	FALSE	0.89999	1	FALSE	1.1005	1
1-2k.c21332/1/1565	4.4	3.38	5.12	2.86	3.87	4.83	1.56	3.14	6.91	6.25	2.59	2.96	5.93	1.8	2.97	6.53	2.53	3.48	1565	UBC	ubiquitin C	Q63429	FALSE	0.18318	1	FALSE	0.13442	1	FALSE	-0.090731	1
2-3k.c22434/2/1704	2.48	1.85	4.21	2.52	2.91	2.48	2.16	1.31	1.74	0.9	2.85	1.32	1.81	1.83	1.15	1.36	1.83	2.13	1702	UBC	ubiquitin C	Q63429	FALSE	0.82894	1	FALSE	0.79215	1	FALSE	0.0010283	1
3-6k.c1209/3/2421	0	0	0	0	0	0	0	0	0	31.9	20.46	0	25.18	17.36	0	17.83	21.25	0	2420	UBC	ubiquitin C	Q63429	DOWN	#NAME?	0.0039579	DOWN	#NAME?	0.0040828	DOWN	#NAME?	0.0022583
2-3k.c20229/1/2412.2	22.49	0.5	40.64	22.69	0.43	43.18	22.51	1.31	21.91	7.8	3.72	1.33	5.45	0.6	0	6.13	0	0	512	UBC	ubiquitin C	Q63429	FALSE	2.3619	1	FALSE	3.4606	1	FALSE	3.1154	1
2-3k.c20229/1/2412.1	1.84	1.16	11.79	2.79	0.67	11.79	1.65	0.57	12.98	4.87	1.15	0.17	2.71	0.37	0.28	4.29	0.72	0.43	1452	UBC	ubiquitin C	Q63429	FALSE	1.282	1	FALSE	2.1832	1	FALSE	1.5606	1
1-2k.c27018/1/1170	279.32	257.24	564.18	262.3	232.96	493.41	227.28	202.64	393.6	266.92	0	543	245.91	0.13	478.85	235.2	0.89	388.48	1177	UBC	ubiquitin C	Q63429	FALSE	0.48285	1	FALSE	0.44258	1	FALSE	0.41054	1
2-3k.c11512/1/2190	1.88	0	16.08	0.51	0	12.46	0	0	10.58	6.52	3.75	0	4.51	6.96	0	7.88	8.99	0.12	2200	UBC	ubiquitin C	Q63429	FALSE	0.84476	1	FALSE	0.24671	1	FALSE	-0.66588	1
2-3k.c4738/1/536	2263.86	1688.76	1789.22	1444.34	1301.91	1235.73	751.75	789.77	692.83	2203.44	2352.11	1862.89	1154.36	1366.88	1356.73	895.47	550.62	743.27	536	RP-S27Ae, RPS27A	small subunit ribosomal protein S27Ae	Q63429	FALSE	-0.11315	1	FALSE	0.090435	1	FALSE	0.070999	1
2-3k.c13540/1/2227	0.12	0.46	0.69	0	0.02	0.24	0.11	0.19	0.31	0.55	0.21	0	0.62	1.91	0	0	0.78	0.49	2178	UBC	ubiquitin C	P0CH28	FALSE	0.77518	1	FALSE	-3.1473	1	FALSE	-1.0402	1
2-3k.c21821/4/1737	0	0	0	0.15	0	0	0	0.01	0	5.64	18.38	0	10.47	15.04	0	11.3	11.12	0	1739	UBC	ubiquitin C	P0CH28	FALSE	#NAME?	0.18026	FALSE	-7.1469	0.059311	DOWN	#NAME?	0.0066421
2-3k.c21112/1/2296	0.69	0.3	0.98	0.78	0.07	1.04	0.69	0.4	0.39	1.17	3.19	0.41	1.35	0.57	0.28	3.61	0.71	0	2295	UBC	ubiquitin C	P0CH28	FALSE	-1.188	1	FALSE	-0.14406	1	FALSE	-1.3672	1
2-3k.c14609/11/1738	0	0	0	0	1.01	0	0	0	0	0	0	0	0	0	0	0	0	0	1738	UBC	ubiquitin C	P0CH28	FALSE	NA	NA	FALSE	Inf	1	FALSE	NA	NA
2-3k.c13396/1/1885	1.36	28.78	0.11	0.81	21.93	0	0.29	15.66	0	0.2	0.8	28.17	0.24	1.93	17.73	0.09	0.81	19.38	1884	UBC	ubiquitin C	P0CH28	FALSE	0.093845	1	FALSE	0.17187	1	FALSE	-0.47813	1
1-2k.c18444/1/1604	5.4	10.17	6.86	6.01	9.02	4.6	5.84	9.87	4.66	2.43	2.65	7.33	2.57	4.64	11.82	3.54	1.38	8.96	1607	UBC	ubiquitin C	P0CH28	FALSE	0.91172	1	FALSE	0.07539	1	FALSE	0.54115	1
2-3k.c22555/1/1067	1.76	17.57	0	1.01	10.88	0	1.66	11.29	0	4.74	15.37	7.88	3.96	11.63	13.95	5.24	7.61	9.45	1062	UBC	ubiquitin C	P0CH28	FALSE	-0.48074	1	FALSE	-1.2855	1	FALSE	-0.83397	1
2-3k.c4463/1/4056	0.45	1.27	0.11	0	0.59	0.12	0	0.75	0.15	2.11	4.8	0.96	1.06	3.62	0.83	1.88	2.54	0.25	1995	UBC	ubiquitin C	P0CH28	FALSE	-2.045	1	FALSE	-2.9261	1	FALSE	-2.4291	1
2-3k.c7207/2/597	89.48	0	222.84	84.15	0	161.01	72.03	0	169.74	135.67	7.55	0	127.27	4.62	0	127.84	1.78	0	596	UBC	ubiquitin C	P0CH28	FALSE	1.1642	1	FALSE	0.91349	1	FALSE	1.0554	1
1-2k.c23608/2/1566	41.69	0	51.59	33.23	0	36.86	36.98	0	33.39	4.87	0.32	0	6.08	0	0	6.47	0	0	1564	UBC	ubiquitin C	P0CH28	FALSE	4.2143	0.73338	FALSE	3.5524	1	FALSE	3.6333	1
2-3k.c15766/1/2004.2	0	0	0	0	0	0	0	0	0	0	0	0	0	0	0	0	0	0	887	UBC	ubiquitin C	P0CH28	FALSE	NA	NA	FALSE	NA	NA	FALSE	NA	NA
2-3k.c9872/9/825	0	0	0	0	0.28	0	0	0	0	87.03	145.33	1.04	80.48	112.53	0	83.2	72.09	1.24	824	UBC	ubiquitin C	P0CH28	DOWN	#NAME?	0.0027857	DOWN	-9.5571	0.0096124	DOWN	#NAME?	0.00092256
1-2k.c32914/3/1446	1.94	4.93	0	0	0.95	0	2.12	3.35	0	0	38.3	6.69	0	29.12	5.93	0	28.15	3.85	1441	UBC	ubiquitin C	P0CH28	FALSE	-2.6255	1	FALSE	-5.1381	1	FALSE	-2.53	1
1-2k.c14413/1/1305	26.87	28.89	1.49	37.32	21.91	2.34	31.83	25.57	2.34	6.28	6.37	1.79	6.58	4.26	2.6	4.82	1.23	3.86	1304	UBC	ubiquitin C	P0CH28	FALSE	2.0573	1	FALSE	2.2743	1	FALSE	2.6798	1
1-2k.c8097/1/1364	0.44	0.45	0.41	0.36	0.99	0.39	0.38	0.19	0.18	0.26	0.78	0.65	0.59	0.85	0.41	0.36	0.2	0.66	1345	UBC	ubiquitin C	P0CH28	FALSE	-0.28782	1	FALSE	-0.041086	1	FALSE	-0.66476	1
1-2k.c32232/1/1189	0.24	11.63	0.31	0	11.62	0.04	0.12	6.74	0.7	0.31	8.94	11.13	0.99	4.61	10.06	0.03	1.56	9.71	1186	UBC	ubiquitin C	P0CH28	FALSE	-0.69314	1	FALSE	-0.41738	1	FALSE	-0.6984	1
1-2k.c11612/4/1502	92.56	22.2	50.82	82.14	17.48	37.22	66.56	17.47	33.36	36.39	26.79	30.32	34.72	16.76	19.38	30.76	11.34	18.63	1514	UBC	ubiquitin C	P0CH28	FALSE	0.90409	1	FALSE	1.0146	1	FALSE	1.0617	1
2-3k.c3294/10/2190	0.53	5.15	0	0.47	3.47	0	0.3	2.65	0	6.66	14.59	3.21	5.54	12.53	1.54	8.12	7.08	2.56	2188	UBC	ubiquitin C	P0CH28	FALSE	-2.0512	1	FALSE	-2.2363	1	FALSE	-2.5829	0.38105
2-3k.c22100/3/1965	9.63	1.07	0.25	10.31	1.14	0.17	8.34	1.14	0.12	0.98	4.4	0.82	0.21	3.22	0.85	0.85	3.92	1.54	1964	UBC	ubiquitin C	P0CH28	FALSE	0.95399	1	FALSE	1.6099	1	FALSE	0.74073	1
2-3k.c19709/1/2133	0.43	0.08	0.05	0	0.11	0.15	0.23	0.12	0	0.21	0.3	0.1	0.04	0	0	0.04	0.29	0.07	2123	COL1AS	collagen, type I/II/III/V/XI/XXIV/XXVII, alpha	Q28668	FALSE	0.038066	1	FALSE	2.5787	1	FALSE	-0.041025	1
1-2k.c28430/1/1513	0.08	0.18	0.39	0.1	0.2	0	0.21	0.14	0.09	0.33	0	0	0.06	0.08	0.28	0.11	0	0.26	1515	COL1AS	collagen, type I/II/III/V/XI/XXIV/XXVII, alpha	Q01149	FALSE	1.0162	1	FALSE	-0.39673	1	FALSE	0.38726	1
3-6k.c22103/1/4499	0.37	0.49	0.61	0.55	0.54	0.91	0.51	0.69	0.59	0.58	0.51	0.86	0.63	0.57	0.86	1.23	0.77	0.64	4664	COL1AS	collagen, type I/II/III/V/XI/XXIV/XXVII, alpha	P02465	FALSE	-0.34932	1	FALSE	0.0020586	1	FALSE	-0.51684	1
1-2k.c18567/1/891	375.05	607.67	1347.31	381.27	384.6	1097.43	577.66	846.28	1045.4	805.95	168.59	2473.62	369.49	61.58	1852.19	630.47	329.11	3149.93	894	COL1AS	collagen, type I/II/III/V/XI/XXIV/XXVII, alpha	P02465	FALSE	-0.53768	1	FALSE	-0.30468	1	FALSE	-0.77243	1
3-6k.c15337/2/3909	2.11	0.7	10.83	0.64	1.44	14.58	1.3	0.97	21.91	8.73	4.27	1.3	20.86	16.93	4.81	97.92	19.27	6.39	3911	COL1AS	collagen, type I/II/III/V/XI/XXIV/XXVII, alpha	P02465	FALSE	-0.026064	1	FALSE	-1.3196	1	FALSE	-2.2892	1
2-3k.c26403/1/1771	2.8	1.45	1.48	2.55	0.64	2.8	2.82	3.6	2.2	4.7	57.71	0.92	2.59	100.13	2.13	5.82	4.3	3.8	1772	COL1AS	collagen, type I/II/III/V/XI/XXIV/XXVII, alpha	P02465	FALSE	-3.3604	1	FALSE	-3.984	1	FALSE	-0.64304	1
2-3k.c9459/1/1586	0	0	0	0	0	0	0	0	0	0	0	0	0.15	0	0	0	0	0	1588	COL1AS	collagen, type I/II/III/V/XI/XXIV/XXVII, alpha	P02465	FALSE	NA	NA	FALSE	#NAME?	1	FALSE	NA	NA
2-3k.c14014/1/1758	0.09	0.25	0.49	0.19	0.3	0.25	0.09	0.07	0.36	0.46	0	0.12	0.42	0.45	0.4	0.45	1.31	0.28	1723	COL1AS	collagen, type I/II/III/V/XI/XXIV/XXVII, alpha	P02465	FALSE	0.40141	1	FALSE	-0.70387	1	FALSE	-2.0788	1
2-3k.c13262/1/4571	0	0	0	0	0	0	0	0	0.06	0	0	0	0	0	0	0	0	0	2273	COL1AS	collagen, type I/II/III/V/XI/XXIV/XXVII, alpha	P02465	FALSE	NA	NA	FALSE	NA	NA	FALSE	Inf	1
3-6k.c27305/1/3846	1.39	0.91	2.2	1.07	2	2.24	1.23	1.78	2.66	2.61	2.7	2.27	3.33	1.79	1.77	3.05	6.14	4.02	3872	COL1AS	collagen, type I/II/III/V/XI/XXIV/XXVII, alpha	P02465	FALSE	-0.68513	1	FALSE	-0.34756	1	FALSE	-1.2145	1
3-6k.c17472/1/4422	2.78	1.46	3.21	2.7	2.51	4.59	3.86	4	2.83	4.17	1.05	2.16	4.33	2.47	2.64	4.24	4.9	3.67	4395	COL1AS	collagen, type I/II/III/V/XI/XXIV/XXVII, alpha	P02465	FALSE	0.06831	1	FALSE	0.092564	1	FALSE	-0.21549	1
3-6k.c30909/1/4112	0.28	0.29	0.3	0.3	0.48	0.16	0.31	0.38	0.32	0.38	0.45	0.41	0.39	0.57	0.36	0.39	0.8	0.51	4098	COL1AS	collagen, type I/II/III/V/XI/XXIV/XXVII, alpha	P02465	FALSE	-0.45087	1	FALSE	-0.39325	1	FALSE	-0.72676	1
1-2k.c21414/1/1697	0	0	0.53	0	0.03	0.47	0	0	0.31	0	0	0.37	0.29	0	0.16	0	0	0.47	1703	COL1AS	collagen, type I/II/III/V/XI/XXIV/XXVII, alpha	P02465	FALSE	0.53543	1	FALSE	0.13448	1	FALSE	-0.6626	1
3-6k.c7207/1/4280	0	0.34	0.07	0.05	0	0	0.2	0	0.18	0	0	0	0	0	0	0	0	0	4295	COL1AS	collagen, type I/II/III/V/XI/XXIV/XXVII, alpha	P02465	FALSE	Inf	1	FALSE	Inf	1	FALSE	Inf	1
3-6k.c30862/1/3712	0.24	2.08	0.26	0.28	2.47	0.57	0.32	1.44	1.53	0.67	0.19	0.23	1.7	0.18	0.28	1.08	0.18	0.51	3716	COL1AS	collagen, type I/II/III/V/XI/XXIV/XXVII, alpha	P02465	FALSE	1.2721	1	FALSE	0.62052	1	FALSE	0.92198	1
3-6k.c9002/1/4125	3.39	36.38	12.44	3.17	27.9	10.88	3.73	31.5	21.53	14.29	0.99	2.41	9.36	1.47	2.89	16.44	1.91	4.55	4105	COL1AS	collagen, type I/II/III/V/XI/XXIV/XXVII, alpha	P02465	FALSE	1.5814	1	FALSE	1.6125	1	FALSE	1.3383	1
3-6k.c23852/1/3770	0.81	0.68	0.43	0.3	0.62	0.54	0.43	0.41	0.71	0.66	0.39	1.09	0.37	0.27	1.35	0.49	0.9	1.57	3789	COL1AS	collagen, type I/II/III/V/XI/XXIV/XXVII, alpha	P02465	FALSE	-0.090588	1	FALSE	-0.42732	1	FALSE	-0.926	1
1-2k.c27389/10/1643	0	0	0	0	0	0	0	0	0	579.89	377.49	0	371.68	327.24	0	292.96	1455.74	0	1643	COL1AS	collagen, type I/II/III/V/XI/XXIV/XXVII, alpha	P02465	DOWN	#NAME?	0.00010203	DOWN	#NAME?	3.49e-05	DOWN	#NAME?	0.035511
3-6k.c28987/1/4264	396.8	249.37	0	235.39	487.37	0.07	227.11	594.7	0	0.1	0.19	0	0	0.21	0.12	0	0	0.13	4261	COL1AS	collagen, type I/II/III/V/XI/XXIV/XXVII, alpha	P02465	UP	11.165	0.0029818	UP	11.184	0.0059015	UP	12.603	0.0049948
3-6k.c26497/1/3281	0.19	0.1	0	0.14	0.07	0.09	0.21	0.07	0.32	0.1	0.43	0.16	0.3	0.13	0.24	0.27	0.39	0.13	3316	COL1AS	collagen, type I/II/III/V/XI/XXIV/XXVII, alpha	P02465	FALSE	-1.1007	1	FALSE	-1.0938	1	FALSE	-0.32296	1
2-3k.c28219/1/1743	1.39	1.15	0.84	0.18	0.55	0.55	0.76	0.76	0	3.13	1	0.27	0.82	0.25	0.7	2.34	0.95	0.82	1742	COL1AS	collagen, type I/II/III/V/XI/XXIV/XXVII, alpha	P02465	FALSE	-0.31393	1	FALSE	-0.41613	1	FALSE	-1.3369	1
2-3k.c12984/1/2276	0.57	0.12	0.38	0.76	0.08	0.34	0	0.11	0	0.73	1.55	16.8	0.44	0	7.83	0.2	0	0	2276	COL1AS	collagen, type I/II/III/V/XI/XXIV/XXVII, alpha	P02465	FALSE	-4.091	1	FALSE	-2.7802	1	FALSE	-0.6593	1
3-6k.c3666/1/4259	0.01	0	0	8.37	0	0	0	0	0	0	0	0	0	0	0	0	0	0	4264	COL1AS	collagen, type I/II/III/V/XI/XXIV/XXVII, alpha	P02465	FALSE	Inf	1	FALSE	Inf	1	FALSE	NA	NA
3-6k.c22118/1/4753	0.52	0.52	0.67	0.38	0.64	0.37	0.45	0.43	0.5	0.6	1.13	0.67	0.45	0.7	0.18	0.45	1.6	0.44	4840	COL1AS	collagen, type I/II/III/V/XI/XXIV/XXVII, alpha	P02465	FALSE	-0.41231	1	FALSE	0.13369	1	FALSE	-0.81513	1
3-6k.c21072/1/2849	0.17	0.5	0.6	0.25	0.9	0.54	0.45	1.09	1.33	0.6	0.14	0.25	0.68	0.16	0.35	2.04	0.25	0.62	2851	COL1AS	collagen, type I/II/III/V/XI/XXIV/XXVII, alpha	P02465	FALSE	0.36897	1	FALSE	0.50624	1	FALSE	0.019054	1
3-6k.c13017/1/3982	2.28	2.76	1.41	1.15	6.44	0.99	1.57	12.62	2.59	0.82	0.21	1.14	0.64	0.66	0.3	1.02	0.82	1.45	4050	COL1AS	collagen, type I/II/III/V/XI/XXIV/XXVII, alpha	P02465	FALSE	1.6349	1	FALSE	2.4787	1	FALSE	2.3198	1
3-6k.c24993/1/1102	0	0	0	0	0	0	0	0	0	0	0	0	0	0	0	0	0	0	1099	COL1AS	collagen, type I/II/III/V/XI/XXIV/XXVII, alpha	P02465	FALSE	NA	NA	FALSE	NA	NA	FALSE	NA	NA
3-6k.c29639/1/4109	2.9	1.35	0	2.67	1.96	0.28	1.62	4.25	0.4	0.29	0.95	1.16	0.26	0.5	0.71	0.15	1.09	1.46	4085	COL1AS	collagen, type I/II/III/V/XI/XXIV/XXVII, alpha	P02465	FALSE	0.93092	1	FALSE	1.8125	1	FALSE	1.1873	1
3-6k.c30235/1/4246	0.65	0.39	0.39	0.73	0.28	0.34	0.72	0.47	0.53	0.21	0.66	331.82	0.47	0.38	280.46	0.19	0.67	424.6	4251	COL1AS	collagen, type I/II/III/V/XI/XXIV/XXVII, alpha	P02465	FALSE	-7.7776	1	FALSE	-7.6788	1	FALSE	-7.9782	1
3-6k.c18930/1/2950	0.4	0.52	0.37	0.55	0.34	0.11	0.61	0.72	0.19	0.25	0	0.15	0.57	0.14	0.32	0.28	0.26	0.3	2945	COL1AS	collagen, type I/II/III/V/XI/XXIV/XXVII, alpha	P02465	FALSE	1.7182	1	FALSE	-0.016408	1	FALSE	0.88439	1
3-6k.c19506/1/4127	0.53	0.27	0.93	0.19	0.96	0.35	0.3	1.03	0.29	0.99	0.3	0.57	1.93	0.23	0.31	1.3	0.91	0.44	3891	COL1AS	collagen, type I/II/III/V/XI/XXIV/XXVII, alpha	P02465	FALSE	-0.061227	1	FALSE	-0.70807	1	FALSE	-0.67672	1
2-3k.c20911/1/1983	0.88	0.13	0.24	0.44	0.19	0.13	0.13	0.12	0	0.1	0	0.12	0.23	0	0.08	0.06	0	0.28	1987	COL1AS	collagen, type I/II/III/V/XI/XXIV/XXVII, alpha	P02465	FALSE	2.7091	1	FALSE	1.3241	1	FALSE	-0.41169	1
1-2k.c23448/1/1432	0	0	0	0	0	0.1	0	0	0.17	0	0	0	0.08	0.12	0	0	0	0	1430	COL1AS	collagen, type I/II/III/V/XI/XXIV/XXVII, alpha	P02465	FALSE	NA	NA	FALSE	-1.2306	1	FALSE	Inf	1
1-2k.c29440/1/1151	1.11	0.22	0	0.25	0.11	0.18	0	0	0.38	0	0.28	5.42	0.11	0	11.72	0.11	0	28.6	1061	COL1AS	collagen, type I/II/III/V/XI/XXIV/XXVII, alpha	P02465	FALSE	-1.9505	1	FALSE	-4.4877	1	FALSE	-6.3204	1
3-6k.c24377/1/4183	1.22	3.07	2.22	0.93	2.88	1.99	0.81	2.03	2.73	3.8	0.68	1.27	2.3	0.57	1.34	3.34	0.58	1.74	4159	COL1AS	collagen, type I/II/III/V/XI/XXIV/XXVII, alpha	P02465	FALSE	0.21712	1	FALSE	0.46997	1	FALSE	0.0033711	1
2-3k.c24858/1/2306.1	0.3	0.14	0.28	0.28	0.09	0.26	0.15	0.26	0.05	0.37	0	0.46	0.06	0.17	0.28	0.11	0.31	0.33	1864	COL1AS	collagen, type I/II/III/V/XI/XXIV/XXVII, alpha	P02465	FALSE	-0.14597	1	FALSE	0.31017	1	FALSE	-0.61863	1
3-6k.c19343/1/3780	0.11	0.78	0.92	0	1.09	0.52	0	1.54	0.37	0.68	0	0.02	0.5	0	0.3	0.66	0.29	0.2	3780	COL1AS	collagen, type I/II/III/V/XI/XXIV/XXVII, alpha	P02465	FALSE	1.3677	1	FALSE	0.96958	1	FALSE	0.72229	1
3-6k.c9077/1/2465	0.87	0	0	0.47	0.56	0	0.45	0	0.22	0	0.39	0	0	0	0.16	0.12	0.5	0	2466	COL1AS	collagen, type I/II/III/V/XI/XXIV/XXVII, alpha	P02465	FALSE	1.3065	1	FALSE	2.778	1	FALSE	0.2231	1
3-6k.c21139/1/3507	2.37	0.62	1.05	2.1	1.5	1.03	3.49	3.37	1.23	0.61	1.87	0.96	1.04	3.54	2.15	1.4	3.47	2.72	3534	COL1AS	collagen, type I/II/III/V/XI/XXIV/XXVII, alpha	P02465	FALSE	0.33463	1	FALSE	-0.44947	1	FALSE	0.12856	1
1-2k.c15669/1/3334.1	0.34	0.04	0.17	0	0	0	1.02	0.17	0.27	0.71	0.62	0	0.38	0.26	0.51	1.02	0.27	0.44	1260	COL1AS	collagen, type I/II/III/V/XI/XXIV/XXVII, alpha	P02465	FALSE	-1.0089	1	FALSE	#NAME?	1	FALSE	-0.15493	1
1-2k.c27358/1/1305	0	0	0	0	0	0	0	0	0	0	0	0	0	0	0	0	0	0	1305	COL1AS	collagen, type I/II/III/V/XI/XXIV/XXVII, alpha	P02465	FALSE	NA	NA	FALSE	NA	NA	FALSE	NA	NA
2-3k.c11043/4/1613	0	0	0	0	0	0	0	0	0	0	0	0	0	0	0	0	0	0	1613	COL1AS	collagen, type I/II/III/V/XI/XXIV/XXVII, alpha	P02465	FALSE	NA	NA	FALSE	NA	NA	FALSE	NA	NA
3-6k.c27853/1/3075	0.07	0.33	0.19	0.52	0.23	0.14	0.25	0.32	0	0	0	0.11	0.36	0.22	0	0.83	0.23	0.61	3074	COL1AS	collagen, type I/II/III/V/XI/XXIV/XXVII, alpha	P02465	FALSE	2.3788	1	FALSE	0.66672	1	FALSE	-1.4881	1
3-6k.c11406/1/3397	0	0	0	0	0.05	0	0	0.1	0	0	0.28	0	0	0	0.06	0	0	0	3403	COL1AS	collagen, type I/II/III/V/XI/XXIV/XXVII, alpha	P02465	FALSE	#NAME?	1	FALSE	-0.35781	1	FALSE	Inf	1
3-6k.c20636/1/4004	0	284.62	3.89	0	112.54	3.61	0	99.63	9.59	18.09	0	0	41.61	0	0.1	6.27	0.14	0.14	3976	COL1AS	collagen, type I/II/III/V/XI/XXIV/XXVII, alpha	P02465	FALSE	4.0036	1	FALSE	1.4622	1	FALSE	4.1068	1
3-6k.c18647/1/4425	0.71	1.82	1.55	0.42	1.56	1.25	0.76	1.34	1.85	1.68	0.52	0.53	1.48	0.45	1	1.31	1.3	1.54	4412	COL1AS	collagen, type I/II/III/V/XI/XXIV/XXVII, alpha	P02465	FALSE	0.62297	1	FALSE	0.14382	1	FALSE	-0.071063	1
3-6k.c24511/7/3501	0	0	277.58	0	0	282.99	0	0	414.78	883.77	419.26	0	802.73	487.68	0	1265.75	634.88	0	3493	COL1AS	collagen, type I/II/III/V/XI/XXIV/XXVII, alpha	P02465	FALSE	-2.2042	1	FALSE	-2.159	1	FALSE	-2.1531	1
3-6k.c30781/1/3624	0.49	1.35	0.74	0.54	0.85	0.67	0.88	0.8	0.56	0.95	0.21	0.86	0.9	0.75	0.58	0.9	0.9	1.11	3655	COL1AS	collagen, type I/II/III/V/XI/XXIV/XXVII, alpha	P02465	FALSE	0.39609	1	FALSE	-0.060559	1	FALSE	-0.33421	1
3-6k.c17614/1/3145	7.84	10.49	0	5.34	13.35	0	5.67	9.65	0	0	0	0	0	1.41	0	0.46	5.38	0	3194	COL1AS	collagen, type I/II/III/V/XI/XXIV/XXVII, alpha	P02465	UP	Inf	0.0046155	FALSE	3.8818	1	FALSE	1.422	1
3-6k.c22119/1/3158	0	0	3.59	0	0.19	0	0.07	0	8.41	6.95	0.65	0.47	8.83	0	0	5.26	0.57	0.18	3156	COL1AS	collagen, type I/II/III/V/XI/XXIV/XXVII, alpha	P02465	FALSE	-1.1579	1	FALSE	-5.5229	1	FALSE	0.56192	1
1-2k.c27909/1/1628	0	0	0	0	0	0	0.38	0	0	0	0	0	0.12	0	0.07	0	0.13	0	1639	COL1AS	collagen, type I/II/III/V/XI/XXIV/XXVII, alpha	P02465	FALSE	NA	NA	FALSE	#NAME?	1	FALSE	1.7223	1
3-6k.c11147/1/2595	0.07	0	0.07	0.35	0.16	0.05	0	0.25	0.14	0	0	0	0	0	0.12	0.16	0	0	2613	COL1AS	collagen, type I/II/III/V/XI/XXIV/XXVII, alpha	P02465	FALSE	Inf	1	FALSE	2.3485	1	FALSE	1.4614	1
3-6k.c15007/1/4035	2.23	1.26	0.69	1.94	2.15	0.58	2.08	2.6	1.05	0.94	1.1	0.8	0.92	1.09	1	1.13	1.69	2.35	4157	COL1AS	collagen, type I/II/III/V/XI/XXIV/XXVII, alpha	P02465	FALSE	0.64909	1	FALSE	0.70024	1	FALSE	0.16966	1
3-6k.c18887/1/5048	1.22	1.45	1.27	0.84	1.34	0.75	1.32	1.32	0.64	1.64	1	1.03	1.22	0.71	0.54	2.45	0.75	1.27	2537	COL1AS	collagen, type I/II/III/V/XI/XXIV/XXVII, alpha	P02465	FALSE	0.16422	1	FALSE	0.28368	1	FALSE	-0.37145	1
3-6k.c25610/1/3919	0.59	0.35	0.46	0.69	0.36	0.39	0.51	0.57	0.37	0.36	0.49	0.77	0.44	0.53	0.22	0.56	0.36	0.75	4036	COL1AS	collagen, type I/II/III/V/XI/XXIV/XXVII, alpha	P02465	FALSE	-0.12186	1	FALSE	0.35602	1	FALSE	-0.16356	1
2-3k.c6665/1/2167	0.14	0	0.12	0.09	0.03	0.3	0	0.11	0.21	0.11	0.24	0.6	0.08	0.43	0	0	0.31	0.35	2158	COL1AS	collagen, type I/II/III/V/XI/XXIV/XXVII, alpha	P02465	FALSE	-1.9529	1	FALSE	-0.17438	1	FALSE	-1.1651	1
2-3k.c20588/1/1937	0	0	0	0	0	0.1	0	0	0	0	0	0	0	0	0	0	0	0	1935	COL1AS	collagen, type I/II/III/V/XI/XXIV/XXVII, alpha	P02465	FALSE	NA	NA	FALSE	Inf	1	FALSE	NA	NA
3-6k.c24264/3/4634	1.35	1.18	0.7	0.46	1.39	0.45	1.23	1.61	0.35	0.81	0.35	0.61	0.41	0.63	0.46	1.04	1.22	0.94	4614	COL1AS	collagen, type I/II/III/V/XI/XXIV/XXVII, alpha	P02465	FALSE	0.93787	1	FALSE	0.67608	1	FALSE	0.034093	1
2-3k.c11846/1/1719	0	0.17	0	0.38	0	0	0	0	0	0	0.25	0	0.08	0	0	0	0.22	0.11	1720	COL1AS	collagen, type I/II/III/V/XI/XXIV/XXVII, alpha	P02465	FALSE	-0.51933	1	FALSE	2.179	1	FALSE	#NAME?	1
3-6k.c10822/1/4143	0.16	19.83	0	0.06	214.77	0.74	0.02	379.94	0.39	0	0.08	0	36.18	0	0.16	31.5	0	0.06	4139	COL1AS	collagen, type I/II/III/V/XI/XXIV/XXVII, alpha	P02465	FALSE	8.0777	1	FALSE	2.5532	1	FALSE	3.6418	1
3-6k.c31212/209/4501	2209.21	999.32	0	1906.79	1027.04	0	2373.52	1215.54	0	0	823.9	1300.72	0	1012.84	1399.02	0	1757.43	2151.81	4501	COL1AS	collagen, type I/II/III/V/XI/XXIV/XXVII, alpha	P02465	FALSE	0.7055	1	FALSE	0.37084	1	FALSE	-0.074132	1
3-6k.c4927/1/4326	0.07	0	0	0.05	0	0.06	0.03	0	0	0.18	0	0.06	0	0	0	0.26	0.25	0.04	4349	COL1AS	collagen, type I/II/III/V/XI/XXIV/XXVII, alpha	P02465	FALSE	-1.617	1	FALSE	Inf	1	FALSE	-4.2234	1
2-3k.c28016/2/1908	0.11	0.11	0	0.23	0.16	0.31	0.8	0.15	0.09	0.4	0.25	0.11	0.34	0.16	0.46	0.75	0.76	0.15	1943	COL1AS	collagen, type I/II/III/V/XI/XXIV/XXVII, alpha	P02465	FALSE	-1.689	1	FALSE	-0.50176	1	FALSE	-0.5209	1
3-6k.c27789/1/3515	0.4	1.36	2.09	0.52	1.5	1.19	0.53	0.68	0.93	1.44	0.35	0.73	1.23	0.58	1.15	0.17	1.01	0.93	3526	COL1AS	collagen, type I/II/III/V/XI/XXIV/XXVII, alpha	P02465	FALSE	0.63821	1	FALSE	0.13546	1	FALSE	0.0067281	1
3-6k.c5446/1/3701	0.15	0.17	630.89	0.31	0.39	575.42	0	0.36	817.7	69.73	0.13	1119.1	71.17	0	1120.79	98.6	0	1804.74	3700	COL1AS	collagen, type I/II/III/V/XI/XXIV/XXVII, alpha	P02465	FALSE	-0.87153	1	FALSE	-1.0844	1	FALSE	-1.3187	1
3-6k.c2709/1/5012	417.79	337.84	0	350.7	328.46	0	430.95	440.93	0.18	0	0.19	0.19	0.29	0.56	0.34	0.33	0.35	0	4998	COL1AS	collagen, type I/II/III/V/XI/XXIV/XXVII, alpha	P02465	UP	11.088	0.00087415	UP	9.2488	0.0051009	UP	10.429	0.0016513
3-6k.c27316/1/4874	105.19	0	0	80.64	14.93	0.45	110.77	35.43	0.33	0.43	3.39	3.12	0.86	8.83	3.72	0.72	5.37	7.03	4887	COL1AS	collagen, type I/II/III/V/XI/XXIV/XXVII, alpha	P02465	FALSE	4.0556	1	FALSE	2.9819	1	FALSE	3.5588	1
3-6k.c24863/1/3350	0.67	1	0.23	0.8	0.68	0.2	1.59	0.67	0.43	0.47	0.64	0.39	0.3	0.6	0.42	0.31	0.2	0.52	3344	COL1AS	collagen, type I/II/III/V/XI/XXIV/XXVII, alpha	P02465	FALSE	0.3851	1	FALSE	0.43644	1	FALSE	1.4697	1
3-6k.c11650/1/4026	0.19	0.08	6.05	0	0.25	3.21	0	0.07	6.62	10.16	6.26	5.35	8.91	5.81	4.19	16.46	2.5	6.4	3972	COL1AS	collagen, type I/II/III/V/XI/XXIV/XXVII, alpha	P02465	FALSE	-1.7525	1	FALSE	-2.4322	0.30551	FALSE	-1.9061	1
3-6k.c25088/1/3845	1.25	0.58	0	0	0.56	0.45	0.28	0.46	0.16	0.1	0.2	0	0.12	0.25	0.31	0.06	0.54	0.12	3851	COL1AS	collagen, type I/II/III/V/XI/XXIV/XXVII, alpha	P02465	FALSE	2.6954	1	FALSE	0.58859	1	FALSE	0.309	1
3-6k.c26823/1/4455	3.22	2.13	1.79	1.26	1.87	2.31	2.04	2.61	3.17	2.31	3.53	2.76	2.89	4.7	4.09	3.31	6.05	5.69	4420	COL1AS	collagen, type I/II/III/V/XI/XXIV/XXVII, alpha	P02465	FALSE	-0.18976	1	FALSE	-1.0539	1	FALSE	-0.93848	1
3-6k.c14031/1/3278	0.1	0.14	0.36	0.06	0.18	0.28	0.26	0.25	0.42	0.59	0.21	0.43	0.4	0.07	0.3	0.09	0.4	0.06	3377	COL1AS	collagen, type I/II/III/V/XI/XXIV/XXVII, alpha	P02465	FALSE	-1.0087	1	FALSE	-0.5733	1	FALSE	0.82846	1
3-6k.c3327/1/4102	0.42	2477.69	1249.64	0.12	2772.7	1086.79	0.09	3191.99	1880.99	1762.71	0.1	0.18	1923.4	0	0.27	2412.97	0.07	0.56	4100	COL1AS	collagen, type I/II/III/V/XI/XXIV/XXVII, alpha	P02465	FALSE	1.0878	1	FALSE	0.98879	1	FALSE	1.1338	1
3-6k.c31162/171/5060	1679.3	618.35	0	1450.28	623.49	0	1788.05	789.64	0	0	585.9	828.98	0	717.24	852.96	0	1143.69	1347.93	5060	COL1AS	collagen, type I/II/III/V/XI/XXIV/XXVII, alpha	P02465	FALSE	0.81453	1	FALSE	0.49951	1	FALSE	0.10612	1
1-2k.c25502/1/1066	865.57	1220.34	1562.57	422	465.66	1031.16	520.35	308.99	871.82	2790.49	1732.24	1172.03	2098.57	1056.21	396.05	2259.95	1481.12	721.18	1064	COL1AS	collagen, type I/II/III/V/XI/XXIV/XXVII, alpha	P02465	FALSE	-0.59451	1	FALSE	-0.84904	1	FALSE	-1.3251	1
3-6k.c4457/1/4025	0	0	0	0	0	0	0	0	0	908.88	0	0	861.16	0	0	840.53	119.4	0	3993	COL1AS	collagen, type I/II/III/V/XI/XXIV/XXVII, alpha	P02465	FALSE	#NAME?	0.34136	FALSE	#NAME?	0.35574	DOWN	#NAME?	0.038329
2-3k.c12255/1/2246	0	0	2.55	0	0.77	0	0	0	0.23	0	0.09	1	0.75	0	2.46	0.13	0.16	1.32	2218	COL1AS	collagen, type I/II/III/V/XI/XXIV/XXVII, alpha	P02465	FALSE	1.2689	1	FALSE	-2.0656	1	FALSE	-2.8972	1
3-6k.c20182/1/4418	30.01	121.79	1.18	32.45	132.43	0.98	38.74	80.93	1.7	0.35	0.44	2.5	0.88	1.57	1.88	1.09	1.69	3.62	4418	COL1AS	collagen, type I/II/III/V/XI/XXIV/XXVII, alpha	P02465	FALSE	5.6038	1	FALSE	5.3034	1	FALSE	4.2328	0.77085
3-6k.c15493/1/4709	0	0.07	0	0	0	0.04	0.05	0	0.09	0.05	0.15	0.06	0.04	0.07	0	0	0.04	0	2372	COL1AS	collagen, type I/II/III/V/XI/XXIV/XXVII, alpha	P02465	FALSE	-2.1142	1	FALSE	-1.2306	1	FALSE	1.3903	1
1-2k.c33716/1/1074	0	0	0	0	0	0	0	0	0	955.14	1212.69	0	745.51	1245.16	0	1058.86	2008.96	0	1072	COL1AS	collagen, type I/II/III/V/XI/XXIV/XXVII, alpha	P02465	DOWN	#NAME?	1.32e-05	DOWN	#NAME?	5.19e-05	DOWN	#NAME?	0.0003137
3-6k.c8162/1/3585	1.64	2.65	5.52	1.18	2.06	2.29	1.45	1.67	4.15	6.34	3.29	3.62	6.1	3	1.4	7.07	6.15	4.06	3580	COL1AS	collagen, type I/II/III/V/XI/XXIV/XXVII, alpha	P02465	FALSE	-0.38615	1	FALSE	-0.88375	1	FALSE	-1.2205	1
3-6k.c12207/1/4475	0	0.37	0.14	0	0.22	0.22	0	0.5	0	0.22	0	0	0.08	0	0.45	0.33	0.4	0.45	4423	COL1AS	collagen, type I/II/III/V/XI/XXIV/XXVII, alpha	P02465	FALSE	1.1326	1	FALSE	-0.3623	1	FALSE	-1.263	1
2-3k.c17514/3/1887	331.65	31.38	1	336.63	31.44	0.75	507.46	41.64	3.16	1.4	99.54	1.87	0	76.58	0.57	0.71	48.74	2.18	1887	COL1AS	collagen, type I/II/III/V/XI/XXIV/XXVII, alpha	P02465	FALSE	1.9668	1	FALSE	2.4576	1	FALSE	3.5633	1
2-3k.c13381/1/1609	0	0	0	0	0	0	0	0	0	0	0	0.5	0	0	0.13	0	0	0.68	1607	COL1AS	collagen, type I/II/III/V/XI/XXIV/XXVII, alpha	P02465	FALSE	#NAME?	1	FALSE	#NAME?	1	FALSE	#NAME?	1
3-6k.c3925/1/4066	0.05	0.07	0	0	0.05	0	0.18	0.06	0.04	0.04	0.05	0.17	0	0	0.04	0.11	0.06	0.03	4089	COL1AS	collagen, type I/II/III/V/XI/XXIV/XXVII, alpha	P02465	FALSE	-1.0952	1	FALSE	0.057231	1	FALSE	0.68616	1
3-6k.c13042/1/3558	0.82	1.03	0.95	1.12	1.06	1.38	0.95	1.18	2.1	0.85	0.34	1.18	0.7	1.06	1.49	0.88	1.46	2.38	3544	COL1AS	collagen, type I/II/III/V/XI/XXIV/XXVII, alpha	P02465	FALSE	0.30694	1	FALSE	0.17317	1	FALSE	-0.17093	1
1-2k.c16300/1/1661	0	0	0	0	0	0.17	0	0	0	0.54	0	0	0	0	0	0	0.55	0	1667	COL1AS	collagen, type I/II/III/V/XI/XXIV/XXVII, alpha	P02465	FALSE	#NAME?	1	FALSE	Inf	1	FALSE	#NAME?	1
3-6k.c9042/1/4800	0	329.6	763.19	0	159.18	665.3	0	43.86	731.41	72.32	0	0	31.83	0	0	35.6	0	0	4809	COL1AS	collagen, type I/II/III/V/XI/XXIV/XXVII, alpha	P02465	FALSE	3.9244	1	FALSE	4.6776	1	FALSE	4.5247	1
3-6k.c27642/1/3616	0.19	0.23	0	0	0.35	0.09	0.05	0.18	0.22	0.19	0	0	0.03	0.04	0	0.15	0.11	0.07	3609	COL1AS	collagen, type I/II/III/V/XI/XXIV/XXVII, alpha	P02465	FALSE	1.1855	1	FALSE	2.554	1	FALSE	0.39507	1
1-2k.c26301/1/1610	0	0	0	0	0	0	0	0	0	0	0	0	0	0	0	0	0	0	1624	COL1AS	collagen, type I/II/III/V/XI/XXIV/XXVII, alpha	P02465	FALSE	NA	NA	FALSE	NA	NA	FALSE	NA	NA
3-6k.c26564/1/3952	0.55	0.5	1.14	0.63	0.52	0.44	0.5	0.73	0.81	0.97	0.64	0.48	1.44	0.61	0.31	2.16	2.43	0.84	3975	COL1AS	collagen, type I/II/III/V/XI/XXIV/XXVII, alpha	P02465	FALSE	0.13027	1	FALSE	-0.51728	1	FALSE	-1.3769	1
2-3k.c15054/1/4383.1	0	0.52	0.36	0.33	0.17	0.3	0.36	0.22	0	0.29	0.22	0.33	0.2	0.19	0.14	0.39	0.28	0.38	1440	COL1AS	collagen, type I/II/III/V/XI/XXIV/XXVII, alpha	P02465	FALSE	0.15706	1	FALSE	0.65318	1	FALSE	-0.75084	1
3-6k.c25541/1/4438	0.14	0.31	0.04	0	0.13	0.19	0.18	0.06	0	0.03	0	0.18	0	0.07	0.12	0.06	0.1	0.07	4474	COL1AS	collagen, type I/II/III/V/XI/XXIV/XXVII, alpha	P02465	FALSE	1.3161	1	FALSE	0.6695	1	FALSE	0.10872	1
3-6k.c22486/1/4022	11.25	20.91	14.7	10.58	65.04	21.48	5.78	37.53	30.22	4.16	18.17	17.24	20.5	68.45	18.26	6.78	38.48	9.05	4030	COL1AS	collagen, type I/II/III/V/XI/XXIV/XXVII, alpha	P02465	FALSE	0.31685	1	FALSE	-0.069998	1	FALSE	0.40749	1
2-3k.c23748/1/2000	0.24	0.21	0	0.18	0.14	0	0	0.29	0	0.49	0.37	0	0	0	0.47	3	0.25	0.17	1997	COL1AS	collagen, type I/II/III/V/XI/XXIV/XXVII, alpha	P02465	FALSE	-0.83514	1	FALSE	-0.64694	1	FALSE	-3.5671	1
3-6k.c7158/1/4283	0.19	0.17	0.37	0.12	0.17	0.24	0.22	0.31	0.55	0.31	0.17	0.12	2.76	0	0.05	1.57	0.28	0.14	4282	COL1AS	collagen, type I/II/III/V/XI/XXIV/XXVII, alpha	P02465	FALSE	0.37037	1	FALSE	-2.4186	1	FALSE	-0.78629	1
3-6k.c20487/1/3874	0.09	0.37	5.54	0	0	3.41	0.36	0.12	5.09	5.52	5.57	4.06	6.05	3.59	1.68	4.45	7.02	3.2	3827	COL1AS	collagen, type I/II/III/V/XI/XXIV/XXVII, alpha	P02465	FALSE	-1.2963	1	FALSE	-1.7126	1	FALSE	-1.3964	1
3-6k.c25102/1/4311	0.91	1.37	1.22	0.98	1.41	1.85	1.58	1.39	1.95	0.67	0.55	0.92	1.79	0.81	1.86	2.01	1.8	2.56	4335	COL1AS	collagen, type I/II/III/V/XI/XXIV/XXVII, alpha	P02465	FALSE	0.76743	1	FALSE	-0.052939	1	FALSE	-0.34349	1
3-6k.c29469/1/4362	0.97	1.1	0.37	1.26	0.51	0.35	0.88	1.52	0.82	0.53	0.14	0.26	0.52	0.61	0.53	0.57	0.67	0.87	4366	COL1AS	collagen, type I/II/III/V/XI/XXIV/XXVII, alpha	P02465	FALSE	1.466	1	FALSE	0.44045	1	FALSE	0.62225	1
3-6k.c25651/1/3526	0	1.05	2.46	0.21	0.23	2.17	0.23	0.65	1.77	0.24	0.13	0.27	0.42	0	0.27	1.21	0.22	0.5	3509	COL1AS	collagen, type I/II/III/V/XI/XXIV/XXVII, alpha	P02465	FALSE	2.4931	1	FALSE	1.9159	1	FALSE	0.50293	1
3-6k.c27873/1/5433	0.03	0	0	0	0	0.06	0	0	0	0.07	0.04	0.08	0.04	0.02	0	0.03	0	0.1	2693	COL1AS	collagen, type I/II/III/V/XI/XXIV/XXVII, alpha	P02465	FALSE	-3.1123	1	FALSE	0.12674	1	FALSE	#NAME?	1
3-6k.c21462/1/4209	0.07	0	0.09	0.07	0.09	0.07	0	0.09	0.16	0.36	0	0.18	0.43	0	0	0.15	0.33	0.27	4216	COL1AS	collagen, type I/II/III/V/XI/XXIV/XXVII, alpha	P02465	FALSE	-1.7229	1	FALSE	-0.85887	1	FALSE	-1.6288	1
3-6k.c17032/1/3217	0.79	0	0	0	0	0.25	0	0.21	0.58	0.3	0.23	0	0	0	0	0	0	0	3311	COL1AS	collagen, type I/II/III/V/XI/XXIV/XXVII, alpha	P02465	FALSE	0.73275	1	FALSE	Inf	1	FALSE	Inf	1
3-6k.c19452/1/3418	0.36	0.36	0.04	0	0	0	0.08	0.57	0.03	0	0	0	0	0	0.08	0.01	0.14	0.03	3420	COL1AS	collagen, type I/II/III/V/XI/XXIV/XXVII, alpha	P02465	FALSE	Inf	1	FALSE	#NAME?	1	FALSE	1.7575	1
1-2k.c25056/1/1742	0	0	0	0	0	0	0	0.11	0	0	0	0	0.12	0	0	0	0	0	1745	COL1AS	collagen, type I/II/III/V/XI/XXIV/XXVII, alpha	P02465	FALSE	NA	NA	FALSE	#NAME?	1	FALSE	Inf	1
3-6k.c1377/6/4055	710.16	0	0	374.29	0	0	376.06	0	0	0	0	0.01	0	18.12	0	0	0	0	4054	COL1AS	collagen, type I/II/III/V/XI/XXIV/XXVII, alpha	P02465	FALSE	15.43	0.48931	FALSE	4.5774	1	FALSE	Inf	0.45653
2-3k.c16865/1/1532	0	0.14	0.09	0	0.1	0.18	0	0.14	0.16	0	0.33	0	0.17	0.13	0	0.52	0.62	0.28	1532	COL1AS	collagen, type I/II/III/V/XI/XXIV/XXVII, alpha	P02465	FALSE	-0.39966	1	FALSE	0.077485	1	FALSE	-2.2098	1
3-6k.c13761/1/1323	1161.53	405.02	0	1086.61	391.19	0	1573.04	640.4	0	0	559.27	0	0	423.02	0	0	380.69	0	1321	COL1AS	collagen, type I/II/III/V/XI/XXIV/XXVII, alpha	P02465	FALSE	1.617	1	FALSE	1.9907	1	FALSE	2.6348	1
2-3k.c9117/1/1921.2	0	16.81	0	0	36.65	0	0	90.64	0	0	0	0	0	0	0	0	0	0	780	COL1AS	collagen, type I/II/III/V/XI/XXIV/XXVII, alpha	P02465	FALSE	Inf	1	FALSE	Inf	1	FALSE	Inf	1
3-6k.c9128/1/4453	0.64	0.35	0.13	0.38	0.57	0.18	0.88	0.32	0.36	0.44	0.7	0.68	0.23	0.81	0.89	0.28	0.77	0.96	4521	COL1AS	collagen, type I/II/III/V/XI/XXIV/XXVII, alpha	P02465	FALSE	-0.60157	1	FALSE	-0.72954	1	FALSE	-0.30065	1
3-6k.c25010/1/2909	2.46	0.94	0.48	0.64	2.04	0.19	0	0.78	0	0.78	6.81	1.87	0	0.82	0.88	0	4.34	0.19	2910	COL1AS	collagen, type I/II/III/V/XI/XXIV/XXVII, alpha	P02465	FALSE	-1.1794	1	FALSE	0.81819	1	FALSE	-2.5918	1
1-2k.c22297/1/1812	0	0	0	0	0	0	0	0	0	428.65	410.28	0	1162.55	505.33	0	1273.46	1585.62	0	1816	COL1AS	collagen, type I/II/III/V/XI/XXIV/XXVII, alpha	P02465	DOWN	#NAME?	1.54e-05	DOWN	#NAME?	0.0010617	DOWN	#NAME?	4.17e-06
3-6k.c7680/1/3478	0.16	0.29	0	0.28	0.19	2.51	1.36	0.49	2.42	1.41	1.47	1.54	3.45	2.65	0.63	3.56	2.98	1.52	3475	COL1AS	collagen, type I/II/III/V/XI/XXIV/XXVII, alpha	P02465	FALSE	-3.196	0.74111	FALSE	-1.1434	1	FALSE	-0.8553	1
2-3k.c27644/1/2113	0.16	2.97	2.42	0	2.03	4.08	0.19	3.47	3.41	6.1	0	0.67	2.55	0	0	3	0	0.23	2115	COL1AS	collagen, type I/II/III/V/XI/XXIV/XXVII, alpha	P02465	FALSE	-0.28376	1	FALSE	1.254	1	FALSE	1.1988	1
2-3k.c25976/1/1975	0.06	0.07	0	0.16	0.36	0.24	0.08	0.11	0.55	0.46	0.09	0.27	0.45	0.59	0.14	0.21	0.21	0.46	1984	COL1AS	collagen, type I/II/III/V/XI/XXIV/XXVII, alpha	P02465	FALSE	-2.5672	1	FALSE	-0.49013	1	FALSE	-0.3235	1
3-6k.c13766/1/3100	0.51	0.35	0.19	0.09	0.27	0.23	0.3	0.39	0.28	0.4	0.12	0	0.23	0.73	0.43	0.29	0.38	0.27	3102	COL1AS	collagen, type I/II/III/V/XI/XXIV/XXVII, alpha	P02465	FALSE	1.0182	1	FALSE	-1.1939	1	FALSE	0.098688	1
2-3k.c9277/4/2053	0	0	0	0	0	0	0	0	0	0	0	0	0	0	0	0	0	0	2054	COL1AS	collagen, type I/II/III/V/XI/XXIV/XXVII, alpha	P02465	FALSE	NA	NA	FALSE	NA	NA	FALSE	NA	NA
3-6k.c30795/1/3482	0.27	0.21	0.41	0.32	0.29	0.72	0.31	0.22	0.46	0.56	0.25	0.34	0.27	0.3	0.17	0.2	0.15	0.67	3447	COL1AS	collagen, type I/II/III/V/XI/XXIV/XXVII, alpha	P02465	FALSE	-0.30255	1	FALSE	0.91168	1	FALSE	-0.021703	1
3-6k.c31121/1/4476	0.74	0.71	0.47	0.34	0.79	0.64	0.69	0.87	0.71	1.15	0.69	0.33	0.83	0.79	0.54	1.01	1.25	0.89	4475	COL1AS	collagen, type I/II/III/V/XI/XXIV/XXVII, alpha	P02465	FALSE	-0.10781	1	FALSE	-0.25611	1	FALSE	-0.44279	1
3-6k.c2943/1/4306	0.2	0.74	0.05	0.54	0.42	0.15	0.35	0.36	0.3	0.6	0	0.17	0.17	0.51	0.19	0.23	0.29	0.19	4328	COL1AS	collagen, type I/II/III/V/XI/XXIV/XXVII, alpha	P02465	FALSE	0.41075	1	FALSE	0.44236	1	FALSE	0.51466	1
2-3k.c20696/1/1718	0	0.31	0	0	0.2	0	0.36	0	0.13	0.16	0	0	0	0	0.34	0	0	0.32	1717	COL1AS	collagen, type I/II/III/V/XI/XXIV/XXVII, alpha	P02465	FALSE	1.0091	1	FALSE	-0.72038	1	FALSE	0.71012	1
1-2k.c31228/1/758	0	0	0	0	0	0	0	0	1	0	0	0	0.33	0	0	0	0	0	749	COL1AS	collagen, type I/II/III/V/XI/XXIV/XXVII, alpha	P02465	FALSE	NA	NA	FALSE	#NAME?	1	FALSE	Inf	1
3-6k.c7768/1/3940	0	0	0	0	0	0	0	0	0	0	0	0	0	0.12	0	0	0	0	3942	COL1AS	collagen, type I/II/III/V/XI/XXIV/XXVII, alpha	P02465	FALSE	NA	NA	FALSE	#NAME?	1	FALSE	NA	NA
3-6k.c22342/1/3992	0.05	0.1	0.07	0.06	0.08	0	0	0	0.25	0.19	0	0	0.16	0	0.31	0.28	0.26	0	3990	COL1AS	collagen, type I/II/III/V/XI/XXIV/XXVII, alpha	P02465	FALSE	0.17231	1	FALSE	-1.7342	1	FALSE	-1.0641	1
2-3k.c13598/1/1767	0	0	0.21	0	0.38	0.22	0	0.7	0	0	0	0.23	0.73	0.12	0.35	0	0	0.16	1765	COL1AS	collagen, type I/II/III/V/XI/XXIV/XXVII, alpha	P02465	FALSE	-0.049529	1	FALSE	-1.0311	1	FALSE	1.8719	1
2-3k.c27069/1/1933	0.25	0	0	0.38	0.11	0.12	0.09	0.22	0	0.13	0.06	0.17	0.36	0.04	0	0.25	0.28	0.29	1924	COL1AS	collagen, type I/II/III/V/XI/XXIV/XXVII, alpha	P02465	FALSE	-0.43535	1	FALSE	0.74269	1	FALSE	-1.4549	1
3-6k.c20090/1/4288	0.34	0.05	0	0.2	0.13	0.28	0.71	0.19	1.11	0.6	0.04	0.26	0.68	0.53	0.35	0.79	0.95	0.63	4384	COL1AS	collagen, type I/II/III/V/XI/XXIV/XXVII, alpha	P02465	FALSE	-1.0678	1	FALSE	-1.2881	1	FALSE	-0.19001	1
1-2k.c11938/1/1783.2	0	826.74	1086.26	0	851.18	870.41	0	1604.55	872.3	910.17	0	655.63	523.8	0	415.46	1219.9	0	608.1	1182	COL1AS	collagen, type I/II/III/V/XI/XXIV/XXVII, alpha	P02465	FALSE	0.30223	1	FALSE	0.84605	1	FALSE	0.43529	1
2-3k.c21028/1/2471	0.06	0	0.15	0.11	0.08	0.01	0.06	0.05	0.06	0.27	0	0.1	0.27	0	0	0.22	0	0.03	2471	COL1AS	collagen, type I/II/III/V/XI/XXIV/XXVII, alpha	P02465	FALSE	-0.8757	1	FALSE	-0.45871	1	FALSE	-0.49122	1
3-6k.c11292/1/4471	0.58	0	0.08	0	0.13	0.1	0.28	0.08	0	0.04	0	0	0.04	0	0	0.05	0.28	0.11	4556	COL1AS	collagen, type I/II/III/V/XI/XXIV/XXVII, alpha	P02465	FALSE	4.2615	1	FALSE	2.2404	1	FALSE	-0.15692	1
3-6k.c21992/1/3285	0.04	0.13	0.36	0.14	0.11	0.06	0.09	0.33	0.28	0.42	0.02	0.15	0.16	0.13	0.1	0.14	0.52	0.21	3306	COL1AS	collagen, type I/II/III/V/XI/XXIV/XXVII, alpha	P02465	FALSE	-0.092622	1	FALSE	-0.36407	1	FALSE	-0.36989	1
3-6k.c16922/1/2980.1	0.13	0	0	0.45	0.16	0.1	0.23	0	0.37	0.45	0.21	0	0.33	0.5	0	1.06	0	0.13	1658	COL1AS	collagen, type I/II/III/V/XI/XXIV/XXVII, alpha	P02465	FALSE	-2.5034	1	FALSE	-0.065933	1	FALSE	-0.84028	1
3-6k.c16922/1/2980.2	283.22	4.29	25.22	239.05	4.09	16.57	298.49	3.69	8.9	13.34	24.21	598	2.98	13.75	501.18	4.79	32.41	829.28	1322	COL1AS	collagen, type I/II/III/V/XI/XXIV/XXVII, alpha	P02465	FALSE	-0.91855	1	FALSE	-0.93987	1	FALSE	-1.3893	1
2-3k.c16995/1/1951	0.57	0	0.32	0	0.09	0.18	0.52	0.09	0.61	0	0	0	1.75	0	0.52	0.96	0	0.09	1963	COL1AS	collagen, type I/II/III/V/XI/XXIV/XXVII, alpha	P02465	FALSE	Inf	1	FALSE	-3.0957	1	FALSE	0.37578	1
3-6k.c9968/1/4694	0.14	0	0.99	0.05	0.03	4.24	0.08	0.03	2.38	0.42	0	5.13	0.12	0	3.13	0.35	0	3.01	4763	COL1AS	collagen, type I/II/III/V/XI/XXIV/XXVII, alpha	P02465	FALSE	-2.241	1	FALSE	0.37625	1	FALSE	-0.51864	1
3-6k.c17409/1/2739	0.09	2.74	1.39	0	0.86	0.41	0.09	2.03	1.44	3.13	0.19	0.16	1.8	0.22	0.23	3.28	0.32	0.49	2747	COL1AS	collagen, type I/II/III/V/XI/XXIV/XXVII, alpha	P02465	FALSE	0.29022	1	FALSE	-0.83445	1	FALSE	-0.16305	1
3-6k.c11456/1/3046	0.77	0.06	0.12	0.06	0.3	0.23	0.28	0.45	0.26	0.15	0.14	0.14	0.22	0.23	0.12	0.16	0.17	0.26	3092	COL1AS	collagen, type I/II/III/V/XI/XXIV/XXVII, alpha	P02465	FALSE	1.216	1	FALSE	0.10411	1	FALSE	0.74507	1
3-6k.c27410/1/3363	0.53	0.78	0.3	0.6	0.84	0.39	1.02	0.74	0.62	0.33	0.33	0.54	0.36	0.45	0	0.35	0.14	0.44	3334	COL1AS	collagen, type I/II/III/V/XI/XXIV/XXVII, alpha	P02465	FALSE	0.49883	1	FALSE	1.2388	1	FALSE	1.4176	1
3-6k.c12452/1/4145.1	4.31	2.79	3.89	1.31	1.6	3.46	3.04	4.09	5	1.98	4.5	1.79	3.85	6.33	2.93	7.88	11.82	4.39	2967	COL1AS	collagen, type I/II/III/V/XI/XXIV/XXVII, alpha	P02465	FALSE	0.48968	1	FALSE	-0.98202	1	FALSE	-0.96169	1
3-6k.c27045/1/3137	0.11	0.23	0.07	0	0.22	0	0.04	0	0	0.08	0	0.13	0.18	0.06	0.02	0	0.11	0	3237	COL1AS	collagen, type I/II/III/V/XI/XXIV/XXVII, alpha	P02465	FALSE	1.1089	1	FALSE	-0.26637	1	FALSE	-1.3366	1
2-3k.c7423/1/2020	0.3	0	0.23	0	0	0	0.07	0.06	0.28	0.22	0	0	0	0	0	0.09	0	0	2014	COL1AS	collagen, type I/II/III/V/XI/XXIV/XXVII, alpha	P02465	FALSE	1.3159	1	FALSE	NA	NA	FALSE	2.0967	1
3-6k.c27090/1/3899	3.09	0	0	1.12	0	0	0.44	0	0.12	0.23	0.62	0	0	0	0	0.36	0	0	3907	COL1AS	collagen, type I/II/III/V/XI/XXIV/XXVII, alpha	P02465	FALSE	1.9765	1	FALSE	Inf	1	FALSE	0.89102	1
2-3k.c6297/1/1943	0.3	0.31	0	0	0.17	0	0	0.11	0.19	0	0.26	0.11	0.07	0.22	0.09	0.23	0	0	1934	COL1AS	collagen, type I/II/III/V/XI/XXIV/XXVII, alpha	P02465	FALSE	0.77481	1	FALSE	-1.2362	1	FALSE	0.38089	1
2-3k.c27697/1/1804	0.15	0.43	0	0.57	0.07	0.12	0.13	0	0	0.07	0.15	0.22	0.06	0.12	0.16	0.07	0.13	0	1803	COL1AS	collagen, type I/II/III/V/XI/XXIV/XXVII, alpha	P02465	FALSE	0.41706	1	FALSE	1.3204	1	FALSE	-0.14135	1
3-6k.c31224/7/3767	1051.22	0	0	726.5	0	0	800.84	62.7	0	0	687.16	0	0	780.29	0	0	788.67	0	3764	COL1AS	collagen, type I/II/III/V/XI/XXIV/XXVII, alpha	P02465	FALSE	0.76337	1	FALSE	0.10545	1	FALSE	0.28164	1
1-2k.c26910/1/1284	17.06	14.88	17.49	15.08	15.56	17.94	27.18	19.79	26.72	13.24	12.39	15.91	18.65	16.64	16.54	15.19	33.79	28.05	1280	COL1AS	collagen, type I/II/III/V/XI/XXIV/XXVII, alpha	P02465	FALSE	0.31415	1	FALSE	-0.04483	1	FALSE	-0.037748	1
1-2k.c22522/1/1346	5.13	0	0	3.14	0.23	0	0.83	0.33	0	0.11	0.42	0.12	0	1.21	0	0.08	0.12	0.33	1350	COL1AS	collagen, type I/II/III/V/XI/XXIV/XXVII, alpha	P02465	FALSE	3.1783	1	FALSE	1.6946	1	FALSE	1.211	1
1-2k.c9957/1/1630	0.9	0.27	0.14	2.02	0.64	0	2.3	0.52	0.23	0.16	0.19	0.35	0.45	1.49	0.23	0	0.31	0.37	1621	COL1AS	collagen, type I/II/III/V/XI/XXIV/XXVII, alpha	P02465	FALSE	1.0037	1	FALSE	0.43238	1	FALSE	2.2189	1
3-6k.c25685/1/4282	0.88	0.56	1.3	0.62	0.62	1.1	0.74	0.56	1.65	1.18	1.47	1.68	1.17	1.29	1.86	2.24	2.59	2.82	4289	COL1AS	collagen, type I/II/III/V/XI/XXIV/XXVII, alpha	P02465	FALSE	-0.59633	1	FALSE	-0.84483	1	FALSE	-1.3527	1
3-6k.c26599/1/3840	0	0.08	0.5	0.34	0.18	0.21	0.05	0	0.2	0.2	0	0.5	0.28	0.1	0.11	0	0.23	0.21	3889	COL1AS	collagen, type I/II/III/V/XI/XXIV/XXVII, alpha	P02465	FALSE	-0.23094	1	FALSE	0.55611	1	FALSE	-0.92962	1
3-6k.c21930/1/3764	0	0.04	0	0	0	0	0.04	0	0	0.07	0.13	0	0.13	0.11	0	0.05	0.2	0	3796	COL1AS	collagen, type I/II/III/V/XI/XXIV/XXVII, alpha	P02465	FALSE	-2.3458	1	FALSE	#NAME?	1	FALSE	-2.3108	1
3-6k.c24850/1/4818	0.84	0.57	0.47	0.61	0.58	0.4	0.56	0.75	0.72	0.63	0.47	0.73	0.6	0.58	0.51	0.85	0.43	0.87	4842	COL1AS	collagen, type I/II/III/V/XI/XXIV/XXVII, alpha	P02465	FALSE	0.10621	1	FALSE	-0.020959	1	FALSE	-0.053822	1
3-6k.c17894/1/3478	1.17	1.03	0.1	0.93	1.57	0.15	1.67	0.73	0.21	0.22	0.55	0	0.08	0.11	0	0.27	0.13	0.07	3487	COL1AS	collagen, type I/II/III/V/XI/XXIV/XXVII, alpha	P02465	FALSE	1.6954	1	FALSE	3.9382	0.61736	FALSE	2.627	1
3-6k.c18770/1/3857	0.06	0.07	0.06	0.16	0.08	0.21	0.1	0.04	0.37	0.13	0.05	0.05	0.19	0.04	0.13	0.26	0.22	0.11	3868	COL1AS	collagen, type I/II/III/V/XI/XXIV/XXVII, alpha	P02465	FALSE	-0.24704	1	FALSE	0.34761	1	FALSE	-0.1411	1
3-6k.c14654/1/4033	0.49	0.86	0.69	0.35	0.66	0.69	0.47	0.58	0.56	0.78	0.57	0.08	0.22	0.81	0.49	0.51	0.78	0.67	4049	COL1AS	collagen, type I/II/III/V/XI/XXIV/XXVII, alpha	P02465	FALSE	0.5676	1	FALSE	0.23625	1	FALSE	-0.25486	1
3-6k.c12771/1/3865	0.41	0.15	0.26	0.35	0.26	0.1	0.1	0.12	0	0.26	0.38	0.39	0.13	0.1	0.51	0.07	0.23	0.97	1930	COL1AS	collagen, type I/II/III/V/XI/XXIV/XXVII, alpha	P02465	FALSE	-0.25133	1	FALSE	-0.035034	1	FALSE	-2.5905	1
2-3k.c19711/1/1976	0.22	0.25	0.42	0.95	0.26	0.45	0.2	0.39	1.4	0.84	0.51	0.14	0.61	0.11	0.34	0.97	0.39	0.72	2002	COL1AS	collagen, type I/II/III/V/XI/XXIV/XXVII, alpha	P02465	FALSE	-0.80177	1	FALSE	0.68331	1	FALSE	-0.062281	1
3-6k.c14903/1/3371	2.16	4.83	0	0.64	2.16	0.94	2.06	2.24	0.81	0.52	0.46	1.26	0.79	0.77	0.92	0.86	1.15	1.63	3375	COL1AS	collagen, type I/II/III/V/XI/XXIV/XXVII, alpha	P02465	FALSE	1.6949	1	FALSE	0.63414	1	FALSE	0.52128	1
3-6k.c5591/1/4061	0.05	0.02	0.17	0.14	0.06	0.03	0.11	0.08	0.04	0.07	0.06	0	0.1	0.09	0.18	0.1	0.04	0.19	4048	COL1AS	collagen, type I/II/III/V/XI/XXIV/XXVII, alpha	P02465	FALSE	0.8697	1	FALSE	-0.65803	1	FALSE	-0.40994	1
2-3k.c16301/1/1639	0	0	0.1	0.16	0	0.08	0.17	0	0	0	0	0	0.03	0	0.1	0.08	0	0	1647	COL1AS	collagen, type I/II/III/V/XI/XXIV/XXVII, alpha	P02465	FALSE	Inf	1	FALSE	0.73323	1	FALSE	1.8562	1
3-6k.c10849/1/4450	0.48	0.39	1.11	0.11	0.2	0.62	0.35	0.16	3.64	2.95	1.9	0	3.68	0.72	0.32	4.7	1.18	0.84	4458	COL1AS	collagen, type I/II/III/V/XI/XXIV/XXVII, alpha	P02465	FALSE	-1.2479	1	FALSE	-2.327	1	FALSE	-0.64278	1
2-3k.c27546/1/2001	2.13	5.95	12.13	1.78	5.77	10.13	3.38	5.79	18.11	7.33	1.82	6.89	7.7	1.34	7.32	9.2	2.94	13.45	1999	COL1AS	collagen, type I/II/III/V/XI/XXIV/XXVII, alpha	P02465	FALSE	0.3663	1	FALSE	0.10569	1	FALSE	0.077934	1
3-6k.c4398/1/4463	0.04	0	0	0.21	0.32	0.05	0.13	0	0.04	0.05	0	0.17	0.08	0	0.17	0	0.07	0.13	4500	COL1AS	collagen, type I/II/III/V/XI/XXIV/XXVII, alpha	P02465	FALSE	-2.0931	1	FALSE	1.1812	1	FALSE	-0.067873	1
3-6k.c10022/1/3637	0.49	0.27	0	0.1	0.32	6.6	0.17	0.15	2.94	0	0.97	0.47	17.46	1.66	0.33	218.48	3.69	2.69	3637	COL1AS	collagen, type I/II/III/V/XI/XXIV/XXVII, alpha	P02465	FALSE	-0.79646	1	FALSE	-1.4747	1	FALSE	-6.0267	1
3-6k.c13786/1/3332	1.34	1.05	1.81	0.89	1.48	1.14	2.03	1.13	2.16	1.23	0.83	1.3	1.19	1.29	0.97	1.25	1.96	2.1	3326	COL1AS	collagen, type I/II/III/V/XI/XXIV/XXVII, alpha	P02465	FALSE	0.38899	1	FALSE	0.079265	1	FALSE	0.034778	1
2-3k.c24295/1/1877	0.06	0.11	0.1	0	0.07	0.04	0.01	0.04	0.08	0.04	0	0	0.09	0.36	0.13	0	0.12	0.1	1892	COL1AS	collagen, type I/II/III/V/XI/XXIV/XXVII, alpha	P02465	FALSE	3.1824	1	FALSE	-2.4065	1	FALSE	-1.237	1
3-6k.c28185/1/4271	0.16	0.77	0.4	0.2	0.72	0.29	0.21	1.17	0.62	0.48	0.14	0.05	0.32	0.15	0.45	0.88	0.04	0.1	4318	COL1AS	collagen, type I/II/III/V/XI/XXIV/XXVII, alpha	P02465	FALSE	1.0272	1	FALSE	0.3901	1	FALSE	1.0406	1
3-6k.c14114/4/4339	3.33	3.03	3.26	2.29	2.97	3.02	3.4	2.72	3.64	5.91	3.73	2.46	5.59	5.45	2.25	5.63	11.46	4.77	4334	COL1AS	collagen, type I/II/III/V/XI/XXIV/XXVII, alpha	P02465	FALSE	-0.26879	1	FALSE	-0.62238	1	FALSE	-1.1199	1
3-6k.c13351/1/2126	0	0	0.11	0.35	0.09	0	0	0.17	0.07	0	0	0	0	0	0	0.14	0.21	0.08	2140	COL1AS	collagen, type I/II/III/V/XI/XXIV/XXVII, alpha	P02465	FALSE	Inf	1	FALSE	Inf	1	FALSE	-0.69423	1
2-3k.c20859/1/2698	0.32	0.07	0	0	0.52	0.36	1.18	0.09	0.18	0.27	0.2	0.32	0.29	0.28	0.25	0.22	0.23	0.36	2699	COL1AS	collagen, type I/II/III/V/XI/XXIV/XXVII, alpha	P02465	FALSE	-0.91424	1	FALSE	0.13261	1	FALSE	1.0023	1
3-6k.c24269/2/3246	3.39	3.77	23.32	1.75	1.73	17.21	2.91	1.77	19.29	5.67	5.21	19.79	3.65	3.45	11.41	3.93	4.51	19.56	3244	COL1AS	collagen, type I/II/III/V/XI/XXIV/XXVII, alpha	P02465	FALSE	0.040845	1	FALSE	0.16428	1	FALSE	-0.27268	1
2-3k.c25464/4/1540	275.62	0	0	339.1	0	0	595.28	0	0	0	176.2	0	0	92.9	0	0	583.43	0	1540	COL1AS	collagen, type I/II/III/V/XI/XXIV/XXVII, alpha	P02465	FALSE	0.79723	1	FALSE	2.0783	1	FALSE	0.18978	1
2-3k.c15799/1/1778	6.39	1.09	0.39	60.55	0.15	0.37	151.58	2.16	0.25	0.31	0	0.08	0	0.96	0.29	0	0.69	0.59	1780	COL1AS	collagen, type I/II/III/V/XI/XXIV/XXVII, alpha	P02465	FALSE	4.3582	1	FALSE	5.7865	1	FALSE	7.077	1
3-6k.c24159/1/3491	0.05	0.5	0.49	0	0.12	0.24	0.05	0.39	0.37	0.34	0	0.18	0.13	0	0.07	0.58	0	0	3490	COL1AS	collagen, type I/II/III/V/XI/XXIV/XXVII, alpha	P02465	FALSE	0.99373	1	FALSE	0.83722	1	FALSE	0.54227	1
3-6k.c3765/1/4437	0.17	0.12	0.07	0	0.07	0	0.05	0.04	0.22	0	0	0.11	0.19	0.05	0.04	0.18	0.03	0.09	4431	COL1AS	collagen, type I/II/III/V/XI/XXIV/XXVII, alpha	P02465	FALSE	1.8318	1	FALSE	-1.9145	1	FALSE	0.014384	1
3-6k.c18745/1/3859	0.28	0.6	0.4	0.97	0.23	0.21	0.3	0.1	0.63	0.86	0.56	0.61	0.26	0.27	1.04	0.53	0.46	0.77	3854	COL1AS	collagen, type I/II/III/V/XI/XXIV/XXVII, alpha	P02465	FALSE	-0.6052	1	FALSE	-0.073867	1	FALSE	-0.77263	1
3-6k.c23100/1/4520	0.94	0.07	0.63	0.51	0.18	0.46	0.83	0.31	0.38	0.71	0.11	0.98	0.34	0.25	0.43	0.43	0.54	0.71	4504	COL1AS	collagen, type I/II/III/V/XI/XXIV/XXVII, alpha	P02465	FALSE	-0.074294	1	FALSE	0.21184	1	FALSE	-0.064858	1
3-6k.c21914/1/3388	0.09	0	0	0	0.05	0.12	0.19	0	0	0	0	0	0	0	0.09	0.11	0	0.07	3410	COL1AS	collagen, type I/II/III/V/XI/XXIV/XXVII, alpha	P02465	FALSE	Inf	1	FALSE	0.98598	1	FALSE	0.25736	1
2-3k.c16071/1/2184	0.37	0.62	1.04	0.29	0.88	0.95	0.38	1.64	1.31	0.23	0.26	1.55	0.73	0	0.75	0.8	0.48	1.91	2212	COL1AS	collagen, type I/II/III/V/XI/XXIV/XXVII, alpha	P02465	FALSE	0.063715	1	FALSE	0.50956	1	FALSE	0.023079	1
3-6k.c4004/1/4199	0	4.62	2.27	0	4.29	3.8	0.2	2.39	5.5	3.22	0	0	1.95	0	0	1.98	0	0	4200	COL1AS	collagen, type I/II/III/V/XI/XXIV/XXVII, alpha	P02465	FALSE	1.1059	1	FALSE	2.0364	1	FALSE	2.1067	1
1-2k.c24875/1/1670	0	0	586.87	0	0	638.9	0	0	1101.85	0	0	970.03	0	0	1553.62	0	0	2465.2	1593	COL1AS	collagen, type I/II/III/V/XI/XXIV/XXVII, alpha	P02465	FALSE	-0.69052	1	FALSE	-1.319	1	FALSE	-1.2736	1
3-6k.c24591/5/3654	2095.21	2501.91	0	1743.21	2230.21	0	2121.25	2328.16	0	0	0	0	0	0	0	0	0	0	3654	COL1AS	collagen, type I/II/III/V/XI/XXIV/XXVII, alpha	P02465	UP	Inf	1.7e-07	UP	Inf	2.18e-07	UP	Inf	2.07e-07
3-6k.c30906/1/3267	0.51	0.07	0.54	0.25	0.42	0.24	0.4	0.42	0.41	0.36	0.28	0.24	0.2	0.27	0.06	0.29	0.41	0.48	3270	COL1AS	collagen, type I/II/III/V/XI/XXIV/XXVII, alpha	P02465	FALSE	0.44039	1	FALSE	0.86666	1	FALSE	0.065637	1
2-3k.c20856/1/1961	0.51	0	1.21	0	1.56	0.99	1.49	0	1.52	0.8	0.93	0.19	0.7	0.26	0.14	1.33	3.18	0	1961	COL1AS	collagen, type I/II/III/V/XI/XXIV/XXVII, alpha	P02465	FALSE	-0.073391	1	FALSE	1.2658	1	FALSE	-0.48657	1
2-3k.c28185/4/2558	0	0	0	0	0	0	0.04	0	0	0	68.76	0	0	29.61	0	0	470.66	0	2556	COL1AS	collagen, type I/II/III/V/XI/XXIV/XXVII, alpha	P02465	FALSE	#NAME?	0.99991	FALSE	#NAME?	1	FALSE	-13.159	0.75188
3-6k.c10327/1/3785	14.54	0.81	0.34	16.92	0	0	9.24	0.4	0.13	0	0	0	0.13	1.44	0.41	0.59	0	1.69	3787	COL1AS	collagen, type I/II/III/V/XI/XXIV/XXVII, alpha	P02465	FALSE	Inf	0.82717	FALSE	3.2611	1	FALSE	2.2208	1
3-6k.c27918/1/4460	5.9	2.27	0.21	4.89	3.23	0.41	6.63	5.02	0.28	0.17	1.77	1.09	0.2	1.94	2.81	0.26	2.21	3.12	4457	COL1AS	collagen, type I/II/III/V/XI/XXIV/XXVII, alpha	P02465	FALSE	1.5844	1	FALSE	0.85811	1	FALSE	1.1254	1
3-6k.c2292/1/1460	1.06	0	1.17	0	0	2.67	3.29	0	5.58	2.28	170.97	0	5.23	121.87	0.18	0	112.98	1.56	1457	COL1AS	collagen, type I/II/III/V/XI/XXIV/XXVII, alpha	P02465	FALSE	-6.1778	1	FALSE	-5.4762	1	FALSE	-3.6552	1
3-6k.c30863/1/4370	8.65	5.83	7.46	6.02	5.99	8	7.11	8.66	9.31	6.45	5.22	6.03	8.13	5.39	7.76	10.77	10.57	12.12	4353	COL1AS	collagen, type I/II/III/V/XI/XXIV/XXVII, alpha	P02465	FALSE	0.38029	1	FALSE	-0.051791	1	FALSE	-0.39294	1
1-2k.c24385/1/1107	12.38	40.07	35.66	23.56	110.18	84.74	12.22	44.6	51.05	11.44	37.9	12.11	45.41	86.86	12.77	21.73	29.9	8.52	1106	COL1AS	collagen, type I/II/III/V/XI/XXIV/XXVII, alpha	P02465	FALSE	0.57839	1	FALSE	0.65927	1	FALSE	0.84132	1
3-6k.c19582/1/4983	0.35	0.87	0.33	0.01	1.01	0.55	1.03	1.24	0.32	0	0.12	0.69	0.24	0.45	0	0.14	0	0.37	4983	COL1AS	collagen, type I/II/III/V/XI/XXIV/XXVII, alpha	P02465	FALSE	1.0154	1	FALSE	1.2284	1	FALSE	2.3541	1
1-2k.c25921/90/1966	430.14	487.6	0	500.98	169.68	0	733.92	139.66	0	0	439.88	0	0	275.18	0	0	571.84	0	1966	COL1AS	collagen, type I/II/III/V/XI/XXIV/XXVII, alpha	P02465	FALSE	1.1694	1	FALSE	1.4713	1	FALSE	0.73972	1
3-6k.c10797/1/3084	0.53	0.48	0	0.4	0.1	0	0	0.31	0.29	0	0.3	0	0.11	0.23	0	0.01	0.24	0	3088	COL1AS	collagen, type I/II/III/V/XI/XXIV/XXVII, alpha	P02465	FALSE	1.8413	1	FALSE	0.71578	1	FALSE	1.2552	1
3-6k.c64/1/4474	0.59	0.25	0.83	0.6	0.55	0.64	0.78	0.99	1.56	0.4	2	1.12	0.92	1.64	0.57	1.85	1.75	1.86	4491	COL1AS	collagen, type I/II/III/V/XI/XXIV/XXVII, alpha	P02465	FALSE	-0.99449	1	FALSE	-0.72731	1	FALSE	-0.69525	1
3-6k.c5896/1/1578	0	0	0	0	0	0.42	0.25	0	0.32	0.94	0.24	0	0.02	0.14	0	1.26	0	0	1559	COL1AS	collagen, type I/II/III/V/XI/XXIV/XXVII, alpha	P02465	FALSE	#NAME?	1	FALSE	1.2028	1	FALSE	-0.98118	1
1-2k.c13223/3/1347	2.29	6.33	4.63	5.02	16.5	8.36	3.07	7.5	3.8	1.08	3.9	4.77	7.42	6.82	3.12	2.96	3.81	0	1346	--	--	P02465	FALSE	0.50358	1	FALSE	0.82867	1	FALSE	1.131	1
3-6k.c18358/1/4127	0	0.18	0.05	0	0	0.08	0.22	0.11	0.04	0	0.13	0	0.11	0	0	0.11	0.1	0.11	4124	COL1AS	collagen, type I/II/III/V/XI/XXIV/XXVII, alpha	P02465	FALSE	0.8127	1	FALSE	-0.56465	1	FALSE	0.31723	1
3-6k.c18498/1/4218.1	1.35	0.21	106.1	0	0.59	114.47	0	2.14	102.48	1.17	0.73	0.97	3.19	6.25	9.45	5.82	6.51	5.28	1400	COL1AS	collagen, type I/II/III/V/XI/XXIV/XXVII, alpha	P02465	FALSE	5.2757	1	FALSE	2.6245	1	FALSE	2.5398	1
3-6k.c22063/1/2967	0	7.32	0	0	2.93	0	0	0	0	0	0	0	0	0	0	0	0	0	2962	COL1AS	collagen, type I/II/III/V/XI/XXIV/XXVII, alpha	P02465	FALSE	Inf	1	FALSE	Inf	1	FALSE	NA	NA
1-2k.c24386/1/1816	0.82	8.68	0.28	0.41	5.78	0.38	1.36	0.51	0.44	0.85	0.3	26.5	0.27	0.22	20.78	0.33	0.14	22.83	1856	COL1AS	collagen, type I/II/III/V/XI/XXIV/XXVII, alpha	P02465	FALSE	-1.4623	1	FALSE	-1.7223	1	FALSE	-3.3328	1
3-6k.c16360/1/3318	1.66	0.96	1.04	0.83	1.07	1.13	1.48	1.37	1.34	0.77	0.91	1.38	1.56	1.15	1.07	1.39	1.73	1.83	3348	COL1AS	collagen, type I/II/III/V/XI/XXIV/XXVII, alpha	P02465	FALSE	0.33326	1	FALSE	-0.28647	1	FALSE	-0.20406	1
3-6k.c16587/1/3326	2.27	0.32	2.01	1.15	0	0	0.94	0	0	22.55	6.24	0.2	15.02	3.44	0.14	13.51	3.48	0	3358	COL1AS	collagen, type I/II/III/V/XI/XXIV/XXVII, alpha	P02465	FALSE	-2.6001	1	FALSE	-3.9008	1	FALSE	-3.9333	1
2-3k.c23927/1/2523	0.2	0.53	1.02	0.34	1.22	0.68	0.32	0.46	0.78	1.22	0	0.34	1.14	0.23	0.22	1.49	0.42	0.82	2518	COL1AS	collagen, type I/II/III/V/XI/XXIV/XXVII, alpha	P02465	FALSE	0.21911	1	FALSE	0.52341	1	FALSE	-0.76876	1
1-2k.c15445/1/1555	0	0	0	0.22	0	0.19	0	0	0.2	0	1.43	0	0	0	0	0	0.66	0.42	1554	COL1AS	collagen, type I/II/III/V/XI/XXIV/XXVII, alpha	P02465	FALSE	#NAME?	1	FALSE	Inf	1	FALSE	-2.5468	1
3-6k.c23001/1/4642	13.16	13.18	1.12	10.07	10.36	0.73	8.64	14.44	0.77	0.8	0.19	0.38	0.99	0.73	1.4	0.89	1.45	2.6	4618	COL1AS	collagen, type I/II/III/V/XI/XXIV/XXVII, alpha	P02465	FALSE	4.391	0.22677	FALSE	2.8127	1	FALSE	2.2753	1
3-6k.c21470/1/3909	0.17	0.38	0.54	0.27	0.08	0	0.17	0.14	0.25	0.14	0.19	0.65	0.16	0.38	0.42	0.81	0.37	0.28	4021	COL1AS	collagen, type I/II/III/V/XI/XXIV/XXVII, alpha	P02465	FALSE	0.20419	1	FALSE	-1.3572	1	FALSE	-1.2677	1
3-6k.c18765/1/3398	0.17	0.45	0.2	0.09	0.37	0.23	0.09	0.64	0.32	0.04	0.1	0.3	0.24	0	0.41	0.16	0.33	0.61	3402	COL1AS	collagen, type I/II/III/V/XI/XXIV/XXVII, alpha	P02465	FALSE	0.95169	1	FALSE	0.07203	1	FALSE	-0.13036	1
3-6k.c18661/1/4404	129.63	29.71	7.91	124.75	46.14	6.68	105.4	30.53	8.41	6.77	11.64	55.57	4.85	18.94	71.6	5.67	19.05	95.95	4400	COL1AS	collagen, type I/II/III/V/XI/XXIV/XXVII, alpha	P02465	FALSE	1.2849	1	FALSE	0.95831	1	FALSE	0.3101	1
2-3k.c25897/1/2378	0	0	0	0.41	0	0.32	0.25	0	0.77	0.76	0	0.61	0.51	0.4	0.14	0.15	0	0.27	2378	COL1AS	collagen, type I/II/III/V/XI/XXIV/XXVII, alpha	P02465	FALSE	#NAME?	1	FALSE	-0.41671	1	FALSE	1.3327	1
3-6k.c8518/1/3145	1.21	2.87	0.32	0	2.43	0.74	1.86	0.74	0.71	0.52	0.44	0.42	0.14	0.97	0.18	0.97	1.06	0.21	3145	COL1AS	collagen, type I/II/III/V/XI/XXIV/XXVII, alpha	P02465	FALSE	1.7303	1	FALSE	1.3691	1	FALSE	0.67749	1
1-2k.c31049/1/1572	0.24	0	0	0.36	0	0	0.43	0	0.34	0.3	0	0	0	0	0	0.12	0	0.23	1573	COL1AS	collagen, type I/II/III/V/XI/XXIV/XXVII, alpha	P02465	FALSE	-0.18189	1	FALSE	Inf	1	FALSE	1.1707	1
1-2k.c28998/1/1564.2	0	0	0	0	0	0	0	0	0	0	0	0	0	0	0	0	0	0	658	COL1AS	collagen, type I/II/III/V/XI/XXIV/XXVII, alpha	P02465	FALSE	NA	NA	FALSE	NA	NA	FALSE	NA	NA
1-2k.c33105/4/1881	0	376.73	117.88	0	64.83	1.5	0	0	0	312.9	0	0	84.86	0	0	0	0	0	1881	COL1AS	collagen, type I/II/III/V/XI/XXIV/XXVII, alpha	P02465	FALSE	0.66634	1	FALSE	-0.37326	1	FALSE	NA	NA
3-6k.c27403/1/3150	0	0.27	0.42	0.19	0.05	0.2	0.27	0.29	0.42	0.3	0.09	0.46	0.28	0.35	0.14	0.36	0	0.11	3194	COL1AS	collagen, type I/II/III/V/XI/XXIV/XXVII, alpha	P02465	FALSE	-0.24821	1	FALSE	-0.77958	1	FALSE	1.1783	1
1-2k.c5034/1/1501	0.65	2.31	5.19	1.1	1.34	4.72	1.42	1.27	5.28	15.77	7.15	2.64	22.6	6.72	5.01	18.6	41.65	6.07	1503	COL1AS	collagen, type I/II/III/V/XI/XXIV/XXVII, alpha	P02465	FALSE	-1.6109	1	FALSE	-2.2378	1	FALSE	-3.0399	1
2-3k.c20975/1/1678.1	3694.67	3459.32	0	2562.71	3778.85	0	3288.76	4510.49	0	216.64	2225.33	1721.7	703.9	2913.86	2008.54	1282.97	5468.38	3216.35	1253	COL1AS	collagen, type I/II/III/V/XI/XXIV/XXVII, alpha	P02465	FALSE	0.87147	1	FALSE	0.2534	1	FALSE	-0.33151	1
2-3k.c19216/1/2470	0	0	0	0	0	0	0	0	0	0	0	0	0	0	0	0	0	0	2472	COL1AS	collagen, type I/II/III/V/XI/XXIV/XXVII, alpha	P02465	FALSE	NA	NA	FALSE	NA	NA	FALSE	NA	NA
3-6k.c10381/1/3709	0.3	0.19	0	1.11	0.56	0.1	0.87	0.09	0	0	0	0	0.04	0	0	0	1.31	0.12	3789	COL1AS	collagen, type I/II/III/V/XI/XXIV/XXVII, alpha	P02465	FALSE	Inf	1	FALSE	5.7072	0.49547	FALSE	-0.448	1
1-2k.c23616/1/1393	0.16	0.19	1.04	0.47	0.49	0.15	0.81	0.53	0	0.21	1.81	0.57	0.71	0.19	0.39	0.49	0.65	0.6	1389	COL1AS	collagen, type I/II/III/V/XI/XXIV/XXVII, alpha	P02465	FALSE	-0.87686	1	FALSE	-0.15565	1	FALSE	-0.28182	1
2-3k.c17983/1/1832	58.9	5.03	2.09	94.93	4.35	1.07	222.96	3.05	2.89	3.78	19.45	5.03	2.57	22.19	1.45	4.55	21.74	4.04	1844	COL1AS	collagen, type I/II/III/V/XI/XXIV/XXVII, alpha	P02465	FALSE	1.3509	1	FALSE	2.1178	1	FALSE	3.0822	1
3-6k.c22308/1/4336	0	0.3	0	0.23	0.01	0.03	0	0.06	0.08	0.04	0	0.31	0.1	0.08	0.14	0.04	0.22	0	4349	COL1AS	collagen, type I/II/III/V/XI/XXIV/XXVII, alpha	P02465	FALSE	-0.19931	1	FALSE	-0.18514	1	FALSE	-1.0127	1
3-6k.c4036/1/3781	3.05	1.82	0.49	2.4	2.08	0.35	2.52	1.4	0.61	0.79	0.69	0.27	0.3	1.35	0.67	0.76	0.85	0.6	3779	COL1AS	collagen, type I/II/III/V/XI/XXIV/XXVII, alpha	P02465	FALSE	1.7091	1	FALSE	1.1532	1	FALSE	1.1248	1
3-6k.c7451/1/3234	0.73	0.64	1.64	0.74	0.88	1.06	0.1	0.79	1.5	0.28	0	12.68	2.02	1.17	16.37	1.81	1.09	20.38	3234	COL1AS	collagen, type I/II/III/V/XI/XXIV/XXVII, alpha	P02465	FALSE	-2.045	1	FALSE	-2.8663	1	FALSE	-3.3758	1
2-3k.c16402/1/1910	4.54	3.3	1.56	1.87	2.77	2.47	3.02	4.24	1.86	1.29	1.65	1.29	2.59	1.48	2.33	2.04	2.34	2.88	1915	COL1AS	collagen, type I/II/III/V/XI/XXIV/XXVII, alpha	P02465	FALSE	1.2204	1	FALSE	0.17926	1	FALSE	0.33898	1
1-2k.c27813/1/1331	8.79	3.39	0.31	2.97	2.72	0.66	12.99	2.81	1.15	1.87	0	1.28	0.52	4.04	2.04	0.84	1.96	3.37	1331	COL1AS	collagen, type I/II/III/V/XI/XXIV/XXVII, alpha	P02465	FALSE	2.0642	1	FALSE	0.056418	1	FALSE	1.5364	1
3-6k.c6686/1/3569.1	0	0	0	0	0	0	0	0	0	0	0	0	0	0	0	0	0	0	2055	COL1AS	collagen, type I/II/III/V/XI/XXIV/XXVII, alpha	P02465	FALSE	NA	NA	FALSE	NA	NA	FALSE	NA	NA
3-6k.c8470/1/2719	2.19	1.03	2.13	0.72	0.93	3.09	1.47	1.03	2.21	6.71	1.73	1.27	4.61	3.08	2.14	5.14	2.43	4.73	2718	COL1AS	collagen, type I/II/III/V/XI/XXIV/XXVII, alpha	P02465	FALSE	-0.80866	1	FALSE	-1.0186	1	FALSE	-1.3416	1
3-6k.c22970/1/3381	0.15	0	0	0	0.06	0.25	0	0	0	0.05	0.16	0.35	0	0.12	0	0.08	0	0	3384	COL1AS	collagen, type I/II/III/V/XI/XXIV/XXVII, alpha	P02465	FALSE	-1.8224	1	FALSE	1.3385	1	FALSE	#NAME?	1
3-6k.c23941/1/3878	0.79	1.45	1.25	0.47	1.41	1.01	0.46	1.33	1.4	1.05	0.43	0.42	0.9	0.18	0.5	1.08	0.52	0.87	4010	COL1AS	collagen, type I/II/III/V/XI/XXIV/XXVII, alpha	P02465	FALSE	0.92444	1	FALSE	0.88994	1	FALSE	0.37826	1
2-3k.c25890/1/2291	0	0.16	0.76	0.01	0.07	0.15	0	0.12	0.35	0.1	0	0.08	0.09	0.09	0	0.1	0.29	0	2292	COL1AS	collagen, type I/II/III/V/XI/XXIV/XXVII, alpha	P02465	FALSE	2.4578	1	FALSE	0.073122	1	FALSE	0.19082	1
1-2k.c13129/1/1796	0.22	0	0.22	0	0	0	0	0	0.12	0	0	0	0	0	0	0	0	0	1805	COL1AS	collagen, type I/II/III/V/XI/XXIV/XXVII, alpha	P02465	FALSE	Inf	1	FALSE	NA	NA	FALSE	Inf	1
3-6k.c10600/2/5030	0	1231.66	1815.12	0.15	1073.72	1507.64	0.1	1178.04	2018.57	1019.69	0	0.38	819.52	0	0	884.26	0	0.54	5020	COL1AS	collagen, type I/II/III/V/XI/XXIV/XXVII, alpha	P02465	FALSE	1.5858	1	FALSE	1.6389	1	FALSE	1.9232	1
3-6k.c18292/1/3764	1.92	3.84	1.98	1.25	4.64	1.82	3.02	3.12	3.68	1.64	1.29	1.62	2.06	0.86	2.03	2.23	3.1	3.52	3750	COL1AS	collagen, type I/II/III/V/XI/XXIV/XXVII, alpha	P02465	FALSE	0.82145	1	FALSE	0.65235	1	FALSE	0.17015	1
3-6k.c17665/1/4377	1.24	0.65	0.18	0.44	0.43	0.13	1.78	0.66	0.55	0.12	0.55	0.37	0.2	0.57	0.77	0.11	0.21	1.54	4390	COL1AS	collagen, type I/II/III/V/XI/XXIV/XXVII, alpha	P02465	FALSE	1.1049	1	FALSE	-0.57044	1	FALSE	0.69674	1
3-6k.c13773/1/3159	0.88	0.39	0.49	0.17	0.08	0.4	0.26	0	0.42	0.24	1.98	0.42	1.02	1.62	0.09	0.83	0.83	0.16	3161	COL1AS	collagen, type I/II/III/V/XI/XXIV/XXVII, alpha	P02465	FALSE	-0.47159	1	FALSE	-2.0005	1	FALSE	-1.3316	1
1-2k.c20076/1/1612	4.75	5.05	5.49	4.68	6.39	6.44	7.49	6.58	8.04	4.74	3.27	3.82	5.08	4.14	3.49	5.18	8.52	8.16	1613	COL1AS	collagen, type I/II/III/V/XI/XXIV/XXVII, alpha	P02465	FALSE	0.42416	1	FALSE	0.50689	1	FALSE	0.040245	1
3-6k.c23225/1/3362.1	1.17	1.46	0.77	1.48	1.25	0.49	1.42	1.32	0.71	0.96	0.47	0.4	0.58	0.4	0.67	0.49	0.92	0.92	2795	COL1AS	collagen, type I/II/III/V/XI/XXIV/XXVII, alpha	P02465	FALSE	0.9657	1	FALSE	1.028	1	FALSE	0.59982	1
3-6k.c16562/1/3309	0	0	0	0	0	0.05	0	0	0	0	0	0	0	0	0	0.05	0	0	3313	COL1AS	collagen, type I/II/III/V/XI/XXIV/XXVII, alpha	P02465	FALSE	NA	NA	FALSE	Inf	1	FALSE	#NAME?	1
1-2k.c5371/1/1614	0	0.11	0.28	0	0	0.34	0	0	0.08	0	0	0	0	0	0	0	1.24	0	1623	COL1AS	collagen, type I/II/III/V/XI/XXIV/XXVII, alpha	P02465	FALSE	Inf	1	FALSE	Inf	1	FALSE	-4.1012	1
3-6k.c25389/1/3471	0.57	0.27	3.56	0.31	0.36	2.31	0.81	0.14	3.93	0.59	1.12	3.63	1.71	1.49	1.95	1.55	1.02	5.53	3529	COL1AS	collagen, type I/II/III/V/XI/XXIV/XXVII, alpha	P02465	FALSE	-0.21836	1	FALSE	-0.76781	1	FALSE	-0.75481	1
3-6k.c3321/1/3490	0.15	0.62	0.5	0.36	0.65	0.21	0.87	1.21	0.32	0.24	0	0	0.33	0	0.16	0.28	0.13	0.22	3493	COL1AS	collagen, type I/II/III/V/XI/XXIV/XXVII, alpha	P02465	FALSE	2.4003	1	FALSE	1.302	1	FALSE	2.0102	1
3-6k.c19854/1/1862	0	0.2	0	0	1.07	0	0	0	0	0	0	0	0	0	0	0	0	0	1864	COL1AS	collagen, type I/II/III/V/XI/XXIV/XXVII, alpha	P02465	FALSE	Inf	1	FALSE	Inf	1	FALSE	NA	NA
2-3k.c8067/1/2122	1.11	2.37	1.96	1.01	2.78	2.64	1.36	2.66	3.7	1.29	0.75	1.39	2.67	1.3	1.62	2.89	2.42	2.46	2119	COL1AS	collagen, type I/II/III/V/XI/XXIV/XXVII, alpha	P02465	FALSE	0.70578	1	FALSE	0.23435	1	FALSE	-0.0012781	1
3-6k.c26626/1/3976	0.7	0	0.2	0.32	0	2.5	0.23	0.03	1.1	0	2.46	4.96	0	0	2.23	0	0	4.87	3976	COL1AS	collagen, type I/II/III/V/XI/XXIV/XXVII, alpha	P02465	FALSE	-2.926	1	FALSE	0.30734	1	FALSE	-1.9063	1
3-6k.c24318/3/4264	0.26	877.67	394.13	0.25	750.31	415.94	0.07	1104.17	733.56	534.96	0.05	0.92	698.33	0.19	0.13	889.24	0.49	0.79	4268	COL1AS	collagen, type I/II/III/V/XI/XXIV/XXVII, alpha	P02465	FALSE	1.2547	1	FALSE	0.72359	1	FALSE	1.1081	1
3-6k.c6367/1/4220	0.6	0	1.34	0	0	0	0	0.09	0.17	0.31	1.97	0.33	0.21	0.38	0.04	0.68	2.75	0	4327	COL1AS	collagen, type I/II/III/V/XI/XXIV/XXVII, alpha	P02465	FALSE	-0.34902	1	FALSE	#NAME?	1	FALSE	-3.7166	1
3-6k.c10818/1/3373	0	0	0	0	0	0	0	0	0	229.62	0	0	223.07	0	0	44.67	0.48	0	3371	COL1AS	collagen, type I/II/III/V/XI/XXIV/XXVII, alpha	P02465	FALSE	#NAME?	0.5887	FALSE	#NAME?	0.61311	FALSE	#NAME?	0.80936
1-2k.c25779/5/1755	0	0	0	0	0	0	0	0	0	0	0	0	0	0	0	0	0	0	1760	COL1AS	collagen, type I/II/III/V/XI/XXIV/XXVII, alpha	P02465	FALSE	NA	NA	FALSE	NA	NA	FALSE	NA	NA
2-3k.c23824/1/1930	0.56	0	7.25	0.09	0.12	5.72	0.21	0.13	10.38	135.97	0	2.59	174.24	0	1.28	217.01	2.96	3.67	1931	COL1AS	collagen, type I/II/III/V/XI/XXIV/XXVII, alpha	P02465	FALSE	-4.1339	1	FALSE	-4.9021	1	FALSE	-4.3019	1
3-6k.c18142/1/4232	0.08	0.26	0.56	0.68	2.78	0.39	0.25	0.73	0.33	0.24	0.12	0.08	0.54	0.18	0.09	1.87	0.12	0.37	4244	COL1AS	collagen, type I/II/III/V/XI/XXIV/XXVII, alpha	P02465	FALSE	1.0574	1	FALSE	2.2876	1	FALSE	-0.79107	1
2-3k.c19724/1/2590	0.39	0.07	0.24	0.29	0.3	0.23	0.2	0.42	0.26	0.04	0.04	0.16	0.16	0.22	0.06	0.32	0.34	0.18	2602	COL1AS	collagen, type I/II/III/V/XI/XXIV/XXVII, alpha	P02465	FALSE	1.4954	1	FALSE	1.0099	1	FALSE	0.10956	1
2-3k.c19073/1/2017	0.14	0.48	0.69	0	0	0.2	0	0.7	0.44	0	0	0	0	0	0	0	0	0.37	2022	COL1AS	collagen, type I/II/III/V/XI/XXIV/XXVII, alpha	P02465	FALSE	Inf	1	FALSE	Inf	1	FALSE	1.4849	1
1-2k.c10576/1/1736	1.44	1.82	0.21	10.12	5.74	0.17	0.04	4.57	0.25	0	0	0.24	0.39	3.09	0	0	1.29	0.37	1736	COL1AS	collagen, type I/II/III/V/XI/XXIV/XXVII, alpha	P02465	FALSE	4.0023	1	FALSE	2.358	1	FALSE	1.439	1
3-6k.c21658/1/5273	0	0	0	0	0	0	0	0	0	0	0.06	0	0	0	0	0	0	0.03	2630	COL1AS	collagen, type I/II/III/V/XI/XXIV/XXVII, alpha	P02465	FALSE	#NAME?	1	FALSE	NA	NA	FALSE	#NAME?	1
3-6k.c17661/1/3027	0.25	0.42	0.07	0.32	0.29	0.16	1	0.34	0.46	0.51	0.61	0.2	0.39	0.64	0.6	0.13	0.43	0.72	3036	COL1AS	collagen, type I/II/III/V/XI/XXIV/XXVII, alpha	P02465	FALSE	-0.80179	1	FALSE	-0.99239	1	FALSE	0.54377	1
3-6k.c5624/1/4374	0.22	0	0.23	0.19	0	0.21	0.56	0.23	0.5	1.7	0.33	0.16	0.41	0.56	0.21	0.63	0.95	0.26	4482	COL1AS	collagen, type I/II/III/V/XI/XXIV/XXVII, alpha	P02465	FALSE	-2.2085	1	FALSE	-1.4979	1	FALSE	-0.42744	1
3-6k.c5611/1/3996	0.08	0	0	0.17	0.07	0.33	0	0.1	0	0	0	0.12	0.1	0.71	0	0	0.15	0.08	3994	COL1AS	collagen, type I/II/III/V/XI/XXIV/XXVII, alpha	P02465	FALSE	-0.48292	1	FALSE	-0.38775	1	FALSE	-1.4943	1
3-6k.c25882/1/3811	0.66	1.28	0.12	1.24	0.65	0.45	1.88	1.17	0.5	0.72	0.01	5.97	0.21	0.71	3.82	0.57	0.5	8.44	3850	COL1AS	collagen, type I/II/III/V/XI/XXIV/XXVII, alpha	P02465	FALSE	-1.6293	1	FALSE	-0.98456	1	FALSE	-1.4189	1
3-6k.c8340/1/3707	0.2	1.42	0.35	0.07	0.52	0.09	0.15	0.15	0.22	0.13	0	0	0.19	0.04	0	0.27	0.06	0.09	3748	COL1AS	collagen, type I/II/III/V/XI/XXIV/XXVII, alpha	P02465	FALSE	4.037	1	FALSE	1.5756	1	FALSE	0.33147	1
2-3k.c20419/1/1790	14.68	0	0.27	0	0.45	0.45	25.79	1.81	0.64	0.42	2.38	0.33	0	0	0	0.73	1.35	0	1785	COL1AS	collagen, type I/II/III/V/XI/XXIV/XXVII, alpha	P02465	FALSE	2.405	1	FALSE	Inf	1	FALSE	3.9538	1
3-6k.c24936/1/3585	0.16	0.23	0.22	0.59	0.11	0.25	1.22	0.86	0.33	0.19	0.32	0.37	0.11	0	0.22	0.59	0.29	0.54	3576	COL1AS	collagen, type I/II/III/V/XI/XXIV/XXVII, alpha	P02465	FALSE	-0.4195	1	FALSE	1.6229	1	FALSE	0.84048	1
3-6k.c12172/1/3684	0.49	3.22	3.29	0.66	1.21	3.69	0.58	2.32	3.95	2.26	0.42	0.62	1.83	0.35	0.38	2.02	0.57	1.65	3696	COL1AS	collagen, type I/II/III/V/XI/XXIV/XXVII, alpha	P02465	FALSE	1.1153	1	FALSE	1.1267	1	FALSE	0.68715	1
3-6k.c29116/1/3907	0.72	1.78	0.85	0.34	2.29	0.4	1.5	1.78	0.26	0.46	0.32	0.42	0.67	0.37	0.33	0.6	1.83	0.37	3913	COL1AS	collagen, type I/II/III/V/XI/XXIV/XXVII, alpha	P02465	FALSE	1.5401	1	FALSE	1.1564	1	FALSE	0.39076	1
3-6k.c25321/1/3109	0	58.82	0.55	0	79.17	0.51	0	92.66	0	0.92	0	0.11	3.21	0.11	0	0	0.22	0	3116	COL1AS	collagen, type I/II/III/V/XI/XXIV/XXVII, alpha	P02465	FALSE	5.8455	1	FALSE	4.577	1	FALSE	8.5958	1
3-6k.c31373/4/3744	0.6	1.44	0.37	1.35	1.58	0.39	1.49	1.1	0.7	0.86	0.3	0.84	0.82	0.28	0.2	0.44	0.67	0.61	3744	COL1AS	collagen, type I/II/III/V/XI/XXIV/XXVII, alpha	P02465	FALSE	0.33438	1	FALSE	1.39	1	FALSE	0.98973	1
3-6k.c20986/1/2782	1.47	1.55	0	1.35	2.15	0	2.07	4.77	0	0	0	0.24	0	0	0.55	0	0	1.49	2781	COL1AS	collagen, type I/II/III/V/XI/XXIV/XXVII, alpha	P02465	FALSE	3.7463	1	FALSE	2.7085	1	FALSE	2.1382	1
3-6k.c13779/1/3013	0.14	0	0.2	0	0.1	0	0.09	0.11	0	0.21	0.11	0	0	0	0	0.05	0	0	3023	COL1AS	collagen, type I/II/III/V/XI/XXIV/XXVII, alpha	P02465	FALSE	0.19959	1	FALSE	Inf	1	FALSE	2.2306	1
3-6k.c21136/1/3138	0.14	0.26	0	0	0	0.24	0.16	0.07	0	0	0.37	0.24	0.39	0.68	0	0.11	0.47	0.16	3152	COL1AS	collagen, type I/II/III/V/XI/XXIV/XXVII, alpha	P02465	FALSE	-0.49298	1	FALSE	-2.0877	1	FALSE	-1.5751	1
3-6k.c25099/2/4736	0.43	0.55	0.77	0.25	0.05	0.16	0.14	0.11	0.76	0.6	0.35	0.5	0.54	0.27	0.28	0.68	0.49	0.27	4770	COL1AS	collagen, type I/II/III/V/XI/XXIV/XXVII, alpha	P02465	FALSE	0.3321	1	FALSE	-1.2042	1	FALSE	-0.48165	1
3-6k.c17445/1/4806	0	0	0.4	0	0.1	0	0.05	0	0.27	0	0	0.23	0	0.17	0	0.15	0.13	0.19	4873	COL1AS	collagen, type I/II/III/V/XI/XXIV/XXVII, alpha	P02465	FALSE	0.80845	1	FALSE	-0.75787	1	FALSE	-0.60452	1
3-6k.c31296/1/4451.1	0.42	0.19	0	0.18	0.27	0	0.6	0.47	90.49	1284.28	436.41	0	1248.53	655.21	0	1355.97	1186.56	0	2517	COL1AS	collagen, type I/II/III/V/XI/XXIV/XXVII, alpha	P02465	DOWN	-11.359	0.045705	DOWN	-11.97	0.0049956	FALSE	-4.7678	0.3756
2-3k.c28444/1/2395	0.21	0	0.41	0.48	0.56	0.23	0.56	0.64	0.11	0.39	0.25	0	0.29	0.15	0	0.21	0.48	0.1	2401	COL1AS	collagen, type I/II/III/V/XI/XXIV/XXVII, alpha	P02465	FALSE	0.0018097	1	FALSE	1.5653	1	FALSE	0.82794	1
3-6k.c25694/1/3856	0.05	0.14	0.17	0.06	0.11	0	0.15	0.22	0.16	0.08	0.17	0.07	0.22	0.17	0.05	0.21	0.1	0	3874	COL1AS	collagen, type I/II/III/V/XI/XXIV/XXVII, alpha	P02465	FALSE	0.26678	1	FALSE	-1.4345	1	FALSE	0.81278	1
2-3k.c8835/1/3930	0	0	0	0	0	0	0	0	0	0	0	0	0	0	0	0	0	0	1961	COL1AS	collagen, type I/II/III/V/XI/XXIV/XXVII, alpha	P02465	FALSE	NA	NA	FALSE	NA	NA	FALSE	NA	NA
3-6k.c27516/1/3675	0.24	0.05	0.13	0.22	0.2	0.3	0.25	0.05	0.48	0	0	0.2	0.39	0.26	0.15	0.25	0.95	0.62	3685	COL1AS	collagen, type I/II/III/V/XI/XXIV/XXVII, alpha	P02465	FALSE	1.1966	1	FALSE	-0.062156	1	FALSE	-1.236	1
3-6k.c15429/1/3577	0	5	0	0	0.84	0	0.01	0.95	0	0	0	0	0.05	0	0	0.12	0	0	3577	COL1AS	collagen, type I/II/III/V/XI/XXIV/XXVII, alpha	P02465	FALSE	Inf	1	FALSE	4.0528	1	FALSE	3.0691	1
2-3k.c17343/1/1231	0	0	0	0	0	0.38	0	0.19	0	0	0	0	0	0	0	0	0	0.27	1234	COL1AS	collagen, type I/II/III/V/XI/XXIV/XXVII, alpha	P02465	FALSE	NA	NA	FALSE	Inf	1	FALSE	-0.52039	1
1-2k.c24293/1/1413	0	0.24	0.12	0.1	0.14	0.5	0.19	0.29	0	0.25	0.15	0	0.56	0.47	0.09	0.85	0.44	0.27	1413	COL1AS	collagen, type I/II/III/V/XI/XXIV/XXVII, alpha	P02465	FALSE	-0.24908	1	FALSE	-0.52235	1	FALSE	-1.5933	1
3-6k.c9668/1/3535	0	0.44	0.67	0.39	0.3	0.11	0.38	0.17	0	0.09	2.98	0.34	0.23	0	0.49	0.4	3.29	0.93	3534	COL1AS	collagen, type I/II/III/V/XI/XXIV/XXVII, alpha	P02465	FALSE	-1.5574	1	FALSE	0.19121	1	FALSE	-2.9462	1
3-6k.c7760/1/4060	3.45	1.76	0	1.38	0.91	2.22	0.43	3.15	7.68	0.67	0	0	0.8	3	1.91	1.35	3.95	0.98	4068	COL1AS	collagen, type I/II/III/V/XI/XXIV/XXVII, alpha	P02465	FALSE	3.0037	1	FALSE	-0.26973	1	FALSE	0.8192	1
3-6k.c4636/1/3449	150.29	0	0.11	155.94	1.43	0.06	150.19	0	0	0.14	0	0	0	0.16	0	0	0.11	0	3446	COL1AS	collagen, type I/II/III/V/XI/XXIV/XXVII, alpha	P02465	FALSE	10.067	1	FALSE	10.195	1	FALSE	10.556	1
2-3k.c14045/1/1850	1.59	252.12	0.23	1.13	58.73	0.28	3.05	0.88	0.52	0.21	0	0	0.16	0	0	0	0.24	0	1849	COL1AS	collagen, type I/II/III/V/XI/XXIV/XXVII, alpha	P02465	FALSE	10.304	1	FALSE	8.5589	1	FALSE	4.3895	1
1-2k.c27964/1/1624	0	0	0.11	0	0.15	0.08	0	0.72	0.08	0	0	0	0	0	0	0	0	0.06	1627	COL1AS	collagen, type I/II/III/V/XI/XXIV/XXVII, alpha	P02465	FALSE	Inf	1	FALSE	Inf	1	FALSE	4.2671	1
3-6k.c18500/1/3283	0.35	0.47	0.61	0.41	0.2	0.42	1.58	0.9	0.08	1.02	0.51	0.28	0.63	0.77	0.41	0.26	1.2	1.18	3261	COL1AS	collagen, type I/II/III/V/XI/XXIV/XXVII, alpha	P02465	FALSE	-0.33121	1	FALSE	-0.74097	1	FALSE	0.00022255	1
3-6k.c13125/1/2390	0.36	0.4	1.4	0.19	0.42	0.83	0.11	0.2	1.71	1.15	0.59	0	1.96	0.57	0.39	1.55	1.94	0.19	2389	COL1AS	collagen, type I/II/III/V/XI/XXIV/XXVII, alpha	P02465	FALSE	0.34073	1	FALSE	-0.98199	1	FALSE	-0.85349	1
3-6k.c14485/1/3794	0.78	0.38	0.46	0.8	0.29	0.19	0.29	0.56	0.72	0.33	0.21	0.4	0.22	0.24	0.07	0.27	0.26	0.63	3795	COL1AS	collagen, type I/II/III/V/XI/XXIV/XXVII, alpha	P02465	FALSE	0.84678	1	FALSE	1.3674	1	FALSE	0.42817	1
3-6k.c17076/1/3730	0.29	0	0.35	0	0	0.06	0.12	0.28	0.34	0.11	0	0.37	0.44	0	0.04	0.33	0.37	0.34	3718	COL1AS	collagen, type I/II/III/V/XI/XXIV/XXVII, alpha	P02465	FALSE	0.50615	1	FALSE	-2.8629	1	FALSE	-0.50723	1
2-3k.c24376/1/1825	2.01	0.72	0.51	1.87	1.01	0.62	2.29	1.29	0.45	0.97	0.43	1.21	0.44	0.85	0.48	0.29	0.83	0.86	1796	COL1AS	collagen, type I/II/III/V/XI/XXIV/XXVII, alpha	P02465	FALSE	0.37456	1	FALSE	1.0875	1	FALSE	1.0791	1
1-2k.c30908/1/1476	65.03	0	45.68	46.68	0	9.8	56.6	0	0	0	32.87	390.41	0	25.32	256.51	0	27.09	398.69	1472	COL1AS	collagen, type I/II/III/V/XI/XXIV/XXVII, alpha	P02465	FALSE	-1.8509	1	FALSE	-2.2632	1	FALSE	-2.8152	1
3-6k.c19217/1/4164	2.65	2.17	1.04	2.12	1.61	0.96	2.63	2.15	0.97	1.86	2.22	1.48	1.32	1.69	1.25	1.79	1.69	1.59	4170	COL1AS	collagen, type I/II/III/V/XI/XXIV/XXVII, alpha	P02465	FALSE	0.15194	1	FALSE	0.20634	1	FALSE	0.25488	1
3-6k.c15805/1/4258	0.27	0.17	0.15	0.17	0.31	0.26	0.22	0.28	0.33	0.68	0.39	0.52	0.21	0.24	0.16	0.33	0	0.17	4240	COL1AS	collagen, type I/II/III/V/XI/XXIV/XXVII, alpha	P02465	FALSE	-1.3514	1	FALSE	0.31098	1	FALSE	0.80048	1
3-6k.c30749/1/3287	0.35	0.4	0.78	0.49	0.49	0.59	0.59	0.49	1.5	0.36	0.15	0.88	0.39	0.39	0.55	0.75	1.3	0.89	3283	COL1AS	collagen, type I/II/III/V/XI/XXIV/XXVII, alpha	P02465	FALSE	0.18412	1	FALSE	0.31118	1	FALSE	-0.16678	1
2-3k.c22608/1/1754	0.23	0	0.17	0	0	0.14	0	0	0.14	0.16	0	0.15	0	0.23	0.23	0.16	0.37	0.11	1755	COL1AS	collagen, type I/II/III/V/XI/XXIV/XXVII, alpha	P02465	FALSE	0.45991	1	FALSE	-1.7957	1	FALSE	-2.2103	1
1-2k.c18688/1/1392.2	2248.48	169.38	0	3069.79	282.78	16.05	4505.32	1425.23	74.09	584.66	1679.1	74.75	832.15	2399.1	11.72	1147.71	1733.02	3.15	509	COL1AS	collagen, type I/II/III/V/XI/XXIV/XXVII, alpha	P02465	FALSE	0.18486	1	FALSE	0.23105	1	FALSE	1.2005	1
3-6k.c24945/1/3767.2	0	0	0	0	0	0	0	0	0	0	0	0	0	0	0	0	0	0	643	--	--	P02465	FALSE	NA	NA	FALSE	NA	NA	FALSE	NA	NA
3-6k.c26444/1/3357	0.05	0.13	0.24	0.23	0.03	0.2	0	0.15	0.31	0.25	0.41	0	0.32	0.06	0.21	0.29	0.64	0.34	3371	COL1AS	collagen, type I/II/III/V/XI/XXIV/XXVII, alpha	P02465	FALSE	-0.58288	1	FALSE	-0.34786	1	FALSE	-1.5056	1
2-3k.c20204/1/1980	0.15	0	0.09	0.07	0.07	0	0	0.1	0.13	0.05	0	0.06	0	0.19	0.06	0.09	0	0.07	1991	COL1AS	collagen, type I/II/III/V/XI/XXIV/XXVII, alpha	P02465	FALSE	0.96493	1	FALSE	-0.75305	1	FALSE	0.74109	1
3-6k.c11369/1/4095	0.39	0.2	0.61	0.21	0.77	0.4	0.24	0.56	0.48	0.79	0.14	0.24	0.46	0.09	0.29	0.83	0.15	0.15	4141	COL1AS	collagen, type I/II/III/V/XI/XXIV/XXVII, alpha	P02465	FALSE	0.096721	1	FALSE	0.71815	1	FALSE	0.25229	1
3-6k.c13757/2/3158	0	0	0.47	1.01	0.59	0.66	2.85	0.17	1.8	0.73	1.93	0	0.66	0	0.85	1.49	1.54	1.67	3156	COL1AS	collagen, type I/II/III/V/XI/XXIV/XXVII, alpha	P02465	FALSE	-2.4296	1	FALSE	0.60207	1	FALSE	0.1275	1
3-6k.c13814/1/3362	3.01	17.36	2.03	1.47	18.15	2.1	2.02	19.95	3.24	2.99	0.75	0.61	2.33	0.47	0.38	3.53	0.7	1.33	3360	COL1AS	collagen, type I/II/III/V/XI/XXIV/XXVII, alpha	P02465	FALSE	2.402	1	FALSE	2.7823	1	FALSE	2.188	1
1-2k.c31783/1/1706	0	32.84	0	0	0	0	0	2.56	0	0	99.45	0	0	38.04	0.32	0	17.25	0	1715	COL1AS	collagen, type I/II/III/V/XI/XXIV/XXVII, alpha	P02465	FALSE	-1.5286	1	FALSE	#NAME?	1	FALSE	-2.8162	1
2-3k.c24413/1/1650	0	0	0	0.65	0	0.34	0	0	0.09	0.14	0	0	0	0	0	0.48	0	0.45	1650	COL1AS	collagen, type I/II/III/V/XI/XXIV/XXVII, alpha	P02465	FALSE	#NAME?	1	FALSE	Inf	1	FALSE	-3.0998	1
2-3k.c26932/1/2183	0.23	1.4	0.56	0	2.16	1.13	0	0.45	0.39	1.93	0.22	0.93	0.94	0	0.33	0.53	0.12	0	2184	COL1AS	collagen, type I/II/III/V/XI/XXIV/XXVII, alpha	P02465	FALSE	-0.4702	1	FALSE	1.3267	1	FALSE	0.41304	1
3-6k.c21945/1/4252	0.14	0	0	0.08	0	0	0.15	0	0	0.07	0	0	0.06	0.11	0.32	0.13	0.17	0.07	4202	COL1AS	collagen, type I/II/III/V/XI/XXIV/XXVII, alpha	P02465	FALSE	1.178	1	FALSE	-2.3685	1	FALSE	-1.1738	1
1-2k.c15902/1/1803	0	0	0	0	0	0	0	0	0	0.32	0	0	0	0	0	0.15	0	0.11	1802	COL1AS	collagen, type I/II/III/V/XI/XXIV/XXVII, alpha	P02465	FALSE	#NAME?	1	FALSE	NA	NA	FALSE	#NAME?	1
3-6k.c24722/1/4021	0.44	0.3	0.56	0.64	0.73	0.49	0.73	0.93	0.59	1.28	1.14	0.42	0.78	1.17	0.21	1.14	1.13	0.66	4014	COL1AS	collagen, type I/II/III/V/XI/XXIV/XXVII, alpha	P02465	FALSE	-1.0693	1	FALSE	-0.13908	1	FALSE	-0.33598	1
2-3k.c21938/31/2417	531.34	0	0	392.77	0	0	631.27	0	0	105.34	562.1	0	0	563.59	0	0	878.57	0	2417	COL1AS	collagen, type I/II/III/V/XI/XXIV/XXVII, alpha	P02465	FALSE	-0.18864	1	FALSE	-0.31167	1	FALSE	-0.31262	1
3-6k.c17309/1/3895	45.58	43.21	0.24	39.46	37.35	0.3	45.33	28.95	0.38	0.25	4.5	6.09	0.27	8.37	8.06	0.36	14.7	13.07	3887	COL1AS	collagen, type I/II/III/V/XI/XXIV/XXVII, alpha	P02465	FALSE	3.135	1	FALSE	2.2946	1	FALSE	1.4533	1
2-3k.c28507/1/1846	1.18	0.62	1.23	0.98	0.97	0.87	1.08	1.01	0.91	0.93	0.78	1.1	0.86	0.96	0.41	1.03	0.59	1.42	1848	COL1AS	collagen, type I/II/III/V/XI/XXIV/XXVII, alpha	P02465	FALSE	0.17098	1	FALSE	0.40323	1	FALSE	0.0074394	1
3-6k.c19112/1/3572	0	0.12	0.2	0.12	0.15	0.17	0	0.19	0.1	0.19	0	21.3	0.08	0.11	18.73	0.21	0	34.84	3575	COL1AS	collagen, type I/II/III/V/XI/XXIV/XXVII, alpha	P02465	FALSE	-6.0425	1	FALSE	-5.3994	1	FALSE	-7.0249	1
3-6k.c13606/1/4998	0.73	0.56	0.88	0.37	1.11	0.7	0.51	1.03	1.1	0.73	0.27	0.49	1.26	0.35	0.45	1.16	0.33	1	4982	COL1AS	collagen, type I/II/III/V/XI/XXIV/XXVII, alpha	P02465	FALSE	0.61041	1	FALSE	0.098822	1	FALSE	0.090935	1
2-3k.c11930/1/2068	0	33	0	0	16.92	0	0	6.56	0	0	0	0	0	0	0	0	0	0	2077	COL1AS	collagen, type I/II/III/V/XI/XXIV/XXVII, alpha	P02465	FALSE	Inf	1	FALSE	Inf	1	FALSE	Inf	1
2-3k.c12993/1/761	228.16	107.39	46.15	346.47	148.99	62.8	180.04	133.43	40.41	35.82	103.22	0.14	101.45	302.31	1.49	136.73	6.21	0	764	--	--	P02465	FALSE	1.5583	1	FALSE	0.60344	1	FALSE	1.4928	1
3-6k.c28847/2/3619	0.18	0.09	0.27	0.08	0.05	0.33	0	0.13	0.16	0	0	0.22	0.2	0.26	0	0	0.44	0.6	3621	COL1AS	collagen, type I/II/III/V/XI/XXIV/XXVII, alpha	P02465	FALSE	1.3588	1	FALSE	0.11661	1	FALSE	-1.9264	1
3-6k.c5287/1/4068	0.2	0	0.06	0.12	0	0	0	0	0	0	0	0	0.03	0	0	0	0	0.06	4058	COL1AS	collagen, type I/II/III/V/XI/XXIV/XXVII, alpha	P02465	FALSE	Inf	1	FALSE	2.0091	1	FALSE	#NAME?	1
3-6k.c10147/1/3789	0.1	295.47	316.6	0	417.61	327.35	0.11	284.93	478.13	40.99	0	0.66	64.96	0.16	0.39	99.93	0	0	3801	COL1AS	collagen, type I/II/III/V/XI/XXIV/XXVII, alpha	P02465	FALSE	3.8855	0.96816	FALSE	3.4915	1	FALSE	3.0034	1
3-6k.c18990/1/4251	1.42	2.95	2.44	0.49	3.08	2.51	0.77	3.92	3.41	2.29	0.45	0.85	2.29	0.56	0.52	4.16	0.94	0.94	4227	COL1AS	collagen, type I/II/III/V/XI/XXIV/XXVII, alpha	P02465	FALSE	0.96674	1	FALSE	0.85979	1	FALSE	0.45906	1
3-6k.c5452/1/3837	0.33	2.21	0.8	0.17	1.15	0.95	0.43	2.34	1.45	1.02	0.13	0.41	0.92	0.06	0.58	1.74	0.15	1.09	3840	COL1AS	collagen, type I/II/III/V/XI/XXIV/XXVII, alpha	P02465	FALSE	1.1132	1	FALSE	0.52344	1	FALSE	0.51328	1
2-3k.c7187/1/2163	5.64	6.13	0.51	4.39	0	0	4.91	0.74	0	1.09	0	176.13	0	0	91.45	0	0	173.4	2148	COL1AS	collagen, type I/II/III/V/XI/XXIV/XXVII, alpha	P02465	FALSE	-3.7758	1	FALSE	-4.3257	1	FALSE	-4.8834	1
2-3k.c28026/3/2283	0	0	0	0	0	0	0	0	0	0	0	0	0	0	0	0	0	0	2259	COL1AS	collagen, type I/II/III/V/XI/XXIV/XXVII, alpha	P02465	FALSE	NA	NA	FALSE	NA	NA	FALSE	NA	NA
3-6k.c24837/1/4273	2.87	0.54	123.57	3.74	1	212.22	4.62	0.83	370.23	159.21	1.12	8.94	269.54	1.43	17.56	71.45	11.62	23.76	4263	COL1AS	collagen, type I/II/III/V/XI/XXIV/XXVII, alpha	P02465	FALSE	-0.40419	1	FALSE	-0.42781	1	FALSE	1.8413	1
2-3k.c28179/1/1427	1228.87	914.29	0	1190.32	644.36	0	1731.09	705.95	0	0	743.95	0	0	679.2	0	0	1312.87	0	1427	COL1AS	collagen, type I/II/III/V/XI/XXIV/XXVII, alpha	P02465	FALSE	1.6434	1	FALSE	1.611	1	FALSE	0.98871	1
3-6k.c31087/1/3597	0.4	0.6	0.42	0.5	0.43	0.4	0.46	0.52	0.66	0.44	0.33	0.68	0.66	0.49	0.46	0.34	0.59	0.53	3597	COL1AS	collagen, type I/II/III/V/XI/XXIV/XXVII, alpha	P02465	FALSE	0.038156	1	FALSE	-0.21765	1	FALSE	0.18766	1
3-6k.c19388/1/4391	0	4.45	0.29	1.94	2.54	0.24	3.7	1.67	0.24	0	0.22	0	0.12	0	0	0.06	0.1	0	4388	COL1AS	collagen, type I/II/III/V/XI/XXIV/XXVII, alpha	P02465	FALSE	4.506	1	FALSE	5.3281	0.10932	FALSE	5.2304	0.72046
3-6k.c5684/1/3959	0	0	0	0	0	0	0	0	0	0	0	0	0	0	0	0	0	0	3966	COL1AS	collagen, type I/II/III/V/XI/XXIV/XXVII, alpha	P02465	FALSE	NA	NA	FALSE	NA	NA	FALSE	NA	NA
3-6k.c11004/1/3687	0.67	0.45	317.84	0.73	0.29	254.46	1.02	0.49	450.93	6.27	0.7	544.47	3.93	1.06	685.48	4.5	0.95	1047.07	3696	COL1AS	collagen, type I/II/III/V/XI/XXIV/XXVII, alpha	P02465	FALSE	-0.74589	1	FALSE	-1.4705	1	FALSE	-1.3265	1
3-6k.c25933/1/3413	0.04	0.12	0.08	0	0.03	0.07	0	0	0.03	0.05	0	0	0	0	0	0.04	0	0	3468	COL1AS	collagen, type I/II/III/V/XI/XXIV/XXVII, alpha	P02465	FALSE	2.2974	1	FALSE	Inf	1	FALSE	-0.3299	1
3-6k.c5212/1/3716	0.07	0.41	0.24	0.08	0.1	0.17	0.19	0.46	0.41	0	0	0.48	0.05	0.13	1.94	0.26	0.12	0.57	3723	COL1AS	collagen, type I/II/III/V/XI/XXIV/XXVII, alpha	P02465	FALSE	0.57995	1	FALSE	-2.6239	1	FALSE	0.12762	1
3-6k.c28080/1/7059.1	0.47	0.36	0.98	0.57	0.3	0.28	1.02	0.3	0.73	1.24	0.18	0	0.58	0.56	0.49	1.09	0.32	0.67	984	COL1AS	collagen, type I/II/III/V/XI/XXIV/XXVII, alpha	P02465	FALSE	0.39119	1	FALSE	-0.40068	1	FALSE	0.028756	1
3-6k.c28080/1/7059.2	0.91	1.4	0.82	0.3	0.4	0.59	0.4	0.95	1.69	0	0	0.45	0.55	0.35	0.54	0.91	0.29	0.33	730	COL1AS	collagen, type I/II/III/V/XI/XXIV/XXVII, alpha	P02465	FALSE	2.862	1	FALSE	-0.19014	1	FALSE	0.98464	1
2-3k.c8589/1/2050	0	0	0	0	0	0	0	0	0	0	0	0	0	0	0	0	0	0	2050	COL1AS	collagen, type I/II/III/V/XI/XXIV/XXVII, alpha	P02465	FALSE	NA	NA	FALSE	NA	NA	FALSE	NA	NA
3-6k.c3644/1/3181	198.3	3.07	2.22	339.89	11.14	1.82	480.03	22.11	1.45	0.6	1.57	6.13	1.01	3.19	5.24	1.28	8.1	11.54	3184	COL1AS	collagen, type I/II/III/V/XI/XXIV/XXVII, alpha	P02465	FALSE	4.7362	1	FALSE	5.3342	1	FALSE	4.7089	1
1-2k.c21399/1/1503.2	1466.47	652.82	826.36	872.81	367.58	533.91	1490.27	445.3	489.21	742.44	1265.45	1492.99	307.81	813.79	960.71	312.72	1797.42	1580.29	591	COL1AS	collagen, type I/II/III/V/XI/XXIV/XXVII, alpha	P02465	FALSE	-0.19034	1	FALSE	-0.1598	1	FALSE	-0.55549	1
1-2k.c21399/1/1503.1	0.82	1.83	2.53	0.73	0.98	1.63	0	0	1.39	0.36	0.08	1.11	1.29	0.94	1.57	0.67	0.65	1.97	905	COL1AS	collagen, type I/II/III/V/XI/XXIV/XXVII, alpha	P02465	FALSE	1.8021	1	FALSE	-0.15808	1	FALSE	-1.3194	1
2-3k.c24309/1/1951	0	0.17	0.28	0	0	0.33	0	0	0.09	0.32	0.19	0	0.27	0	0	0.36	0	0.38	1859	COL1AS	collagen, type I/II/III/V/XI/XXIV/XXVII, alpha	P02465	FALSE	-0.13776	1	FALSE	0.30982	1	FALSE	-3.0026	1
3-6k.c29556/1/3054	0.79	1.14	0	1	0.49	1.05	0.16	0.28	0.84	0.34	1.14	0.87	0.41	3.27	0.31	0.53	1.43	0.88	3046	XPC	xeroderma pigmentosum group C-complementing protein	P02465	FALSE	-0.19894	1	FALSE	-0.53711	1	FALSE	-1.1495	1
3-6k.c26140/1/3694	0.15	0.24	0.22	0.32	0.1	0.17	0.12	0.34	0.34	0.27	0.25	0.29	0.31	0.26	0.26	0.11	0.41	0.24	3695	COL1AS	collagen, type I/II/III/V/XI/XXIV/XXVII, alpha	P02465	FALSE	-0.35077	1	FALSE	-0.4044	1	FALSE	0.088161	1
3-6k.c29709/1/3759	0.62	0.45	0.53	0.37	0.4	0.33	0.42	0.33	0.38	0.13	0.33	0.14	0.27	0.45	0.21	0.44	0.38	0.22	3759	COL1AS	collagen, type I/II/III/V/XI/XXIV/XXVII, alpha	P02465	FALSE	1.5503	1	FALSE	0.28508	1	FALSE	0.16064	1
2-3k.c23419/1/2062	0.13	0.54	0.21	0.45	0.51	0.11	0.49	0.09	0.71	0.3	0.07	0.2	0.21	0.21	0.25	0.47	0.45	0.47	2061	COL1AS	collagen, type I/II/III/V/XI/XXIV/XXVII, alpha	P02465	FALSE	0.69199	1	FALSE	0.73947	1	FALSE	-0.092725	1
2-3k.c28043/1/2063	0	1.55	0.97	0.07	1.62	1.45	0.07	2.03	1.5	1.37	0.06	1.8	1.09	0.05	0.41	1.79	0.13	1.07	2118	COL1AS	collagen, type I/II/III/V/XI/XXIV/XXVII, alpha	P02465	FALSE	-0.33593	1	FALSE	1.0127	1	FALSE	0.26946	1
3-6k.c10610/1/1662	0	0.22	0	0	0.4	0	0	0.64	0.11	0.13	0	0.12	0	0	0.27	0.4	0	0	1660	COL1AS	collagen, type I/II/III/V/XI/XXIV/XXVII, alpha	P02465	FALSE	0.073652	1	FALSE	0.53528	1	FALSE	0.89025	1
3-6k.c17619/1/4382	0.53	12.77	9	0.18	14.73	8.43	0.21	16.7	9.19	12.65	0.1	0.11	13.27	0.12	0.41	15.69	0.58	1.03	4381	COL1AS	collagen, type I/II/III/V/XI/XXIV/XXVII, alpha	P02465	FALSE	0.80362	1	FALSE	0.74268	1	FALSE	0.64154	1
3-6k.c26281/1/2454.2	4.33	5.18	36.57	1.22	0.98	43.78	3.62	7.33	46.55	15.44	20.88	9.11	16.01	18.5	36.14	25.11	20.41	57.38	750	COL1AS	collagen, type I/II/III/V/XI/XXIV/XXVII, alpha	P02465	FALSE	0.067448	1	FALSE	-0.61317	1	FALSE	-0.88659	1
1-2k.c5690/1/1682.1	0.31	0.41	0.52	0.62	0.15	0.21	0.51	0.38	0.35	0.6	0.12	0.28	0.42	0.52	0.5	1.15	0.25	0.6	1318	COL1AS	collagen, type I/II/III/V/XI/XXIV/XXVII, alpha	P02465	FALSE	0.38266	1	FALSE	-0.42193	1	FALSE	-0.60337	1
2-3k.c5298/2/2195	1.11	0.8	0	0.63	0.84	0	0.84	0.51	0	0.09	0	0.12	0.06	0	0.11	0.12	0	0.09	2196	COL1AS	collagen, type I/II/III/V/XI/XXIV/XXVII, alpha	P02465	FALSE	3.4255	1	FALSE	3.0434	1	FALSE	2.9232	1
3-6k.c10799/1/3820	0.17	1.28	0.96	0	0.49	0.59	0.37	0.78	1.06	2.12	0.23	0	1.96	0.07	0.17	1.99	0.06	0.7	3814	COL1AS	collagen, type I/II/III/V/XI/XXIV/XXVII, alpha	P02465	FALSE	0.060927	1	FALSE	-1.0439	1	FALSE	-0.26738	1
3-6k.c16851/1/3724	0.44	1.04	1.91	0.08	2.36	0	0.25	0.65	2.02	0.71	0.12	0	0.56	0.18	0	0.7	0.74	0.27	3726	COL1AS	collagen, type I/II/III/V/XI/XXIV/XXVII, alpha	P02465	FALSE	2.0472	1	FALSE	1.7402	1	FALSE	0.78775	1
2-3k.c17165/1/1671	8.06	4.85	1.6	5.99	2.33	2.43	5.54	5.85	1.7	3.75	4.31	2.3	2.12	5.51	4.16	2.89	5.25	4.68	1674	COL1AS	collagen, type I/II/III/V/XI/XXIV/XXVII, alpha	P02465	FALSE	0.57605	1	FALSE	-0.043545	1	FALSE	0.070392	1
3-6k.c26409/1/4439	0.33	21.75	1.54	0	16.82	2.35	0.4	28.92	1.5	5.86	0.14	0.09	4.52	0	0	4.43	0	0.17	4422	COL1AS	collagen, type I/II/III/V/XI/XXIV/XXVII, alpha	P02465	FALSE	1.9652	1	FALSE	2.0701	1	FALSE	2.792	1
1-2k.c25219/1/1523	0.6	0.84	32.79	0.75	1.52	13.22	0	0	0	3.46	14.68	34.86	11.2	26.75	27.35	5.54	31.34	22.4	1523	COL1AS	collagen, type I/II/III/V/XI/XXIV/XXVII, alpha	P02465	FALSE	-0.58775	1	FALSE	-2.0438	0.83335	DOWN	#NAME?	8.46e-06
3-6k.c6964/1/3999	0.16	0.1	0	0	0.14	0.04	0.49	0.47	0.04	0.13	0	0	0.11	0.11	0.27	0.04	0	0.13	3981	COL1AS	collagen, type I/II/III/V/XI/XXIV/XXVII, alpha	P02465	FALSE	1.0963	1	FALSE	-1.4759	1	FALSE	2.4803	1
3-6k.c15335/1/3903	0.63	5.73	4.11	0.6	9.49	3.81	0.43	8.03	6.25	9.24	0.3	1.17	5.77	0.39	0.65	10.66	0.55	1.24	3931	COL1AS	collagen, type I/II/III/V/XI/XXIV/XXVII, alpha	P02465	FALSE	-0.013139	1	FALSE	1.0245	1	FALSE	0.28543	1
3-6k.c4492/1/2999.1	0.75	0.14	1.39	0.31	0.2	0	0.48	0.26	0.43	2.41	0.66	0.29	2.28	0.71	0	3.1	1.97	1	2739	COL1AS	collagen, type I/II/III/V/XI/XXIV/XXVII, alpha	P02465	FALSE	-0.51399	1	FALSE	-2.4903	1	FALSE	-2.2672	1
2-3k.c6581/1/1912	0	0	0.4	0	0.23	0.42	0.15	0.28	0.19	0.63	0.22	0.36	0	0.36	0.8	0.72	0.25	0.62	1916	COL1AS	collagen, type I/II/III/V/XI/XXIV/XXVII, alpha	P02465	FALSE	-1.6236	1	FALSE	-0.78008	1	FALSE	-1.2971	1
3-6k.c7658/1/4426	2.31	0.19	0	0.81	0.69	0.32	0.3	0.12	0.49	0.62	0	0	0.18	0	0.43	0.61	0.42	0.73	4427	COL1AS	collagen, type I/II/III/V/XI/XXIV/XXVII, alpha	P02465	FALSE	2.0949	1	FALSE	1.5965	1	FALSE	-0.93404	1
3-6k.c2319/1/3899	0	0	0	0	0	0	0	0.05	0.06	0	0	0	0	0	0	0.1	0	0	3921	COL1AS	collagen, type I/II/III/V/XI/XXIV/XXVII, alpha	P02465	FALSE	NA	NA	FALSE	NA	NA	FALSE	0.22226	1
3-6k.c21538/1/3370	1.9	0.39	0.71	1.29	0.97	0.67	1.18	0.63	1.28	0.56	0.48	0.92	0.29	0.59	0.36	0.51	1.41	1.24	3369	COL1AS	collagen, type I/II/III/V/XI/XXIV/XXVII, alpha	P02465	FALSE	0.68933	1	FALSE	1.3132	1	FALSE	-0.014982	1
3-6k.c29426/1/3815	0	0.07	0.09	0.39	0	0	0.08	0.07	0	0.18	0	0.32	0.32	0.63	0	0.6	0	0	3810	COL1AS	collagen, type I/II/III/V/XI/XXIV/XXVII, alpha	P02465	FALSE	-1.6425	1	FALSE	-1.1554	1	FALSE	-1.7382	1
2-3k.c20013/1/1742	0	0	0	0	0.06	0	0	0	0	0.11	0	0.1	0	0.11	0	0	0	0.09	1738	COL1AS	collagen, type I/II/III/V/XI/XXIV/XXVII, alpha	P02465	FALSE	#NAME?	1	FALSE	-0.66476	1	FALSE	#NAME?	1
3-6k.c30036/1/3576	1.55	1.5	0.81	0.75	0.92	0.54	1.07	1.18	0.53	0.85	1.07	0.71	1.01	1.05	0.32	1.38	1.52	1.15	3577	COL1AS	collagen, type I/II/III/V/XI/XXIV/XXVII, alpha	P02465	FALSE	0.64814	1	FALSE	-0.043892	1	FALSE	-0.50398	1
3-6k.c24862/1/3914	0.23	0.28	2.79	0.05	0.22	1.84	0.47	0.36	3.66	0.59	0.25	1.18	0.65	0.24	3.21	1.23	0.45	6.87	3906	COL1AS	collagen, type I/II/III/V/XI/XXIV/XXVII, alpha	P02465	FALSE	0.74826	1	FALSE	-0.98209	1	FALSE	-0.9868	1
3-6k.c15407/1/4343	0.29	30.04	1.05	0.07	38.42	5.62	0.06	50.81	6.51	2	0	0	2.94	0.08	0.07	1.36	0.05	0.06	4479	COL1AS	collagen, type I/II/III/V/XI/XXIV/XXVII, alpha	P02465	FALSE	3.9773	1	FALSE	3.8197	1	FALSE	5.3228	1
1-2k.c23228/1/1915	0.2	0	0.19	0.09	0	0.34	0.08	0.23	0	0.72	0.21	0.62	0.69	0.19	0	0.84	0.78	0.36	1913	COL1AS	collagen, type I/II/III/V/XI/XXIV/XXVII, alpha	P02465	FALSE	-1.9572	1	FALSE	-1.0214	1	FALSE	-2.7149	1
2-3k.c3706/1/1795	0.23	0.47	0.31	0.38	0.26	0.36	0.34	0.18	0.53	0.44	0.11	0.11	0.24	0.12	0.31	0.53	0.34	0.34	1810	COL1AS	collagen, type I/II/III/V/XI/XXIV/XXVII, alpha	P02465	FALSE	0.61044	1	FALSE	0.58229	1	FALSE	-0.13065	1
3-6k.c9391/1/3407	0.53	2.71	0.7	0	0	0.63	0	0.98	0	0.6	0.36	0.89	0.1	0.2	0.47	0.48	0.29	0.44	3406	COL1AS	collagen, type I/II/III/V/XI/XXIV/XXVII, alpha	P02465	FALSE	1.1302	1	FALSE	-0.2694	1	FALSE	-0.35919	1
3-6k.c21845/1/3184	0	0.82	0.14	1.1	0.45	0.22	5.28	0	0.12	0	0	2.17	0	0.54	2.53	0	0.31	3.23	3204	COL1AS	collagen, type I/II/III/V/XI/XXIV/XXVII, alpha	P02465	FALSE	-1.1222	1	FALSE	-0.73873	1	FALSE	0.69861	1
3-6k.c24431/1/3158	0.79	0.87	1.11	0.48	0.58	2.15	0.71	0.98	1.57	1.31	1	1.01	0.75	0.75	1.07	1.02	2.37	1.47	3157	COL1AS	collagen, type I/II/III/V/XI/XXIV/XXVII, alpha	P02465	FALSE	-0.19357	1	FALSE	0.35607	1	FALSE	-0.56351	1
3-6k.c25789/1/4290	0.98	1.69	0.46	2.19	1.23	0.38	3.52	2.69	0.3	0.49	0.51	0.26	0.43	0.47	0.61	0.56	0.6	1.24	4308	COL1AS	collagen, type I/II/III/V/XI/XXIV/XXVII, alpha	P02465	FALSE	1.3776	1	FALSE	1.4082	1	FALSE	1.4947	1
3-6k.c19365/1/4986	0.23	0	0	1.13	0.27	0.05	0	1.03	0	0.08	0.03	0.25	0.25	0	0	0	0.56	0	4984	COL1AS	collagen, type I/II/III/V/XI/XXIV/XXVII, alpha	P02465	FALSE	-0.58836	1	FALSE	2.5859	1	FALSE	0.8061	1
3-6k.c5527/1/4175	0	0.29	0.18	0.25	0.26	0.4	0.13	0.2	0.6	0.3	0.45	0.36	0.45	0.2	0.48	0.9	0.61	0.61	4254	COL1AS	collagen, type I/II/III/V/XI/XXIV/XXVII, alpha	P02465	FALSE	-1.1834	1	FALSE	-0.28304	1	FALSE	-1.1582	1
3-6k.c14546/1/4745	0.58	0.52	23.24	0.61	0.63	24.81	0.93	0.85	35.72	7.71	0.4	25.17	9.38	0.54	28.96	13.14	1.21	45.94	4974	COL1AS	collagen, type I/II/III/V/XI/XXIV/XXVII, alpha	P02465	FALSE	-0.41198	1	FALSE	-0.60451	1	FALSE	-0.74876	1
3-6k.c18285/1/3042	0.67	0.66	0.85	0.58	0.76	0.77	0.76	0.79	1.61	0.53	0.4	0.46	0.65	0.4	0.69	1.22	0.95	1.33	3072	COL1AS	collagen, type I/II/III/V/XI/XXIV/XXVII, alpha	P02465	FALSE	0.71844	1	FALSE	0.29288	1	FALSE	-0.12658	1
3-6k.c25218/1/4766	0	0	0	0	0	0	0	0	0	0	0	0	0	0	0	0	0	0	4767	COL1AS	collagen, type I/II/III/V/XI/XXIV/XXVII, alpha	P02465	FALSE	NA	NA	FALSE	NA	NA	FALSE	NA	NA
2-3k.c20630/3/2027	2.81	0.46	0.74	0.72	0.72	0.85	2.24	0.33	0.64	0.46	0.21	1.1	0	0.56	0.44	0.25	0.54	0.31	2031	COL1AS	collagen, type I/II/III/V/XI/XXIV/XXVII, alpha	P02465	FALSE	1.2853	1	FALSE	1.2712	1	FALSE	1.636	1
3-6k.c19259/1/3092	0.53	0.88	0.38	0	0.67	0.47	0.94	0.31	0.5	0.69	0.75	0.52	0.62	0.31	0.32	0.8	0.53	0.24	3093	COL1AS	collagen, type I/II/III/V/XI/XXIV/XXVII, alpha	P02465	FALSE	-0.062114	1	FALSE	-0.14459	1	FALSE	0.28467	1
1-2k.c31062/1/1504	0.21	0.08	0.39	0.35	0.2	0	0	0.11	0	0	0.39	0.36	0.18	0.57	0	0.18	0.31	0.01	1507	COL1AS	collagen, type I/II/III/V/XI/XXIV/XXVII, alpha	P02465	FALSE	-0.037711	1	FALSE	-0.3693	1	FALSE	-2.0106	1
3-6k.c22181/1/3794	0.54	0.66	0.1	0.91	1.04	0.41	0.73	1.45	0.09	0.31	0.08	0.37	0.04	0	0.06	0.26	0	0.49	3801	COL1AS	collagen, type I/II/III/V/XI/XXIV/XXVII, alpha	P02465	FALSE	0.83237	1	FALSE	4.4675	0.25544	FALSE	1.6035	1
3-6k.c26876/1/3849	0.04	0.17	0.05	0.15	0.06	0.15	0.07	0.13	0.3	0.2	0.11	0	0.33	0.06	0.08	0.12	0.4	0.21	3899	COL1AS	collagen, type I/II/III/V/XI/XXIV/XXVII, alpha	P02465	FALSE	-0.25663	1	FALSE	-0.39474	1	FALSE	-0.52794	1
3-6k.c26044/1/4835	0	0.14	0	0	0	0	0	0	0.11	0	0.59	0	0.02	0.86	0.17	0.26	0	0	4841	COL1AS	collagen, type I/II/III/V/XI/XXIV/XXVII, alpha	P02465	FALSE	-1.9668	1	FALSE	#NAME?	1	FALSE	-1.2304	1
3-6k.c28880/1/4986	19	5.17	0	6.28	6.25	0.09	21.02	4.15	0.14	0.06	0	0	0.1	0	0	0.12	0	0	4977	COL1AS	collagen, type I/II/III/V/XI/XXIV/XXVII, alpha	P02465	FALSE	8.5699	0.46973	FALSE	6.9518	0.063215	FALSE	7.956	1
2-3k.c22704/1/2272	0	0.97	1.69	0.58	0.31	0.06	0.54	0.55	0.64	0.47	0.08	1.65	0.15	0.1	1.36	0.29	0	1.31	2274	COL1AS	collagen, type I/II/III/V/XI/XXIV/XXVII, alpha	P02465	FALSE	0.28617	1	FALSE	-0.69488	1	FALSE	0.089755	1
3-6k.c10141/1/4066	0.35	0	0	0.22	0	0.06	0.24	0	0.08	0.1	0	0	0.05	0.12	0	0	0.12	0	4053	COL1AS	collagen, type I/II/III/V/XI/XXIV/XXVII, alpha	P02465	FALSE	1.9336	1	FALSE	0.84836	1	FALSE	1.4411	1
3-6k.c6452/1/3392	4.94	1.62	0.62	4.42	2.37	0.92	7.25	5.51	2.06	1.1	5.92	0.7	1.72	5.74	1.29	2.83	9.62	1	3396	COL1AS	collagen, type I/II/III/V/XI/XXIV/XXVII, alpha	P02465	FALSE	0.0068764	1	FALSE	-0.065303	1	FALSE	0.21417	1
3-6k.c25866/1/3574	0.04	0	0.08	0.2	0.03	0.24	0	0.03	0.1	0.28	0.31	0.07	0.04	0.16	0.05	0.05	0.06	0.06	3630	COL1AS	collagen, type I/II/III/V/XI/XXIV/XXVII, alpha	P02465	FALSE	-2.4067	1	FALSE	0.97279	1	FALSE	-0.50438	1
3-6k.c13941/8/3275	0	0	1814.8	0	0	1601.89	0	0	2168.81	1898.63	1217.75	943.71	1749.1	1312.35	843.83	2299.18	1873.14	1367.8	3274	COL1AS	collagen, type I/II/III/V/XI/XXIV/XXVII, alpha	P02465	FALSE	-1.1277	1	FALSE	-1.2653	1	FALSE	-1.3592	1
3-6k.c28588/1/4643	14.34	43.37	49.5	16.15	119.96	88.84	9.56	50.39	66.68	20.01	42.43	18.06	78.19	106.64	18.24	32.38	37.61	6.3	4641	COL1AS	collagen, type I/II/III/V/XI/XXIV/XXVII, alpha	P02465	FALSE	0.47329	1	FALSE	0.20335	1	FALSE	0.74434	1
3-6k.c10346/1/3536	122.17	17.53	5.43	66.19	15.72	1.72	81.11	19.95	5.24	3.01	13.74	19.44	1.62	9.42	13.99	2.4	20.46	17.77	3534	COL1AS	collagen, type I/II/III/V/XI/XXIV/XXVII, alpha	P02465	FALSE	2.1215	1	FALSE	1.8356	1	FALSE	1.4754	1
2-3k.c25842/18/1764	0	0	0	0	0	0	0	0	0	0	0	0	0	0	0	0	266.11	0	1760	COL1AS	collagen, type I/II/III/V/XI/XXIV/XXVII, alpha	P02465	FALSE	NA	NA	FALSE	NA	NA	FALSE	#NAME?	0.70298
1-2k.c11132/1/1509	0.11	0.11	0	0.4	0.2	0	0.34	0	0	0	0	0	0	0	0.1	0	0	0	1508	COL1AS	collagen, type I/II/III/V/XI/XXIV/XXVII, alpha	P02465	FALSE	Inf	1	FALSE	2.7831	1	FALSE	Inf	1
3-6k.c31302/4/3936	0	0	0	0	0	0	0	0	0	0	0	0	0	0	0	0	0	0	3933	COL1AS	collagen, type I/II/III/V/XI/XXIV/XXVII, alpha	P02465	FALSE	NA	NA	FALSE	NA	NA	FALSE	NA	NA
1-2k.c29682/1/1341	0.51	0.82	0	0.28	0.4	0.6	0.28	0	0.21	1.89	0	0	0	0	0.23	0.49	0	0.41	1338	COL1AS	collagen, type I/II/III/V/XI/XXIV/XXVII, alpha	P02465	FALSE	-0.47109	1	FALSE	2.6148	1	FALSE	-0.82019	1
3-6k.c14792/1/4185	0.24	0.69	1.29	0.2	0.23	0.31	0.24	0.39	0.53	0.24	0.12	0.13	0.3	0.19	0.09	0.19	0.43	0.18	4195	COL1AS	collagen, type I/II/III/V/XI/XXIV/XXVII, alpha	P02465	FALSE	2.1957	1	FALSE	0.37512	1	FALSE	0.56273	1
1-2k.c23208/1/1231	0	0.22	0	0.52	0.65	0.18	0.2	0.44	0.33	0.9	0.89	0.9	0.44	0.37	0.45	0	0.41	0.18	1225	MAP2K2, MEK2	mitogen-activated protein kinase kinase 2	P02465	FALSE	-3.7802	1	FALSE	0.0827	1	FALSE	0.7125	1
1-2k.c14439/1/1345	1.13	1.17	1.03	2.13	0.93	0.85	0.84	1.32	0.25	0.79	0.23	22.75	0.68	0.38	8.76	0.93	1.2	19.27	1319	COL1AS	collagen, type I/II/III/V/XI/XXIV/XXVII, alpha	P02465	FALSE	-2.7715	1	FALSE	-1.3078	1	FALSE	-3.184	1
3-6k.c15002/1/3356	1.38	0.26	0.75	0.35	0.28	0.46	0.62	0.67	0.34	0	0	0	1.08	0	0.71	1.34	1.27	0.71	3351	COL1AS	collagen, type I/II/III/V/XI/XXIV/XXVII, alpha	P02465	FALSE	Inf	0.086167	FALSE	-0.68887	1	FALSE	-0.97517	1
2-3k.c12332/1/1814.1	0	0	0	0	0	0	0	0	0	344.2	0	0	418.57	0	0	276.69	0	0	1615	COL1AS	collagen, type I/II/III/V/XI/XXIV/XXVII, alpha	P02465	FALSE	#NAME?	0.68214	FALSE	#NAME?	0.65237	FALSE	#NAME?	0.65546
3-6k.c22578/1/5011	62.87	26.63	13.16	50.37	26.63	9.29	66.63	41.37	11.62	2.34	26.49	24.32	3.66	24.69	20.35	6.41	34.23	39.56	5004	COL1AS	collagen, type I/II/III/V/XI/XXIV/XXVII, alpha	P02465	FALSE	1.0554	1	FALSE	0.92164	1	FALSE	0.61835	1
3-6k.c24780/1/4047	1.38	1.97	0.75	1.47	1.17	0.84	1.4	1.62	1.25	0.37	0.67	0.59	1.07	0.92	0.63	1.4	1	1.27	4049	COL1AS	collagen, type I/II/III/V/XI/XXIV/XXVII, alpha	P02465	FALSE	1.4035	1	FALSE	0.47405	1	FALSE	0.25367	1
2-3k.c9393/1/1705	0.2	0.21	0	0.29	0	0.23	0	0	0.45	0.88	0.4	0	1.48	0.3	0	0.98	1.52	0.41	1682	COL1AS	collagen, type I/II/III/V/XI/XXIV/XXVII, alpha	P02465	FALSE	-1.5943	1	FALSE	-1.6978	1	FALSE	-2.66	1
3-6k.c17659/1/3380	0	0	0	0	0	0	0	0	0	0	0	0	0	0	0	0	0	0	3376	COL1AS	collagen, type I/II/III/V/XI/XXIV/XXVII, alpha	P02465	FALSE	NA	NA	FALSE	NA	NA	FALSE	NA	NA
2-3k.c13917/1/2194	0.2	0	0.17	0.15	0.08	0.17	0.6	0	0.57	0.5	0.15	0	0	0	0	0.61	0.14	0.49	2184	COL1AS	collagen, type I/II/III/V/XI/XXIV/XXVII, alpha	P02465	FALSE	-0.72846	1	FALSE	Inf	1	FALSE	-0.0012056	1
3-6k.c27478/1/3107	1.29	0.57	1.52	0.9	1.02	1.27	0.96	0.98	1.64	2	2.54	0.83	3.15	1.06	1.02	3.44	1.46	2.7	3150	COL1AS	collagen, type I/II/III/V/XI/XXIV/XXVII, alpha	P02465	FALSE	-0.60075	1	FALSE	-0.68206	1	FALSE	-1.0556	1
3-6k.c14333/2/3625	0	0.21	0.4	0.18	0.1	0	0.15	0	0	0.19	0	0	0.07	0	0.27	0	0	0	3626	COL1AS	collagen, type I/II/III/V/XI/XXIV/XXVII, alpha	P02465	FALSE	1.693	1	FALSE	-0.23847	1	FALSE	Inf	1
3-6k.c12774/1/4094	0	1.17	0.65	1.18	0.28	0.38	2.06	1.24	0.27	0.31	0.18	0.36	0.19	0.45	0.46	0.17	1.37	0.71	4100	COL1AS	collagen, type I/II/III/V/XI/XXIV/XXVII, alpha	P02465	FALSE	1.1225	1	FALSE	0.82111	1	FALSE	0.72533	1
2-3k.c4573/1/1613	0	0.45	0.19	0	0	0	0	0	0	0	0.14	0	0	0	0	0	0	0	1612	COL1AS	collagen, type I/II/III/V/XI/XXIV/XXVII, alpha	P02465	FALSE	2.3024	1	FALSE	NA	NA	FALSE	NA	NA
3-6k.c26358/1/4179	0.27	0.19	0.54	0.24	0.32	0.19	0.53	0.25	0.29	0.8	0.66	0.25	0.19	0.63	0.36	0.59	0.56	0.46	4196	COL1AS	collagen, type I/II/III/V/XI/XXIV/XXVII, alpha	P02465	FALSE	-0.72869	1	FALSE	-0.57134	1	FALSE	-0.49649	1
3-6k.c2356/1/4387	4.15	3.83	4.08	2.99	4.39	3.89	7.54	3.82	6.13	2.65	2.56	9.58	2.42	4.71	17.43	3.72	10.34	22.48	4366	COL1AS	collagen, type I/II/III/V/XI/XXIV/XXVII, alpha	P02465	FALSE	-0.223	1	FALSE	-1.1032	1	FALSE	-1.0485	1
2-3k.c22641/1/2454	1.56	42.37	279.97	2.21	51.31	174.17	2.82	105.77	263.35	235.47	0.55	4.22	226.61	0.69	4.42	201.81	1	3.16	2453	COL1AS	collagen, type I/II/III/V/XI/XXIV/XXVII, alpha	P02465	FALSE	0.43896	1	FALSE	-0.041612	1	FALSE	0.92379	1
1-2k.c18886/1/1377	1.46	0.47	2.33	0.48	0.31	0.58	3.64	1.56	5.31	1.73	36.8	2.22	1.31	107	1.16	6.49	9.06	2.45	1376	COL1AS	collagen, type I/II/III/V/XI/XXIV/XXVII, alpha	P02465	FALSE	-3.1497	1	FALSE	-6.1757	1	FALSE	-0.71578	1
2-3k.c28505/8/2127	0	12.34	0	0	0	0	0	0	0	0	0	0	0	0	0	0	0	0	2126	COL1AS	collagen, type I/II/III/V/XI/XXIV/XXVII, alpha	P02465	FALSE	Inf	1	FALSE	NA	NA	FALSE	NA	NA
3-6k.c26157/1/3207.1	2.99	3.6	8.77	2.23	2.27	15.19	4.38	3.64	19.45	80.79	222.65	11.05	145.22	432.79	12.48	152.57	640.92	11.52	2000	COL1AS	collagen, type I/II/III/V/XI/XXIV/XXVII, alpha	P02465	FALSE	-4.2844	1	FALSE	-4.8193	1	FALSE	-4.8603	1
3-6k.c23774/1/4536	0.58	0.95	0.62	0.46	0.77	0.41	0.89	0.91	0.48	0.51	0.4	0.26	0.45	0.58	0.16	0.76	0.88	0.59	4533	COL1AS	collagen, type I/II/III/V/XI/XXIV/XXVII, alpha	P02465	FALSE	0.93038	1	FALSE	0.52507	1	FALSE	0.082714	1
2-3k.c4211/1/1808	1.25	2.85	5.92	2.43	12.71	8.42	1.1	8.63	11.9	5.1	6.77	2.88	12.1	17.14	1.65	7.94	11.06	1.16	1812	COL1AS	collagen, type I/II/III/V/XI/XXIV/XXVII, alpha	P02465	FALSE	-0.51186	1	FALSE	-0.3275	1	FALSE	0.10389	1
3-6k.c29423/1/3501	0.13	0	1000.1	0.1	0.29	918.93	0.12	0.13	1373.42	928.13	0.05	1.31	955.66	0.06	0.37	1107	0.11	0.64	3536	COL1AS	collagen, type I/II/III/V/XI/XXIV/XXVII, alpha	P02465	FALSE	0.11247	1	FALSE	-0.074293	1	FALSE	0.3921	1
3-6k.c3379/1/2446	0.76	0.03	1.5	5.54	0.98	0	9.35	5.16	2.07	0.21	0.12	0	0.46	0.85	0.9	1.04	24.73	1.82	2448	COL1AS	collagen, type I/II/III/V/XI/XXIV/XXVII, alpha	P02465	FALSE	2.8407	1	FALSE	1.6601	1	FALSE	-0.66123	1
3-6k.c24280/3/4146	1.01	0.7	0.15	0.35	0.14	0.3	0.82	0.37	0.35	0	0.16	0	0	0.45	0.36	0.09	0	0.28	4138	COL1AS	collagen, type I/II/III/V/XI/XXIV/XXVII, alpha	P02465	FALSE	3.6883	1	FALSE	0.025078	1	FALSE	2.1366	1
3-6k.c30562/1/4397	0.97	0.85	7.18	0.28	0.91	7.17	0.7	0.98	11.9	6.87	0.57	3.89	6.64	0.61	6.02	8.39	1.13	7.45	4472	COL1AS	collagen, type I/II/III/V/XI/XXIV/XXVII, alpha	P02465	FALSE	-0.30147	1	FALSE	-0.68459	1	FALSE	-0.32594	1
1-2k.c33469/15/1335	517.15	719.56	0	598.33	574.85	0	915.76	503.99	0	0	0	0	0	0	0	0	0	0	1333	COL1AS	collagen, type I/II/III/V/XI/XXIV/XXVII, alpha	P02465	UP	Inf	2.94e-05	UP	Inf	1.32e-05	UP	Inf	0.00072278
3-6k.c15183/1/2811	0.07	0	0.07	0.27	0	0	0	0	0.1	0.06	0.15	0.16	0.17	0	0	0.05	0.37	0.3	2830	COL1AS	collagen, type I/II/III/V/XI/XXIV/XXVII, alpha	P02465	FALSE	-1.3514	1	FALSE	0.71955	1	FALSE	-2.9474	1
3-6k.c20201/1/4206	1.66	3.19	0.4	1.87	1.61	0.11	1.6	0.56	0.19	0.07	0	0.11	0.18	0	0.09	0.15	0.11	0.38	4227	COL1AS	collagen, type I/II/III/V/XI/XXIV/XXVII, alpha	P02465	FALSE	4.8942	0.17468	FALSE	3.754	0.77008	FALSE	1.9413	1
3-6k.c5580/1/3613	2.1	0.33	0.49	0.44	0.75	1.42	0.99	2.12	1.07	0.12	1.02	0.92	0.32	1.15	0.82	0.68	1.12	0.47	3607	COL1AS	collagen, type I/II/III/V/XI/XXIV/XXVII, alpha	P02465	FALSE	0.62564	1	FALSE	0.23971	1	FALSE	0.89529	1
3-6k.c29038/1/3073	0.34	0.11	0	0.6	0.65	0	0.28	0	0.22	0.13	0	0.22	0	0.21	0	0.08	0.23	0.12	3035	COL1AS	collagen, type I/II/III/V/XI/XXIV/XXVII, alpha	P02465	FALSE	0.42369	1	FALSE	2.7058	1	FALSE	0.2999	1
3-6k.c17776/1/3571	0	1.57	2.12	0	1.73	1.56	0	2.6	0.79	1.28	0	0.11	0.77	0	0	3.21	0	0.08	3567	COL1AS	collagen, type I/II/III/V/XI/XXIV/XXVII, alpha	P02465	FALSE	1.4305	1	FALSE	2.0788	1	FALSE	0.098618	1
1-2k.c16920/1/1592	1.15	0	0	1.71	1.53	0.28	0.33	0.86	0.68	0.95	0	0	0.3	0.48	0.32	0.38	0.47	0.8	1593	COL1AS	collagen, type I/II/III/V/XI/XXIV/XXVII, alpha	P02465	FALSE	0.36243	1	FALSE	1.7095	1	FALSE	0.159	1
3-6k.c24306/2/4523	0.9	0.6	0.69	0.7	0.68	1.05	0.67	0.59	1.65	1.48	0.75	1.06	1.07	0.87	0.78	1.99	1.43	1.26	4491	COL1AS	collagen, type I/II/III/V/XI/XXIV/XXVII, alpha	P02465	FALSE	-0.52507	1	FALSE	-0.10255	1	FALSE	-0.65031	1
3-6k.c15066/1/3490	0.13	0.64	0.65	0.13	0.21	0.59	0	0.71	0.86	0.48	0.18	0.12	0.49	0.12	0.17	0.45	0.31	0.56	3510	COL1AS	collagen, type I/II/III/V/XI/XXIV/XXVII, alpha	P02465	FALSE	0.85986	1	FALSE	0.2886	1	FALSE	0.21166	1
1-2k.c31334/1/1421	0.14	0.29	1.41	0.16	1.84	3.05	0.16	0.51	1.77	0.41	1.63	0.59	2.01	1.89	1.88	2.32	2.89	1.23	1416	COL1AS	collagen, type I/II/III/V/XI/XXIV/XXVII, alpha	P02465	FALSE	-0.49213	1	FALSE	-0.17301	1	FALSE	-1.4211	1
3-6k.c17929/1/2601	2.25	2.24	0.17	2.45	2.42	0.16	2.47	2.4	0.28	1.17	0.67	0.15	0.47	0.54	0.51	0.63	0.21	0.34	2603	COL1AS	collagen, type I/II/III/V/XI/XXIV/XXVII, alpha	P02465	FALSE	1.2971	1	FALSE	1.8001	1	FALSE	2.2259	1
3-6k.c2513/1/3517	0.91	0.32	0.54	0.58	0.61	0.6	0.82	0.36	0.69	0.44	0.45	0.33	1.19	0.89	0.27	0.84	1.03	0.66	3509	COL1AS	collagen, type I/II/III/V/XI/XXIV/XXVII, alpha	P02465	FALSE	0.62271	1	FALSE	-0.33947	1	FALSE	-0.36026	1
1-2k.c7230/1/1688	42.94	14.47	31.58	28.22	8.43	31.66	35.06	11.06	16.67	37.88	83.97	26.91	28.11	64.58	12.64	27.32	78.27	14.5	1707	COL1AS	collagen, type I/II/III/V/XI/XXIV/XXVII, alpha	P02465	FALSE	-0.65373	1	FALSE	-0.52533	1	FALSE	-0.84621	1
3-6k.c9676/1/4422	0	0	0	0	0	0	0	0	0	0	0	0	0	0	0	0	0	0	2180	COL1AS	collagen, type I/II/III/V/XI/XXIV/XXVII, alpha	P02465	FALSE	NA	NA	FALSE	NA	NA	FALSE	NA	NA
3-6k.c13748/2/3260	0.22	0.29	0.07	0.41	0.27	0.48	0.21	0.78	0.49	0.4	0.12	0.41	0.65	0.2	0.19	0.99	0.14	0.28	3265	COL1AS	collagen, type I/II/III/V/XI/XXIV/XXVII, alpha	P02465	FALSE	-0.63238	1	FALSE	0.2333	1	FALSE	0.11787	1
3-6k.c24454/1/4454	0.33	0	0.17	0.2	0.25	0.18	0	0.1	0.16	0.19	0.23	0.19	0.3	0.22	0.06	0.51	0.16	0.12	4492	COL1AS	collagen, type I/II/III/V/XI/XXIV/XXVII, alpha	P02465	FALSE	-0.17719	1	FALSE	0.18777	1	FALSE	-1.5355	1
2-3k.c19978/1/1511	0.96	0.68	0.38	1.65	0.61	1.04	1.72	1.46	0.89	2.89	0.77	1.8	1.82	1.57	0.91	2.06	1.98	1.76	1511	COL1AS	collagen, type I/II/III/V/XI/XXIV/XXVII, alpha	P02465	FALSE	-1.3809	1	FALSE	-0.32708	1	FALSE	-0.45515	1
1-2k.c20103/1/1379	0	0	0	0.33	0	0.26	0	0.36	0	0.02	0	0	0.5	0	0	0.31	0	0	1377	COL1AS	collagen, type I/II/III/V/XI/XXIV/XXVII, alpha	P02465	FALSE	NA	NA	FALSE	0.28304	1	FALSE	0.1887	1
2-3k.c8901/1/1563	0	0	0.5	1.61	3.07	0.89	0	0	0.53	0	0	0	0	0.69	0	0	0.13	0	1564	COL1AS	collagen, type I/II/III/V/XI/XXIV/XXVII, alpha	P02465	FALSE	Inf	1	FALSE	3.1426	1	FALSE	1.9285	1
3-6k.c22989/1/4323	0.64	0.13	0.06	0.16	0.13	0	0.15	0.19	0.06	0	0.13	0.12	0.07	0	0.05	0.03	0.23	0.15	4364	COL1AS	collagen, type I/II/III/V/XI/XXIV/XXVII, alpha	P02465	FALSE	1.8894	1	FALSE	1.2379	1	FALSE	-0.017965	1
3-6k.c7857/1/4249	0	0	0.1	0.16	0.21	0.05	0.24	0.12	0.12	0.16	0	0.2	0.05	0.09	0.09	0.1	0.21	0.28	4276	COL1AS	collagen, type I/II/III/V/XI/XXIV/XXVII, alpha	P02465	FALSE	-1.6845	1	FALSE	0.94782	1	FALSE	-0.22823	1
2-3k.c25193/1/2273	0.63	0.36	0.18	0.15	0.22	0.14	0.13	0.1	0.53	0.66	0.32	0.39	0.57	0.24	0.16	0.5	0.35	0.62	2276	COL1AS	collagen, type I/II/III/V/XI/XXIV/XXVII, alpha	P02465	FALSE	-0.15293	1	FALSE	-0.92735	1	FALSE	-0.92496	1
2-3k.c15066/1/1782	0	0	0.33	0.12	0	0.21	0	0.34	0.19	0	0	0.11	0.11	0	0	0.33	0	0.36	1782	COL1AS	collagen, type I/II/III/V/XI/XXIV/XXVII, alpha	P02465	FALSE	1.3655	1	FALSE	1.6342	1	FALSE	-0.45201	1
3-6k.c11217/1/3993	1.67	0.97	0.88	0.9	1.51	0.69	1.94	1.5	1.76	1.35	1.91	0.94	1.31	1.2	1.08	2.58	2.69	1.73	4076	COL1AS	collagen, type I/II/III/V/XI/XXIV/XXVII, alpha	P02465	FALSE	-0.17783	1	FALSE	-0.16044	1	FALSE	-0.37144	1
3-6k.c22849/1/3152	0.36	0.36	0.67	0.48	0.62	0.67	0.5	0.27	1.71	0	0.1	0.66	0.42	0.37	0.97	1.18	0.56	0.98	3174	COL1AS	collagen, type I/II/III/V/XI/XXIV/XXVII, alpha	P02465	FALSE	0.94209	1	FALSE	0.044736	1	FALSE	-0.10857	1
3-6k.c20056/1/3436	0.09	0.2	0.18	0.06	0.08	0.32	0	0.31	0.3	0.87	0	0	0.16	0.08	0.16	0.09	0	0	3423	COL1AS	collagen, type I/II/III/V/XI/XXIV/XXVII, alpha	P02465	FALSE	-0.81606	1	FALSE	0.22508	1	FALSE	2.9219	1
3-6k.c27546/1/4217.1	0	0	0	0	0	0	0	0	0	0	0	0	0	0	0	0	0	0	2773	COL1AS	collagen, type I/II/III/V/XI/XXIV/XXVII, alpha	P02465	FALSE	NA	NA	FALSE	NA	NA	FALSE	NA	NA
3-6k.c2102/1/4241	0.21	0.51	0.35	0.29	0.3	0.32	0.39	0.55	0.76	0.55	0.52	0.51	0.5	0.72	0.5	0.42	0.92	0.46	4254	COL1AS	collagen, type I/II/III/V/XI/XXIV/XXVII, alpha	P02465	FALSE	-0.5241	1	FALSE	-0.85141	1	FALSE	-0.080108	1
3-6k.c16290/1/4703	6.45	0.54	6.07	2.87	0.36	4.86	10.54	2.08	6.48	15.79	9.06	3.12	8.59	12.2	4.84	13.14	11.07	7.98	4705	COL1AS	collagen, type I/II/III/V/XI/XXIV/XXVII, alpha	P02465	FALSE	-1.027	1	FALSE	-1.5903	1	FALSE	-0.65033	1
2-3k.c20271/1/2020	0.26	8.2	2.9	0.35	6.33	2.29	0.37	3.69	3.93	4.8	0.15	0.29	2.02	0.22	0.35	2.01	0.43	1.07	1893	COL1AS	collagen, type I/II/III/V/XI/XXIV/XXVII, alpha	P02465	FALSE	1.1265	1	FALSE	1.7924	1	FALSE	1.1832	1
3-6k.c22998/1/3510	58.86	1.2	0.44	68.16	6.79	0.91	72.83	39.16	1.31	0	6.51	0.73	0	28.21	3.35	0.57	11.12	3.26	3510	COL1AS	collagen, type I/II/III/V/XI/XXIV/XXVII, alpha	P02465	FALSE	3.2058	1	FALSE	1.4474	1	FALSE	2.9986	1
2-3k.c8442/1/2033	0.29	0.15	0.06	0.9	0.38	0.08	0.15	0.15	0	0.3	0.28	0	0	0.1	0.02	0.06	0.31	0.19	2055	COL1AS	collagen, type I/II/III/V/XI/XXIV/XXVII, alpha	P02465	FALSE	-0.029105	1	FALSE	3.4098	1	FALSE	-0.91046	1
2-3k.c22556/1/1874	1.96	0.66	0.73	1.11	0.14	0.22	2.14	1.24	0.51	0.39	0	0.32	0.21	0.82	0.61	0.32	0.4	0.33	1872	COL1AS	collagen, type I/II/III/V/XI/XXIV/XXVII, alpha	P02465	FALSE	2.263	1	FALSE	-0.022748	1	FALSE	1.9128	1
3-6k.c18632/1/4141	1.47	0.63	0.68	0.66	1.12	0.34	0.63	0.75	0.92	1.09	0.88	0.57	0.83	1.41	0.71	1.97	1.17	1.4	4127	COL1AS	collagen, type I/II/III/V/XI/XXIV/XXVII, alpha	P02465	FALSE	0.22089	1	FALSE	-0.39984	1	FALSE	-0.93934	1
2-3k.c20572/1/1343	117.95	56.38	81.28	56.7	30.12	46.59	69.49	45.08	44.15	78.32	74.96	107.5	27.76	51.17	49.41	49.57	43.79	85.18	1315	COL1AS	collagen, type I/II/III/V/XI/XXIV/XXVII, alpha	P02465	FALSE	0.043053	1	FALSE	0.12349	1	FALSE	-0.12838	1
3-6k.c19656/1/3069	0.96	1.63	0	1.02	0.07	0	0	1.06	0	0	0	761.38	0	0	979.31	0	0	1526.65	3074	COL1AS	collagen, type I/II/III/V/XI/XXIV/XXVII, alpha	P02465	FALSE	-8.1237	1	FALSE	-9.7867	1	FALSE	-10.622	1
2-3k.c12046/1/2270	0.84	0.79	0	6.9	0.58	0.7	10.79	0.82	0.86	1.71	2.27	1.36	0.91	1.85	1.66	0.51	4.03	1.68	2270	COL1AS	collagen, type I/II/III/V/XI/XXIV/XXVII, alpha	P02465	FALSE	-1.6324	1	FALSE	1.0014	1	FALSE	1.1291	1
3-6k.c28471/1/4214	13.78	1.82	32.8	26.03	1.44	37.74	15.96	2.97	54.11	33.8	29.9	26.05	44.56	43.98	29.77	45.19	53.12	47.74	4221	COL1AS	collagen, type I/II/III/V/XI/XXIV/XXVII, alpha	P02465	FALSE	-0.82918	1	FALSE	-0.79557	1	FALSE	-0.97901	1
1-2k.c3724/1/1351.1	0	612.01	283.99	0	638.42	398.48	0	1290.61	295.34	517.26	0	0	468.14	0	0	876.07	0	0	1123	COL1AS	collagen, type I/II/III/V/XI/XXIV/XXVII, alpha	P02465	FALSE	0.796	1	FALSE	1.1267	1	FALSE	0.9174	1
2-3k.c23554/1/1752	0	0	0	0	0	0	0	0	0	0	0	0	0	0	0	0	0	0	1753	COL1AS	collagen, type I/II/III/V/XI/XXIV/XXVII, alpha	P02465	FALSE	NA	NA	FALSE	NA	NA	FALSE	NA	NA
3-6k.c18415/1/3574	0.91	0.34	0.33	0.43	0.32	0.16	0.37	0.71	0.56	0.82	0.51	0.54	0.51	0.37	0.25	0.67	0.08	1.08	3608	COL1AS	collagen, type I/II/III/V/XI/XXIV/XXVII, alpha	P02465	FALSE	-0.14433	1	FALSE	-0.23219	1	FALSE	-0.16549	1
3-6k.c5692/1/4211	0	0.89	1.04	0	2.76	0.82	0	1.55	1	0.58	0	0	1.96	0	0	0.84	0	0	4245	COL1AS	collagen, type I/II/III/V/XI/XXIV/XXVII, alpha	P02465	FALSE	1.7346	1	FALSE	0.85347	1	FALSE	1.6671	1
3-6k.c18363/1/4030	0.39	0.44	0.42	0.41	0.22	0.71	0.34	0.64	0.49	0.49	0.29	0.35	0.44	0.3	0.45	0.64	0.75	0.61	4075	COL1AS	collagen, type I/II/III/V/XI/XXIV/XXVII, alpha	P02465	FALSE	0.20934	1	FALSE	0.17847	1	FALSE	-0.43155	1
3-6k.c18498/1/4218.2	1.44	0.7	1.28	0.36	0.42	1.14	0.33	0.74	1	3.3	0.66	0.44	2	0.85	0.81	4.71	1.36	1.02	2740	COL1AS	collagen, type I/II/III/V/XI/XXIV/XXVII, alpha	P02465	FALSE	-0.29959	1	FALSE	-0.90236	1	FALSE	-1.7137	1
3-6k.c20153/1/4019	1.48	0.61	0.92	0.9	1.33	0.92	1.5	1.91	0.85	1.55	0.94	1.18	1	1.29	0.61	0.72	2.67	0.72	4195	COL1AS	collagen, type I/II/III/V/XI/XXIV/XXVII, alpha	P02465	FALSE	-0.20675	1	FALSE	0.1845	1	FALSE	0.080335	1
3-6k.c28459/1/3318	0.5	0	0.28	0.45	0.72	0.25	0.71	1	0.45	0.25	0.3	0.36	0.32	0.22	0.28	0.5	1.01	0.25	3280	COL1AS	collagen, type I/II/III/V/XI/XXIV/XXVII, alpha	P02465	FALSE	-0.07902	1	FALSE	0.8255	1	FALSE	0.34967	1
3-6k.c3612/1/4124	0	0	0	0.11	0.07	0	0	0	0	1.77	0.48	0	0.32	0	0	2.6	0	0	4009	COL1AS	collagen, type I/II/III/V/XI/XXIV/XXVII, alpha	P02465	FALSE	#NAME?	0.70614	FALSE	-0.78847	1	FALSE	#NAME?	1
3-6k.c18376/1/3670	2.8	2.82	6.19	2.76	2.35	4.89	3.88	3.21	6.46	4.26	1.84	3.67	4.69	3.1	2.96	4.01	9.07	6.39	3696	COL1AS	collagen, type I/II/III/V/XI/XXIV/XXVII, alpha	P02465	FALSE	0.32687	1	FALSE	-0.062629	1	FALSE	-0.50858	1
3-6k.c25437/2/3487	0.71	1.1	1.39	0.17	0.31	0.67	0.85	0.9	1.12	2.26	1.23	1.64	2.64	0.94	0.67	3.74	1.12	1.64	3487	COL1AS	collagen, type I/II/III/V/XI/XXIV/XXVII, alpha	P02465	FALSE	-0.63379	1	FALSE	-1.8489	1	FALSE	-1.1197	1
1-2k.c7041/1/1787	0.72	5.98	5.24	0.92	3.49	6.34	0	7.87	7.54	0.14	0	5.95	0.39	0	3.51	0.59	0.28	3.33	1774	COL1AS	collagen, type I/II/III/V/XI/XXIV/XXVII, alpha	P02465	FALSE	1.0103	1	FALSE	1.4321	1	FALSE	1.7721	1
3-6k.c25466/1/4809	0.42	0.46	0.48	0.33	0.43	0.4	0.55	0.56	0.8	0.34	0.15	0.42	0.45	0.34	0.49	0.58	1.22	0.71	4822	COL1AS	collagen, type I/II/III/V/XI/XXIV/XXVII, alpha	P02465	FALSE	0.63685	1	FALSE	-0.10927	1	FALSE	-0.37099	1
2-3k.c21484/1/2106	0.14	0.27	0.22	0	0.27	0.17	0.14	0.3	0.48	0.52	0.32	0.24	0.2	0.46	0.12	0.43	0.05	0.3	2164	COL1AS	collagen, type I/II/III/V/XI/XXIV/XXVII, alpha	P02465	FALSE	-0.84573	1	FALSE	-0.74366	1	FALSE	0.22358	1
3-6k.c22282/1/3764	4.41	2.53	2.35	3.99	2.93	2.67	4.5	3.49	4.28	1.23	2.98	1.64	2.66	4.12	2.37	2.83	4.97	3.78	3767	COL1AS	collagen, type I/II/III/V/XI/XXIV/XXVII, alpha	P02465	FALSE	0.74983	1	FALSE	0.14514	1	FALSE	0.11894	1
3-6k.c13930/144/4266	0.46	0	1409.07	69.26	0	1244.38	20.4	0	1949.16	572.74	584.69	1239.64	591.31	806.32	1346.03	570.3	1260.39	2128.58	4266	COL1AS	collagen, type I/II/III/V/XI/XXIV/XXVII, alpha	P02465	FALSE	-0.72429	1	FALSE	-1.0476	1	FALSE	-1.0635	1
2-3k.c23637/1/1976	0.08	0.06	0	0	0.04	0.08	0.06	0	0.21	0.14	0.11	0.48	0.06	0	0	0.11	0.14	0.27	1976	COL1AS	collagen, type I/II/III/V/XI/XXIV/XXVII, alpha	P02465	FALSE	-2.0357	1	FALSE	1.4476	1	FALSE	-0.94259	1
3-6k.c25619/1/3725	0.37	0.14	0.21	0.13	0.4	0.08	0.23	0.27	0.25	0.41	0.12	0.76	0.4	0.06	0	0.06	0.21	0.12	3692	COL1AS	collagen, type I/II/III/V/XI/XXIV/XXVII, alpha	P02465	FALSE	-0.75002	1	FALSE	0.4344	1	FALSE	0.94723	1
3-6k.c10279/1/3609	0.72	0.87	0.2	0.21	0.7	0.2	0.34	1	0.32	0.13	0.41	0.06	0.16	0.08	0.11	0.1	0.37	0.23	3639	COL1AS	collagen, type I/II/III/V/XI/XXIV/XXVII, alpha	P02465	FALSE	1.6842	1	FALSE	1.6725	1	FALSE	1.241	1
3-6k.c27600/1/3459	0.71	0.61	0.76	0.11	0.61	1.13	0.23	0.92	1	1.11	0.36	3.12	0.79	0.11	1.94	0.59	0.36	2.97	3468	COL1AS	collagen, type I/II/III/V/XI/XXIV/XXVII, alpha	P02465	FALSE	-1.0614	1	FALSE	-0.6326	1	FALSE	-0.9318	1
3-6k.c8955/1/3755	0.44	0.33	0	0.31	0.09	0.2	0.37	0.3	0.76	0.18	0.25	0.59	0.42	0.31	0.79	0.45	0.59	0.5	3756	COL1AS	collagen, type I/II/III/V/XI/XXIV/XXVII, alpha	P02465	FALSE	-0.31526	1	FALSE	-1.3171	1	FALSE	-0.066702	1
3-6k.c26064/1/2670	0.95	1.15	0.94	0.66	1.71	0.68	0.57	1.79	1.22	1.71	0.85	0.97	1.07	0.44	0.29	2.04	0.53	1.46	2773	COL1AS	collagen, type I/II/III/V/XI/XXIV/XXVII, alpha	P02465	FALSE	-0.14891	1	FALSE	0.78421	1	FALSE	-0.16123	1
3-6k.c30199/1/4143	0.51	0.64	0.37	0.31	0.33	0.52	0.75	0.62	0.71	0.57	0.35	0.23	0.53	0.63	0.82	0.77	0.57	0.51	4219	COL1AS	collagen, type I/II/III/V/XI/XXIV/XXVII, alpha	P02465	FALSE	0.43716	1	FALSE	-0.72333	1	FALSE	0.23842	1
2-3k.c26713/1/2016	0.04	0.26	0	0	0.11	0.18	0	0.48	0.22	0.08	0.06	0.09	0.08	0	0	0.16	0	0.06	2094	COL1AS	collagen, type I/II/III/V/XI/XXIV/XXVII, alpha	P02465	FALSE	0.41688	1	FALSE	2.1237	1	FALSE	1.6445	1
3-6k.c4134/1/3970	0.18	0.17	0.06	0.7	0.25	0.07	0.39	0.11	0.04	0.11	0.12	0.23	0	0	0	0.1	0.48	0.1	3934	COL1AS	collagen, type I/II/III/V/XI/XXIV/XXVII, alpha	P02465	FALSE	-0.042766	1	FALSE	Inf	0.40503	FALSE	-0.23695	1
3-6k.c18323/1/3181	0.39	0.24	0.33	0.62	0.47	0.43	0.3	0.2	0.51	0.38	0	0.38	0.29	0.33	0.61	0.44	0.56	0.39	3208	COL1AS	collagen, type I/II/III/V/XI/XXIV/XXVII, alpha	P02465	FALSE	0.40334	1	FALSE	0.36399	1	FALSE	-0.44748	1
3-6k.c13435/1/5160	0.59	0.8	0.87	0.45	0.77	0.92	0.74	0.68	1.14	0.65	0.46	1.05	0.86	0.56	0.58	1.2	0.61	0.85	5222	COL1AS	collagen, type I/II/III/V/XI/XXIV/XXVII, alpha	P02465	FALSE	0.13122	1	FALSE	0.1352	1	FALSE	-0.019724	1
3-6k.c19791/1/4496	0.09	0.18	0.07	0.15	0.1	0.1	0.05	0.08	0.08	0	0	0.11	0.07	0.23	0.16	0.62	0	0.2	4468	COL1AS	collagen, type I/II/III/V/XI/XXIV/XXVII, alpha	P02465	FALSE	1.698	1	FALSE	-0.27383	1	FALSE	-1.8764	1
1-2k.c9886/1/1661	2.4	2.05	2.53	1.2	2.1	4	1.83	2.43	8.54	7.22	255.13	3.46	3.38	298.83	3.71	19.55	31.63	8.86	1662	COL1AS	collagen, type I/II/III/V/XI/XXIV/XXVII, alpha	P02465	FALSE	-5.1498	1	FALSE	-5.2639	1	FALSE	-2.2174	0.72881
3-6k.c30991/25/4956	0	0	0	0	0	0	0	0	0	0	0	0	0	0	0	0	0	0	4956	COL1AS	collagen, type I/II/III/V/XI/XXIV/XXVII, alpha	P02465	FALSE	NA	NA	FALSE	NA	NA	FALSE	NA	NA
3-6k.c18275/1/2873	0.39	6.32	12.73	0.8	8.86	11.9	0.03	3.72	12.61	10.33	0.37	2.95	11.34	0.07	0.89	9.47	0.88	2.44	2873	COL1AS	collagen, type I/II/III/V/XI/XXIV/XXVII, alpha	P02465	FALSE	0.52828	1	FALSE	0.79733	1	FALSE	0.383	1
3-6k.c8154/1/3362	0.08	0.48	0.73	0.68	0.63	0.8	0.55	0.9	0.91	0.99	0.58	0.47	0.43	0.53	0.82	1.19	0.82	0.91	3368	COL1AS	collagen, type I/II/III/V/XI/XXIV/XXVII, alpha	P02465	FALSE	-0.62143	1	FALSE	0.28801	1	FALSE	-0.27518	1
3-6k.c3685/4/4280	0	0	70.65	0	0	73.72	0	0	148.82	0	0.46	27.8	0	0	41.08	0	0	85.95	4279	COL1AS	collagen, type I/II/III/V/XI/XXIV/XXVII, alpha	P02465	FALSE	1.3663	1	FALSE	0.80666	1	FALSE	0.68249	1
3-6k.c27664/1/4111	0.04	0	0	0	0.11	0.04	0.04	0.06	0.04	0.07	0	0.05	0	0.06	0	0	0.16	0.15	4206	COL1AS	collagen, type I/II/III/V/XI/XXIV/XXVII, alpha	P02465	FALSE	-1.4949	1	FALSE	1.3272	1	FALSE	-1.1544	1
2-3k.c20788/1/2017	0.11	0.47	0	0	0	0.17	0	0.17	0.17	0.1	0	0	0	0.05	0	0.08	0	0	2022	COL1AS	collagen, type I/II/III/V/XI/XXIV/XXVII, alpha	P02465	FALSE	2.6679	1	FALSE	1.6247	1	FALSE	2.2223	1
3-6k.c16801/1/1977	0	2.44	0	0	1.04	2.31	0.15	5.6	1.83	1.62	0	0.52	1.67	0	0	1.17	0	0.42	1977	COL1AS	collagen, type I/II/III/V/XI/XXIV/XXVII, alpha	P02465	FALSE	0.22241	1	FALSE	0.99146	1	FALSE	2.2775	1
3-6k.c28274/1/4370	0	0.24	0.08	0.25	0.13	0.2	0	0.25	0.13	0.1	0.13	0	0.21	0	0	0.26	0.12	0.3	4429	COL1AS	collagen, type I/II/III/V/XI/XXIV/XXVII, alpha	P02465	FALSE	0.57733	1	FALSE	1.4451	1	FALSE	-0.8914	1
2-3k.c16862/1/1944	0.07	0.1	0.2	0.29	0.17	0	0.14	0	0	0.19	0.67	0	0	0	0	0	0.11	0	1945	COL1AS	collagen, type I/II/III/V/XI/XXIV/XXVII, alpha	P02465	FALSE	-1.1697	1	FALSE	Inf	1	FALSE	0.40035	1
3-6k.c17088/1/4051	0.98	0	1.09	0.63	0.8	1.21	0.73	0.59	1.89	3.85	0.86	0	6.2	2.52	0.56	5.3	6.27	0.79	4051	COL1AS	collagen, type I/II/III/V/XI/XXIV/XXVII, alpha	P02465	FALSE	-1.1303	1	FALSE	-1.7743	1	FALSE	-1.8903	1
3-6k.c3584/1/4157	0.2	0.44	0.05	0	0	0.09	0.89	0.38	0	0.09	0	0	0.03	0.04	0.11	0.15	0	0.09	4215	COL1AS	collagen, type I/II/III/V/XI/XXIV/XXVII, alpha	P02465	FALSE	3.1532	1	FALSE	-0.90859	1	FALSE	2.5788	1
3-6k.c6325/1/4321	0.41	0.54	0.2	1.64	0.73	0.64	0	0.55	0.17	0.26	0.37	0.42	0.11	0.13	0	0.62	0	0.75	4312	COL1AS	collagen, type I/II/III/V/XI/XXIV/XXVII, alpha	P02465	FALSE	0.21638	1	FALSE	3.7266	0.34841	FALSE	-0.97047	1
2-3k.c14079/1/1882	0	0	0	0	0.15	0	0	0	0	0	0	0	0	0	0	0	0	0	1793	COL1AS	collagen, type I/II/III/V/XI/XXIV/XXVII, alpha	P02465	FALSE	NA	NA	FALSE	Inf	1	FALSE	NA	NA
3-6k.c2318/1/3416	0.46	0.27	0.15	0.41	0.76	0.46	0.55	0.7	0.46	0.36	0.44	0.41	0.38	0.43	0.42	0.44	0.11	0.52	3423	COL1AS	collagen, type I/II/III/V/XI/XXIV/XXVII, alpha	P02465	FALSE	-0.38854	1	FALSE	0.45899	1	FALSE	0.70104	1
3-6k.c7640/3/3465	1.04	0.22	431.49	0	0.35	427.92	0.18	0.35	726.62	0.25	0.35	781.77	0.77	0.13	755.83	0.31	0.41	1097.45	3468	COL1AS	collagen, type I/II/III/V/XI/XXIV/XXVII, alpha	P02465	FALSE	-0.81037	1	FALSE	-0.85793	1	FALSE	-0.70449	1
3-6k.c7704/1/4210	0.1	0	0.28	0.37	0.1	0.16	0.19	0.28	0.68	0.17	0.48	0	0.23	0	0	0.25	0.29	0	4218	COL1AS	collagen, type I/II/III/V/XI/XXIV/XXVII, alpha	P02465	FALSE	-0.66939	1	FALSE	1.5144	1	FALSE	1.1046	1
1-2k.c29111/1/1629	1.11	0.82	0.58	0	0.65	0.1	0.34	0.64	0.11	0.15	0.62	0	0.16	0	0.4	0.37	0.38	0.15	1628	COL1AS	collagen, type I/II/III/V/XI/XXIV/XXVII, alpha	P02465	FALSE	1.7414	1	FALSE	0.39935	1	FALSE	0.33681	1
3-6k.c17888/1/3537	1.03	1.35	0.94	1.39	2.47	1.18	1.95	1.99	2.04	1.77	0.08	0.71	1.82	0.74	1.05	3.19	2.08	1.35	3533	COL1AS	collagen, type I/II/III/V/XI/XXIV/XXVII, alpha	P02465	FALSE	0.40599	1	FALSE	0.51131	1	FALSE	-0.088829	1
2-3k.c14493/8/1912	182.17	0	0	31.23	0	0	94.03	0	0	0	95.71	0	0	137.81	0	0	421.58	0	1912	COL1AS	collagen, type I/II/III/V/XI/XXIV/XXVII, alpha	P02465	FALSE	1.0799	1	FALSE	-1.9318	1	FALSE	-2.0019	1
3-6k.c14089/1/3161	0.23	0.06	0.06	0.1	0.14	0	0.27	0	0	0.07	0.1	0	0.06	0.2	0.05	0.07	0	0.06	3163	COL1AS	collagen, type I/II/III/V/XI/XXIV/XXVII, alpha	P02465	FALSE	1.1028	1	FALSE	-0.23861	1	FALSE	1.2836	1
3-6k.c8685/1/3052	0.15	0.24	0.56	0.54	0.22	0.05	0.54	0.44	0.42	0	0.22	0	0.14	0.34	0.38	0.28	0.23	0.1	3062	COL1AS	collagen, type I/II/III/V/XI/XXIV/XXVII, alpha	P02465	FALSE	2.2042	1	FALSE	0.018639	1	FALSE	1.241	1
3-6k.c23658/1/3713	0.27	0.52	0.63	0.2	0.61	0.38	0.5	0.38	0.66	0.43	0.34	0.67	0.54	0.2	0.22	0.73	0.34	0.95	3692	COL1AS	collagen, type I/II/III/V/XI/XXIV/XXVII, alpha	P02465	FALSE	0.041421	1	FALSE	0.33297	1	FALSE	-0.34748	1
3-6k.c19623/1/4432	1.3	0.97	1.06	1.33	0.96	1.2	1.17	1.45	1.63	3.33	0.74	0.76	1.8	1.12	0.93	2.18	1.28	1.2	4432	COL1AS	collagen, type I/II/III/V/XI/XXIV/XXVII, alpha	P02465	FALSE	-0.48509	1	FALSE	-0.09309	1	FALSE	-0.079041	1
1-2k.c27805/1/1341	2.29	1.66	0.28	1.5	1.46	0.54	1.17	0.73	1.24	0.62	0.71	0.36	1.14	0.92	0.54	0.52	2.35	0.7	1341	COL1AS	collagen, type I/II/III/V/XI/XXIV/XXVII, alpha	P02465	FALSE	1.4277	1	FALSE	0.51268	1	FALSE	-0.14748	1
3-6k.c16231/1/2022.1	0	0	0	0	0.1	0	0.68	0	0.64	0.56	0	0	0	0	0	0	0.9	0	781	COL1AS	collagen, type I/II/III/V/XI/XXIV/XXVII, alpha	P02465	FALSE	#NAME?	1	FALSE	Inf	1	FALSE	0.43742	1
1-2k.c11527/1/1374	0.99	0	0	1.51	0	0	0	0	0	0	0	0	0	0	0	0	0	0	1371	COL1AS	collagen, type I/II/III/V/XI/XXIV/XXVII, alpha	P02465	FALSE	Inf	1	FALSE	Inf	1	FALSE	NA	NA
3-6k.c30333/1/2591	1.11	0.3	0.44	2.5	0.37	1.52	0.8	0.24	0.4	0	0.86	0	0.05	2.01	0.24	0.05	0.28	0.14	2580	PLS3	plastin-3	P02465	FALSE	1.1967	1	FALSE	1.0851	1	FALSE	1.6045	1
2-3k.c5577/1/4087.1	0.36	0.06	0.09	0	0.1	0.07	0	0.14	0.2	0	0	0.44	0	0.05	0.36	0.22	0	0.36	2055	COL1AS	collagen, type I/II/III/V/XI/XXIV/XXVII, alpha	P02465	FALSE	0.38016	1	FALSE	-1.2688	1	FALSE	-0.88778	1
3-6k.c9291/1/4480	0	0	0	0	0	0	0.06	0	0	0.03	0	0	3.11	0	0	2.48	0	0	4475	COL1AS	collagen, type I/II/III/V/XI/XXIV/XXVII, alpha	P02465	FALSE	#NAME?	1	FALSE	#NAME?	1	FALSE	-5.0447	1
3-6k.c6606/1/3548	0.16	0.21	0.14	0	0.14	0	0.08	0.17	0.1	0.12	0	0.14	0	0	0.1	0	0.16	0.05	3616	COL1AS	collagen, type I/II/III/V/XI/XXIV/XXVII, alpha	P02465	FALSE	1.053	1	FALSE	0.51666	1	FALSE	0.77629	1
3-6k.c29191/1/4146	0.93	18.82	4.94	1.26	26.54	5.24	1.46	34.15	12.25	14.21	1.03	1.49	17.62	0.87	1.17	24.62	1.86	1.7	4124	COL1AS	collagen, type I/II/III/V/XI/XXIV/XXVII, alpha	P02465	FALSE	0.57877	1	FALSE	0.74159	1	FALSE	0.81054	1
3-6k.c12586/1/4300	0.06	11.22	2.32	0	6.39	2.93	0.21	4.91	3.44	3.18	0	0.18	14.01	0.11	0.07	8.01	0	0.06	4272	COL1AS	collagen, type I/II/III/V/XI/XXIV/XXVII, alpha	P02465	FALSE	2.0232	1	FALSE	-0.62238	1	FALSE	0.14905	1
2-3k.c28565/1/2005	0.66	0.15	0.73	0.33	0.08	0.29	0.76	0.41	0	0.23	0.43	0.49	0.4	0.32	0.05	0.38	0.54	0.27	2048	COL1AS	collagen, type I/II/III/V/XI/XXIV/XXVII, alpha	P02465	FALSE	0.47548	1	FALSE	-0.051667	1	FALSE	0.12576	1
2-3k.c24537/2/1203	675.37	476.31	886.42	355.41	0	471.35	581.9	0	97.5	1504.39	1226.22	739.71	821.18	598.75	159.01	1026.7	811.23	222.63	1202	COL1AS	collagen, type I/II/III/V/XI/XXIV/XXVII, alpha	P02465	FALSE	-0.70738	1	FALSE	-0.86218	1	FALSE	-1.414	1
3-6k.c30461/1/4418	2.05	1.82	1.86	1.43	1.82	1.7	1.72	2.14	2.61	2.04	1.1	1.3	2.17	1.79	1.14	2.64	2.07	2.6	4419	COL1AS	collagen, type I/II/III/V/XI/XXIV/XXVII, alpha	P02465	FALSE	0.43397	1	FALSE	0.0087765	1	FALSE	-0.15042	1
2-3k.c17568/1/1993	0	0.55	2.59	0	0.82	1.16	0	0.84	0.63	0	0	0	0.5	0	0	0.47	0	0.73	2007	COL1AS	collagen, type I/II/III/V/XI/XXIV/XXVII, alpha	P02465	FALSE	Inf	1	FALSE	1.9772	1	FALSE	0.25381	1
3-6k.c31112/1/3282	0.28	0.06	0.32	0.2	0.43	0.35	0.32	0.25	0.3	0.32	0.49	0.37	0.25	0.21	0.44	0.36	0.32	0.55	3294	COL1AS	collagen, type I/II/III/V/XI/XXIV/XXVII, alpha	P02465	FALSE	-0.79739	1	FALSE	0.16937	1	FALSE	-0.42027	1
3-6k.c21301/1/3049	0.45	0.43	0	1.91	0.15	0	1.64	0.31	0	0	0	0	0	0.25	0	0	1.71	0	3036	COL1AS	collagen, type I/II/III/V/XI/XXIV/XXVII, alpha	P02465	FALSE	Inf	1	FALSE	3.2418	1	FALSE	0.32396	1
3-6k.c28740/1/3093	8.55	4.74	0	4.76	2.29	0	5.38	3.27	0	2.09	3.46	0	2	6.23	0	0	2.6	0	3170	COL1AS	collagen, type I/II/III/V/XI/XXIV/XXVII, alpha	P02465	FALSE	1.3567	1	FALSE	-0.075866	1	FALSE	1.8201	1
3-6k.c21975/1/3808	0	0	0	0.36	0	0	0.13	0	0	0.13	0	0	0.05	0.06	0.09	0.22	0	0.19	3834	COL1AS	collagen, type I/II/III/V/XI/XXIV/XXVII, alpha	P02465	FALSE	#NAME?	1	FALSE	0.92772	1	FALSE	-1.4252	1
3-6k.c26694/1/3575	0.82	0.77	2.35	0.91	0.06	4.25	0.28	0.84	4.18	383.44	0	1.47	351.53	0	0.98	67.2	11.04	1.82	3576	COL1AS	collagen, type I/II/III/V/XI/XXIV/XXVII, alpha	P02465	FALSE	-6.5896	1	FALSE	-6.0782	1	FALSE	-3.8547	1
1-2k.c33098/12/1465	0	0	0	0	0	0	0	0	0	0	0	0	0	0	0	0	0	0	1464	COL1AS	collagen, type I/II/III/V/XI/XXIV/XXVII, alpha	P02465	FALSE	NA	NA	FALSE	NA	NA	FALSE	NA	NA
3-6k.c24292/1/3840	1.15	1.29	1.44	2.2	0.89	1.73	1.88	1.44	1.29	1.79	1.09	1.45	1.13	1.82	1.07	1.67	3.38	1.48	3808	COL1AS	collagen, type I/II/III/V/XI/XXIV/XXVII, alpha	P02465	FALSE	-0.098549	1	FALSE	0.33513	1	FALSE	-0.44658	1
3-6k.c5496/1/4043	0.04	0.12	0	0.09	0.03	0	0	0	0.04	0.24	0.13	0.15	0	0.32	0.11	0.11	0.12	0.05	4102	COL1AS	collagen, type I/II/III/V/XI/XXIV/XXVII, alpha	P02465	FALSE	-1.77	1	FALSE	-1.6444	1	FALSE	-2.9114	1
2-3k.c24386/1/1741	0.11	0.01	0	0	0	0.07	0.93	0	0	0.16	0	0	0	0.2	0	0	1.08	0	1735	COL1AS	collagen, type I/II/III/V/XI/XXIV/XXVII, alpha	P02465	FALSE	-0.37453	1	FALSE	-1.5453	1	FALSE	-0.014692	1
2-3k.c28600/2/1748	23.6	25.24	358.71	23.84	8.89	271.35	15.34	22.13	288.62	72.38	83.92	313.03	43.49	58.41	210.72	57.64	58	347.87	1744	COL1AS	collagen, type I/II/III/V/XI/XXIV/XXVII, alpha	P02465	FALSE	-0.16116	1	FALSE	-0.039497	1	FALSE	-0.57895	1
2-3k.c22588/1/1947	0	0.15	0.23	0	0.09	0.05	0.15	0.16	0.67	0.07	0.14	0.15	0.06	0	0.09	0.15	0	0.2	1949	COL1AS	collagen, type I/II/III/V/XI/XXIV/XXVII, alpha	P02465	FALSE	0.052442	1	FALSE	-0.3811	1	FALSE	1.4543	1
3-6k.c5187/1/2667	167.77	196.74	14.18	182.02	171.48	14.96	278.36	169.89	17.4	20.08	68.28	25.03	27.83	98.37	26.55	22.83	256.18	36.6	2667	COL1AS	collagen, type I/II/III/V/XI/XXIV/XXVII, alpha	P02465	FALSE	1.8284	1	FALSE	1.3809	1	FALSE	0.63798	1
2-3k.c15054/1/4383.2	0	0	0	0.12	0.28	0	0.11	0	0	0.26	0.12	0	0.12	0	0	0.11	0	0	857	COL1AS	collagen, type I/II/III/V/XI/XXIV/XXVII, alpha	P02465	FALSE	#NAME?	1	FALSE	1.5004	1	FALSE	0.53426	1
1-2k.c26976/1/1314	0	0	0	0	0	0	0	0	0	0	0	0	0	0	0	0	0	0.1	1378	COL1AS	collagen, type I/II/III/V/XI/XXIV/XXVII, alpha	P02465	FALSE	NA	NA	FALSE	NA	NA	FALSE	#NAME?	1
3-6k.c30929/1/3753	0.91	1.82	1.35	0.78	1.88	1.14	0.91	2.05	2.13	1.4	0.32	0.42	1.96	0.41	0.82	1.97	1.73	1.39	3976	COL1AS	collagen, type I/II/III/V/XI/XXIV/XXVII, alpha	P02465	FALSE	0.97874	1	FALSE	0.26656	1	FALSE	0.012395	1
1-2k.c4823/1/1175	0	0	0	0	0	0	0	0	0	0	0	0	0	0	0	0	0	0	1174	COL1AS	collagen, type I/II/III/V/XI/XXIV/XXVII, alpha	P02465	FALSE	NA	NA	FALSE	NA	NA	FALSE	NA	NA
3-6k.c24891/1/3667	1.97	2.68	0.92	2.97	2.32	0.57	3.07	4.03	1.07	1.32	1.43	0.93	1.45	2.01	1.83	2.09	2.03	2.33	3665	COL1AS	collagen, type I/II/III/V/XI/XXIV/XXVII, alpha	P02465	FALSE	0.66492	1	FALSE	0.21651	1	FALSE	0.37921	1
3-6k.c19442/1/5013	0.72	2.33	0.96	0.57	1.89	1.11	0.55	1.48	1.27	4.26	0.22	0.2	4.4	0.17	0.16	3.31	0.44	0.59	5017	COL1AS	collagen, type I/II/III/V/XI/XXIV/XXVII, alpha	P02465	FALSE	-0.19416	1	FALSE	-0.40047	1	FALSE	-0.32497	1
3-6k.c14116/4/3472	0	0	2.07	0	0	1.62	0	0	2.76	7.73	0.26	0	6.77	1.82	0	7.29	8.12	0	3472	COL1AS	collagen, type I/II/III/V/XI/XXIV/XXVII, alpha	P02465	FALSE	-1.9465	1	FALSE	-2.3962	1	FALSE	-2.4599	1
3-6k.c17230/1/4840	25.49	2.92	4.48	25.5	3.92	2.34	35.28	5.17	6.31	2.84	3.56	28.26	0.48	7.88	20.21	1.94	9.01	40.97	4828	COL1AS	collagen, type I/II/III/V/XI/XXIV/XXVII, alpha	P02465	FALSE	0.031941	1	FALSE	0.23553	1	FALSE	-0.092531	1
2-3k.c17893/1/1922	0	1.36	1.01	5.33	3.79	0.27	38.86	5.42	0.5	0	7.15	0.91	3.49	14.69	2.68	0.79	23.55	0.96	1928	COL1AS	collagen, type I/II/III/V/XI/XXIV/XXVII, alpha	P02465	FALSE	-1.6996	1	FALSE	-1.0302	1	FALSE	0.95696	1
2-3k.c22442/1/1789	0	0	0	0.83	0	0	0	0	0	0.17	0	0	0	0.31	0	0.24	0	0.4	1782	COL1AS	collagen, type I/II/III/V/XI/XXIV/XXVII, alpha	P02465	FALSE	#NAME?	1	FALSE	1.6838	1	FALSE	#NAME?	1
3-6k.c13799/1/3098	0.2	0.31	0.4	0.09	0.21	0.63	0.65	0.2	0.31	1.17	0.77	0.54	1.58	0.7	0.28	1.64	1.35	0.18	3115	COL1AS	collagen, type I/II/III/V/XI/XXIV/XXVII, alpha	P02465	FALSE	-1.4222	1	FALSE	-1.4469	1	FALSE	-1.319	1
3-6k.c13811/1/3193	0.56	0.51	0.63	0.16	0.22	0.28	0.46	0.47	0.42	0.34	0.16	0.16	0.33	0.33	0.38	0.52	0.35	0.27	3228	COL1AS	collagen, type I/II/III/V/XI/XXIV/XXVII, alpha	P02465	FALSE	1.4342	1	FALSE	-0.62382	1	FALSE	0.31541	1
3-6k.c22800/1/3689	0.18	0.13	0	0	0.11	0.82	0.17	0.2	0	22.36	0.8	0.2	12.71	1.45	0.15	12.51	1.15	0.13	3691	COL1AS	collagen, type I/II/III/V/XI/XXIV/XXVII, alpha	P02465	FALSE	-6.2188	1	FALSE	-3.942	1	FALSE	-5.089	1
3-6k.c10087/1/3497	0	2.81	0	0	1.56	0	0	2.98	0	0.23	0	1.58	0	0	2.09	0	0.11	1.93	3534	COL1AS	collagen, type I/II/III/V/XI/XXIV/XXVII, alpha	P02465	FALSE	0.67644	1	FALSE	-0.46385	1	FALSE	0.40044	1
3-6k.c16054/1/3805	1.1	8.74	15.86	0.71	6.17	8.9	1.67	4.89	10.93	7.49	0.23	5.98	6.89	0.38	5.84	5.96	0.21	6.72	3795	COL1AS	collagen, type I/II/III/V/XI/XXIV/XXVII, alpha	P02465	FALSE	0.93707	1	FALSE	0.25014	1	FALSE	0.42696	1
3-6k.c28992/1/3932	0.25	0.14	0.09	0.1	0	0	0	0.07	0.13	0.32	0.12	0	0	0	0.08	0	0.43	0	3953	COL1AS	collagen, type I/II/III/V/XI/XXIV/XXVII, alpha	P02465	FALSE	0.18184	1	FALSE	0.18339	1	FALSE	-1.1681	1
1-2k.c33698/14/1277	1325.45	231.15	0	1257.58	323.95	0	1826.07	771.72	0	0	742.69	0	0	652.6	0	0	31.56	0	1276	COL1AS	collagen, type I/II/III/V/XI/XXIV/XXVII, alpha	P02465	FALSE	1.2079	1	FALSE	1.469	1	FALSE	6.4553	0.56268
3-6k.c13803/1/3292	0.32	0.1	0.61	0.23	0.33	0.35	0.67	0.56	0.32	0.63	0.72	0.6	0.09	0.39	0.17	0.35	0.58	0.47	3305	COL1AS	collagen, type I/II/III/V/XI/XXIV/XXVII, alpha	P02465	FALSE	-0.83502	1	FALSE	0.59256	1	FALSE	0.18432	1
3-6k.c24944/1/4806	1.15	1.09	0.64	0.63	1.07	0.23	0.81	1.62	0.84	0.97	0.42	0.32	0.59	0.58	0.74	0.94	0.45	0.93	4779	COL1AS	collagen, type I/II/III/V/XI/XXIV/XXVII, alpha	P02465	FALSE	0.80691	1	FALSE	0.079063	1	FALSE	0.51432	1
3-6k.c6926/1/3467	0	0	0.22	0	0.53	0.33	0.09	0.5	0.49	0.48	0.11	0.14	0.17	0.08	0	0.98	0	0	3465	COL1AS	collagen, type I/II/III/V/XI/XXIV/XXVII, alpha	P02465	FALSE	-1.7556	1	FALSE	1.8198	1	FALSE	0.20582	1
3-6k.c24671/1/3451	0.33	0.72	0.73	0.54	0.78	0.86	0.57	0.54	1.11	1.05	0.15	0.33	0.85	0.19	0.21	0.57	0.16	0.69	3528	COL1AS	collagen, type I/II/III/V/XI/XXIV/XXVII, alpha	P02465	FALSE	0.25637	1	FALSE	0.83735	1	FALSE	0.64592	1
3-6k.c28718/1/3065	0	0	0	0	0	0	0	0.06	0	0.05	0	0	0	0	0	0.01	0	0	3091	COL1AS	collagen, type I/II/III/V/XI/XXIV/XXVII, alpha	P02465	FALSE	#NAME?	1	FALSE	NA	NA	FALSE	2.1887	1
3-6k.c24297/1/4515	0.48	0.9	0.5	0.5	0.54	0.53	0.79	0.77	0.95	0.72	0.46	0.86	0.88	0.86	0.45	0.91	0.77	0.75	4475	COL1AS	collagen, type I/II/III/V/XI/XXIV/XXVII, alpha	P02465	FALSE	-0.051751	1	FALSE	-0.42353	1	FALSE	0.08875	1
3-6k.c19805/1/2614	1.57	1.17	3.11	0.4	0.6	4.06	1.03	0.86	4.22	2.82	0.88	2.89	3.38	2.63	2.44	5.32	2.9	3.96	2615	COL1AS	collagen, type I/II/III/V/XI/XXIV/XXVII, alpha	P02465	FALSE	-0.12476	1	FALSE	-0.71073	1	FALSE	-0.97202	1
3-6k.c31076/1/4481	0.92	0.39	0.63	0.5	0.68	0.43	0.75	0.68	0.66	0.45	0.33	0.5	0.38	0.41	0.34	0.5	0.67	0.63	4494	COL1AS	collagen, type I/II/III/V/XI/XXIV/XXVII, alpha	P02465	FALSE	0.68197	1	FALSE	0.5543	1	FALSE	0.25344	1
3-6k.c27671/1/3752	0.66	0.52	0.23	0.47	0.74	0.22	0.34	0.25	0.09	0.32	0.17	0.43	0.23	0.15	0.42	0.25	0.2	0.31	3793	COL1AS	collagen, type I/II/III/V/XI/XXIV/XXVII, alpha	P02465	FALSE	0.68271	1	FALSE	0.88522	1	FALSE	-0.092457	1
1-2k.c33270/36/1597	0	0	97.3	0	0	88.96	0	0	46.39	695.68	1295.72	0	434.23	1090.69	0	883.87	1177.96	0	1594	COL1AS	collagen, type I/II/III/V/XI/XXIV/XXVII, alpha	P02465	FALSE	-4.3063	0.86514	FALSE	-4.0242	1	FALSE	-5.4642	0.31482
3-6k.c2132/1/3817	0	0	0	0	0	0	0	0	0	0	0	0	0	0	0	0	0	0	3828	COL1AS	collagen, type I/II/III/V/XI/XXIV/XXVII, alpha	P02465	FALSE	NA	NA	FALSE	NA	NA	FALSE	NA	NA
3-6k.c15608/1/3171	0.36	0	0	0	0.24	0.13	0.11	0.08	0.07	0.17	0.15	0	0.08	0.33	0	0.16	0.24	0	3184	COL1AS	collagen, type I/II/III/V/XI/XXIV/XXVII, alpha	P02465	FALSE	0.37171	1	FALSE	-0.012216	1	FALSE	-0.5756	1
3-6k.c25317/1/3535	0.82	1.24	0.99	1.24	1.02	1.34	1.23	1.18	2.41	0.76	0.77	0.63	1.02	0.9	1	1.8	1.14	2.43	3530	COL1AS	collagen, type I/II/III/V/XI/XXIV/XXVII, alpha	P02465	FALSE	0.57082	1	FALSE	0.35746	1	FALSE	-0.14125	1
1-2k.c32999/1/1204	0	0	0	0.08	0	0	0	0	0	0	0	0	0	0	0	0	0	0.07	1191	COL1AS	collagen, type I/II/III/V/XI/XXIV/XXVII, alpha	P02465	FALSE	NA	NA	FALSE	Inf	1	FALSE	#NAME?	1
2-3k.c27481/1/1791	0.65	0.68	0	0.17	0.56	0.19	0.26	0.02	0.15	0.13	0.16	0.07	0.05	0.24	0.32	0.16	0.73	0.08	1796	COL1AS	collagen, type I/II/III/V/XI/XXIV/XXVII, alpha	P02465	FALSE	1.8479	1	FALSE	0.63257	1	FALSE	-0.97416	1
3-6k.c15125/1/3435	0.33	0.14	1.58	0	0.06	2.43	0.4	0.52	2.91	2.24	1.12	1.19	1.67	1.48	1.26	2.6	1.39	2.02	3476	COL1AS	collagen, type I/II/III/V/XI/XXIV/XXVII, alpha	P02465	FALSE	-1.1019	1	FALSE	-0.80498	1	FALSE	-0.64193	1
3-6k.c30675/1/4460	1.08	0.96	1.3	0.66	1.08	0.68	0.97	0.99	1.16	1.01	0.34	0.84	1.2	0.62	0.74	0.96	1.12	1.46	4639	COL1AS	collagen, type I/II/III/V/XI/XXIV/XXVII, alpha	P02465	FALSE	0.68139	1	FALSE	-0.054215	1	FALSE	-0.16686	1
2-3k.c13173/1/2107	0.15	0.81	1.36	0.38	0.82	1.63	0.45	0.69	1.7	0.9	2.27	0.89	1.77	0.77	0.42	2.76	0.72	1.16	2096	COL1AS	collagen, type I/II/III/V/XI/XXIV/XXVII, alpha	P02465	FALSE	-0.75152	1	FALSE	-0.033614	1	FALSE	-0.66553	1
3-6k.c31124/6/4400	0.27	0	0	0	0.13	0	0	0	0	0	0	0	0	0	0	0	0	0	4398	COL1AS	collagen, type I/II/III/V/XI/XXIV/XXVII, alpha	P02465	FALSE	Inf	1	FALSE	Inf	1	FALSE	NA	NA
2-3k.c12915/1/1993	0.19	1.14	0.65	0.53	1.93	1.79	0.14	0.76	1.85	3.36	0	0	5.03	0.15	0.85	3.09	0.14	0	1992	COL1AS	collagen, type I/II/III/V/XI/XXIV/XXVII, alpha	P02465	FALSE	-0.75918	1	FALSE	-0.51901	1	FALSE	-0.15614	1
3-6k.c17910/1/2894	0.7	0.15	0.97	0.64	0	0.63	0.42	0	1.04	0.3	1.1	2.09	2.33	1.87	2.15	1.32	4.08	3.16	2914	COL1AS	collagen, type I/II/III/V/XI/XXIV/XXVII, alpha	P02465	FALSE	-0.85663	1	FALSE	-2.2586	1	FALSE	-2.5522	0.62754
1-2k.c4253/1/3878.1	1.31	58.51	20.97	0.8	32.67	9.71	0.28	25.5	24.68	86.85	0.14	7.37	36.44	0.45	5.82	51.69	0.91	6.53	1507	COL1AS	collagen, type I/II/III/V/XI/XXIV/XXVII, alpha	P02465	FALSE	-0.216	1	FALSE	-0.0013895	1	FALSE	-0.18526	1
3-6k.c13204/1/991	0	0	0	0	0	0	0	0	0	1397.67	0	0	235.74	0	0	171.04	0	0	991	COL1AS	collagen, type I/II/III/V/XI/XXIV/XXVII, alpha	P02465	FALSE	#NAME?	0.53191	FALSE	#NAME?	0.94218	FALSE	#NAME?	0.93027
3-6k.c23240/1/4429	0.26	1.6	1.38	0.06	1.14	0.89	0.22	1.1	1.41	0.91	0	0.1	0.63	0.1	0.04	0.99	0.04	0.2	4455	COL1AS	collagen, type I/II/III/V/XI/XXIV/XXVII, alpha	P02465	FALSE	1.7233	1	FALSE	1.4424	1	FALSE	1.1887	1
3-6k.c2884/2/3270	41.26	0	143	19.56	0	31.7	7.06	0.1	8.7	28.52	505.02	554.65	0	400.94	362	18.41	418.77	512.48	3267	COL1AS	collagen, type I/II/III/V/XI/XXIV/XXVII, alpha	P02465	FALSE	-2.489	1	FALSE	-3.8188	0.87065	FALSE	-5.8866	0.11283
2-3k.c16061/1/1913	9.31	14.36	10.77	8.87	20.91	9.73	11.48	28.54	12.47	9.39	6.6	5.25	7.36	8.45	5.43	11.94	37.77	9.79	1919	COL1AS	collagen, type I/II/III/V/XI/XXIV/XXVII, alpha	P02465	FALSE	0.75221	1	FALSE	0.94417	1	FALSE	-0.17719	1
3-6k.c26476/1/3232	0	0.12	0.34	0.29	0.16	0.46	0	0.21	0	2.19	0.46	0	2.13	0	0.48	23.89	0	0.17	3240	COL1AS	collagen, type I/II/III/V/XI/XXIV/XXVII, alpha	P02465	FALSE	-2.5136	1	FALSE	-1.4986	1	FALSE	-6.7825	1
1-2k.c22788/1/1419	0.31	0.16	0.15	0.98	0.32	0.11	1.64	1.01	0.44	0.61	0.93	0.93	0.34	0.69	0.27	0.52	1.07	0.76	1421	COL1AS	collagen, type I/II/III/V/XI/XXIV/XXVII, alpha	P02465	FALSE	-1.8536	1	FALSE	0.2256	1	FALSE	0.44801	1
3-6k.c12714/1/3375	2.79	0.62	0.34	4.37	2.37	0.84	5.17	1.88	0.94	0.58	0.63	0.34	0.83	1.07	0.62	1.01	1.66	0.55	3397	COL1AS	collagen, type I/II/III/V/XI/XXIV/XXVII, alpha	P02465	FALSE	1.3737	1	FALSE	1.6779	1	FALSE	1.4218	1
3-6k.c13755/1/3251.2	0	0	0	0	0.22	0	0.41	0	0	0	0	0	0	0	0	0	0	0	1334	COL1AS	collagen, type I/II/III/V/XI/XXIV/XXVII, alpha	P02465	FALSE	NA	NA	FALSE	Inf	1	FALSE	Inf	1
3-6k.c13755/1/3251.1	3.67	2.01	2.54	2.07	2.44	2.16	1.06	5.65	2.89	1.46	1.6	1.67	2.96	1.04	2.9	3.72	3.33	3.79	1896	COL1AS	collagen, type I/II/III/V/XI/XXIV/XXVII, alpha	P02465	FALSE	0.86472	1	FALSE	-0.027621	1	FALSE	-0.19156	1
3-6k.c12246/1/1184	0	0.66	0	1.52	0.89	2.43	0.78	1.21	3.11	0	0	0	1.72	0	0	11.82	6.77	0	1181	COL1AS	collagen, type I/II/III/V/XI/XXIV/XXVII, alpha	P02465	FALSE	Inf	1	FALSE	1.5079	1	FALSE	-1.8061	1
2-3k.c8697/1/1736.1	0	0	0	0	0	0	0	0	0	716.52	935.74	0	441.69	1150.99	0	261.99	1158.45	0	859	COL1AS	collagen, type I/II/III/V/XI/XXIV/XXVII, alpha	P02465	DOWN	#NAME?	4.08e-05	DOWN	#NAME?	0.0023743	FALSE	#NAME?	0.055113
3-6k.c21215/1/3725	0.26	0.15	0.12	0.2	0.13	0.16	0.27	0.26	0.7	0.51	0.2	0	1.29	0.25	0.15	1.08	0.45	0.91	3723	COL1AS	collagen, type I/II/III/V/XI/XXIV/XXVII, alpha	P02465	FALSE	-0.35454	1	FALSE	-1.7574	1	FALSE	-0.95189	1
2-3k.c24745/1/2133	0.27	0.46	0.37	0.38	0.56	0.2	0.47	0.35	0.45	0.51	0.43	0.9	0.43	0.43	0.46	0.24	0.6	0.73	2246	COL1AS	collagen, type I/II/III/V/XI/XXIV/XXVII, alpha	P02465	FALSE	-0.69385	1	FALSE	-0.1896	1	FALSE	-0.30006	1
3-6k.c26821/1/5435	0	0	0	0	0	0	0	0	0	0	0	0	0	0	0	0	0	0	2697	COL1AS	collagen, type I/II/III/V/XI/XXIV/XXVII, alpha	P02465	FALSE	NA	NA	FALSE	NA	NA	FALSE	NA	NA
3-6k.c29096/1/3871	0	0	0.07	1.36	0	0.36	1.87	0.47	0.18	0.4	0.04	0.47	0.14	0	0.29	0	0.57	0.44	3951	COL1AS	collagen, type I/II/III/V/XI/XXIV/XXVII, alpha	P02465	FALSE	-3.708	1	FALSE	2.0642	1	FALSE	1.4125	1
3-6k.c23076/1/3362	4.07	1.66	0.6	2.89	0.98	0.68	2.68	1.8	0.16	0.47	0.9	1.38	0.46	0.86	1.65	0.42	2.5	1.81	3363	COL1AS	collagen, type I/II/III/V/XI/XXIV/XXVII, alpha	P02465	FALSE	1.3036	1	FALSE	0.67802	1	FALSE	0.025734	1
3-6k.c2264/1/3273	0.16	0.16	0	0.38	0.36	0	0	0.16	0.14	0	0.04	0.16	0.1	0.07	0.07	0	0.29	0.24	3283	COL1AS	collagen, type I/II/III/V/XI/XXIV/XXVII, alpha	P02465	FALSE	0.77017	1	FALSE	1.6253	1	FALSE	-0.90877	1
3-6k.c26470/1/4271	0.16	0.51	0.35	0.48	0.64	0.32	0.3	0.37	0.59	0.35	0.25	0.3	0.15	0.25	0.14	0.3	0.32	0.41	4397	COL1AS	collagen, type I/II/III/V/XI/XXIV/XXVII, alpha	P02465	FALSE	0.22949	1	FALSE	1.4731	1	FALSE	0.30963	1
3-6k.c28338/1/3147	16.44	4.88	0.83	13.18	5.37	0	18.23	6.59	0.33	0	0.89	6.34	0	0.86	8.9	0.21	4.91	9.47	3144	COL1AS	collagen, type I/II/III/V/XI/XXIV/XXVII, alpha	P02465	FALSE	1.7198	1	FALSE	0.97361	1	FALSE	0.84363	1
1-2k.c16251/1/1424	1.29	0.62	0	0.19	0	0	0.22	0	0.11	0	0	0	0	0	0	0.28	0.86	0	1423	COL1AS	collagen, type I/II/III/V/XI/XXIV/XXVII, alpha	P02465	FALSE	Inf	1	FALSE	Inf	1	FALSE	-1.727	1
3-6k.c20078/1/3146	0	0	0	0	0	0	0	0.28	0	0	0	0	0.28	0.04	0	0	0	0	3133	COL1AS	collagen, type I/II/III/V/XI/XXIV/XXVII, alpha	P02465	FALSE	NA	NA	FALSE	#NAME?	1	FALSE	Inf	1
3-6k.c28034/1/3658	0.11	0	0.05	0.13	0.06	0	0.32	0.07	0.1	0.05	0	0	0	0.14	0	0.19	0.24	0	3679	COL1AS	collagen, type I/II/III/V/XI/XXIV/XXVII, alpha	P02465	FALSE	1.429	1	FALSE	0.80698	1	FALSE	0.32556	1
2-3k.c26428/1/1779	0	0	0	0	0	0	0.14	0	0	0	0	0	0.08	0	0.1	0	0	0	1789	COL1AS	collagen, type I/II/III/V/XI/XXIV/XXVII, alpha	P02465	FALSE	NA	NA	FALSE	#NAME?	1	FALSE	Inf	1
3-6k.c12448/1/3669	0	0.29	0	0.18	0.12	0.85	0.09	0.21	0	0	1.3	0	0.22	0	0.15	0.28	1.08	0.39	3738	COL1AS	collagen, type I/II/III/V/XI/XXIV/XXVII, alpha	P02465	FALSE	-2.0757	1	FALSE	1.6011	1	FALSE	-2.5353	1
3-6k.c26864/1/3013	0.63	0.11	0.23	0.28	0.24	0.08	0.86	0.38	0.77	0.51	0	0.55	0.18	0	0.42	0.3	0.82	0.99	3017	COL1AS	collagen, type I/II/III/V/XI/XXIV/XXVII, alpha	P02465	FALSE	-0.046236	1	FALSE	0.032237	1	FALSE	-0.048468	1
1-2k.c15166/2/1047	3.13	0	3.77	0.56	0	6.22	0.22	4.48	14.54	3.49	0	0.15	8.64	3.9	0	4.56	1.39	0.44	1047	--	--	P02465	FALSE	0.96017	1	FALSE	-0.85336	1	FALSE	1.611	1
3-6k.c6612/1/4355	0.16	0.34	0.25	0.12	0.37	0.34	0.37	0.38	0.48	0.57	0	0.43	0.45	0.22	0.18	0.8	0.78	0.49	4377	COL1AS	collagen, type I/II/III/V/XI/XXIV/XXVII, alpha	P02465	FALSE	-0.41087	1	FALSE	-0.0020579	1	FALSE	-0.69612	1
3-6k.c22616/1/3859	0.12	0.07	0.58	0	0.39	0.53	0.07	0.32	0.79	0.64	0.33	0.4	0.61	0.31	0.21	0.75	0.18	0.16	3750	COL1AS	collagen, type I/II/III/V/XI/XXIV/XXVII, alpha	P02465	FALSE	-0.76813	1	FALSE	-0.29462	1	FALSE	0.13117	1
3-6k.c7422/1/3821	0.37	0.23	0.44	0.38	0.68	0.5	0.27	0.45	0.56	0.66	0.1	0.39	0.3	0.18	0.03	0.41	0.34	0.18	3830	COL1AS	collagen, type I/II/III/V/XI/XXIV/XXVII, alpha	P02465	FALSE	-0.093548	1	FALSE	1.6602	1	FALSE	0.48348	1
3-6k.c27747/1/4353	4.3	0	0	0.75	0	0	1.21	0	0	0	0	0	0.13	0	0	0	0.8	0	4371	COL1AS	collagen, type I/II/III/V/XI/XXIV/XXVII, alpha	P02465	FALSE	Inf	1	FALSE	2.6215	1	FALSE	0.74781	1
3-6k.c13787/1/3016	0	0	0.23	0.76	0	0.1	0	0.17	0	0	0.44	0	0.18	0	0	0	0	0.11	3013	COL1AS	collagen, type I/II/III/V/XI/XXIV/XXVII, alpha	P02465	FALSE	-0.88455	1	FALSE	2.3121	1	FALSE	0.53851	1
2-3k.c7974/1/1852	0.65	1.38	0.52	2.02	0.82	0.26	1.07	1.19	0.45	0.61	0.26	0.54	1.05	1.16	0.57	0.74	0.37	1.2	1855	COL1AS	collagen, type I/II/III/V/XI/XXIV/XXVII, alpha	P02465	FALSE	0.89286	1	FALSE	0.25108	1	FALSE	0.2511	1
3-6k.c19225/1/4167	1.35	2.59	0.74	0.77	1.72	0.89	0.9	2.02	1.08	0.7	0.35	0.62	1.12	0.52	0.62	0.77	0.72	0.49	4158	COL1AS	collagen, type I/II/III/V/XI/XXIV/XXVII, alpha	P02465	FALSE	1.5582	1	FALSE	0.61227	1	FALSE	1.0319	1
2-3k.c19804/1/1836	0.23	0.14	0	0	0.04	0	0.18	0.28	0	0.13	0	0	0.09	0	0	0.14	0	0	1846	COL1AS	collagen, type I/II/III/V/XI/XXIV/XXVII, alpha	P02465	FALSE	1.5607	1	FALSE	-1.5321	1	FALSE	1.8072	1
3-6k.c20738/1/3565	0	0	0.05	0.15	0.1	0.08	0	0.05	0.22	0	0	0	0.04	0.05	0.05	0.04	0	0	3630	COL1AS	collagen, type I/II/III/V/XI/XXIV/XXVII, alpha	P02465	FALSE	Inf	1	FALSE	1.4789	1	FALSE	2.9043	1
3-6k.c6693/1/2527	1.86	1.09	1.65	3.42	1.54	0.03	2.3	2.45	1.6	6.42	0.9	1452.06	6.1	0.77	1139.46	3.25	0.94	1775.99	2524	COL1AS	collagen, type I/II/III/V/XI/XXIV/XXVII, alpha	P02465	FALSE	-8.2379	1	FALSE	-7.8092	1	FALSE	-8.1785	1
1-2k.c28998/1/1564.1	4605.61	3620.76	3852.44	4429.11	5058.15	3607.4	5238.76	7109.05	5910.26	3936.24	3247.28	1868.94	4418.5	4566.41	3050.9	7376.66	4929.84	4732.4	914	COL1AS	collagen, type I/II/III/V/XI/XXIV/XXVII, alpha	P02465	FALSE	0.47804	1	FALSE	0.17936	1	FALSE	0.13873	1
2-3k.c20294/1/1706	0.87	0.43	0.3	0.67	0.52	0.53	0.89	0.78	0.53	0.73	0.36	0.63	0.62	0.55	0.43	0.67	0.38	0.83	1704	COL1AS	collagen, type I/II/III/V/XI/XXIV/XXVII, alpha	P02465	FALSE	-0.048518	1	FALSE	0.14321	1	FALSE	0.29588	1
3-6k.c9259/1/2914	0	0.25	0.44	0	0.11	0.62	0	0.18	0.58	0.62	0	0	0.61	0	0.18	0.61	0	0.07	2900	COL1AS	collagen, type I/II/III/V/XI/XXIV/XXVII, alpha	P02465	FALSE	0.18614	1	FALSE	-0.126	1	FALSE	0.23104	1
3-6k.c29623/1/3808	0.23	0.24	0	0	0	0	0	0	0	4.21	1.31	0.42	3.55	2.07	0	7.1	1.31	0.68	3801	COL1AS	collagen, type I/II/III/V/XI/XXIV/XXVII, alpha	P02465	FALSE	-3.5998	1	FALSE	#NAME?	0.05603	FALSE	#NAME?	0.115
3-6k.c19580/1/3522	6.81	2.62	2.86	3.43	4.77	2.49	7.92	6.47	4.21	2.88	1.91	2.89	2.81	2.53	2.53	2.81	2.88	3.03	3528	COL1AS	collagen, type I/II/III/V/XI/XXIV/XXVII, alpha	P02465	FALSE	0.75854	1	FALSE	0.49043	1	FALSE	1.1469	1
3-6k.c27762/1/4644	0.09	0.33	883.4	0.7	0.47	778.74	0.55	0.42	1068.23	0.15	0.34	790.26	0.07	0.34	754.91	0.29	0.29	1189.3	4601	COL1AS	collagen, type I/II/III/V/XI/XXIV/XXVII, alpha	P02465	FALSE	0.20599	1	FALSE	0.0097868	1	FALSE	-0.26357	1
3-6k.c3451/1/4141	0	0	0	0	0.04	0	0.05	0	0	0	0	0	0.06	0	0	0.09	0	0	4194	COL1AS	collagen, type I/II/III/V/XI/XXIV/XXVII, alpha	P02465	FALSE	NA	NA	FALSE	-0.53215	1	FALSE	-0.46574	1
3-6k.c10107/1/4425	1.07	1.27	1.46	1.31	0.92	1.28	1.44	1.64	2.85	5	4.4	1.29	6.04	5.18	1.9	7.15	7.84	2.55	4440	COL1AS	collagen, type I/II/III/V/XI/XXIV/XXVII, alpha	P02465	FALSE	-1.4336	1	FALSE	-1.8398	0.92225	FALSE	-1.5214	1
3-6k.c19678/1/4089	0.08	0.14	0	0.2	0.19	0.05	0.1	0.16	0.1	0.21	0.27	0.37	0.37	0.16	0.19	0.05	0.52	0.08	4114	COL1AS	collagen, type I/II/III/V/XI/XXIV/XXVII, alpha	P02465	FALSE	-1.8499	1	FALSE	-0.67891	1	FALSE	-0.83605	1
3-6k.c20468/1/3522	0.15	0.29	0	0	0.23	0.12	0.14	0.29	0.19	0.22	0	0.18	0.44	0	0	0.42	0	0.03	3492	COL1AS	collagen, type I/II/III/V/XI/XXIV/XXVII, alpha	P02465	FALSE	0.19331	1	FALSE	-0.33819	1	FALSE	0.54393	1
3-6k.c6848/1/3955	0.09	0.56	0.4	0.37	0.11	0.26	0.64	0.19	0.47	0.2	0.3	0	0.43	0.26	0.12	0.11	0	0.64	3957	COL1AS	collagen, type I/II/III/V/XI/XXIV/XXVII, alpha	P02465	FALSE	1.1482	1	FALSE	-0.057358	1	FALSE	0.81571	1
3-6k.c22665/1/3423.2	0.9	1.2	0.76	1.51	1.7	0.86	1.7	2.02	1.26	1.25	1.36	1.29	1.66	0.97	1.55	1.42	2.23	1.73	2977	COL1AS	collagen, type I/II/III/V/XI/XXIV/XXVII, alpha	P02465	FALSE	-0.372	1	FALSE	0.011721	1	FALSE	-0.083923	1
3-6k.c25286/1/3064	0.1	0.43	0.24	0.09	0.25	0.23	0.24	0.08	0.18	0.38	0.12	0.08	0.08	0.02	0.03	0.1	0	0.17	3091	COL1AS	collagen, type I/II/III/V/XI/XXIV/XXVII, alpha	P02465	FALSE	0.48071	1	FALSE	2.189	1	FALSE	0.95783	1
3-6k.c12588/1/3127	0	0	0	0.15	0.12	0	0	0	0	2.23	1.75	0	0.21	0	0	0.43	0.54	0	3107	COL1AS	collagen, type I/II/III/V/XI/XXIV/XXVII, alpha	P02465	FALSE	#NAME?	0.05154	FALSE	0.43024	1	FALSE	#NAME?	1
2-3k.c24033/1/1241	0	0	0	0	0	0.13	0	0	0	0	0	0	0	0.08	0	0	0.1	0.13	1218	COL1AS	collagen, type I/II/III/V/XI/XXIV/XXVII, alpha	P02465	FALSE	NA	NA	FALSE	1.6247	1	FALSE	#NAME?	1
2-3k.c24433/1/2375	0.98	0.48	0.34	1.08	1.09	0.36	1.45	0.52	0.57	0.86	0.4	1.53	1.15	0.65	0.52	0.67	0.47	0.84	2369	COL1AS	collagen, type I/II/III/V/XI/XXIV/XXVII, alpha	P02465	FALSE	-0.55659	1	FALSE	0.19119	1	FALSE	0.45659	1
3-6k.c21585/1/4754	0.38	0.61	0.18	0.39	0.65	0.47	0.46	0.63	0.44	0.3	0.28	0.09	0.29	0.17	0.67	0.38	0.17	0.69	4869	COL1AS	collagen, type I/II/III/V/XI/XXIV/XXVII, alpha	P02465	FALSE	0.86011	1	FALSE	0.42891	1	FALSE	0.33103	1
1-2k.c29726/1/1149	0	0	0	0	0	0	0	0	0	0	0	0	0	0	0	0	0	0	1175	COL1AS	collagen, type I/II/III/V/XI/XXIV/XXVII, alpha	P02465	FALSE	NA	NA	FALSE	NA	NA	FALSE	NA	NA
2-3k.c28110/4/2160	0	887.07	1364.88	0	723.12	1186.29	0	627.25	1470.19	1346.74	0	0	1156.5	0	0	1152.88	0	0	2157	COL1AS	collagen, type I/II/III/V/XI/XXIV/XXVII, alpha	P02465	FALSE	0.74828	1	FALSE	0.70578	1	FALSE	0.93652	1
3-6k.c30074/1/3642	0.04	0	0.1	0	0	0	0.2	0	0	0.03	0.08	0	0	0.19	0	0.02	0.07	0.07	3632	COL1AS	collagen, type I/II/III/V/XI/XXIV/XXVII, alpha	P02465	FALSE	0.49887	1	FALSE	#NAME?	1	FALSE	0.52504	1
2-3k.c4348/1/1719	2.5	2.03	2.67	3.64	1.03	2.7	3.38	2.33	3.45	1.03	2.24	3.48	3.68	0	1.84	2.22	1.36	2.96	1681	--	--	P08123	FALSE	0.16679	1	FALSE	0.42902	1	FALSE	0.52525	1
1-2k.c23733/1/1326	2.42	10.79	11.27	4.42	27.44	14.56	1.78	17.98	21.69	3.08	7.55	2.52	12.85	20.9	3.92	6.79	6.75	1.71	1324	COL1AS	collagen, type I/II/III/V/XI/XXIV/XXVII, alpha	P08123	FALSE	0.95236	1	FALSE	0.36191	1	FALSE	1.4436	1
1-2k.c17101/5/1258	3731.37	5738.13	4574.13	3639.38	5519.42	4263.74	4508.24	6016.26	7227.19	4542.22	2199.22	3123.77	5159.46	3032.72	4192.1	5468.47	4709.58	6541.1	1258	COL1AS	collagen, type I/II/III/V/XI/XXIV/XXVII, alpha	P08123	FALSE	0.55788	1	FALSE	0.14881	1	FALSE	0.09971	1
2-3k.c23518/1/1737	1.94	3.31	4.03	2.42	1.92	1.47	1.57	1.34	1.01	2.37	4.15	2.71	2.14	3.82	1	2.71	3.77	1.06	1732	COL1AS	collagen, type I/II/III/V/XI/XXIV/XXVII, alpha	P08123	FALSE	0.066634	1	FALSE	-0.17026	1	FALSE	-0.88348	1
3-6k.c12452/1/4145.2	209.21	227.56	74.6	223.87	145.98	79.36	259.61	427.7	282.92	179.99	165	2.54	258.17	221.79	2.13	428.94	102.47	16.36	1176	COL1AS	collagen, type I/II/III/V/XI/XXIV/XXVII, alpha	P08123	FALSE	0.6265	1	FALSE	-0.012027	1	FALSE	0.92282	1
2-3k.c21295/1/1870	1.22	5.22	2.35	2.14	1.69	0.78	0.3	0.69	0.8	1.55	1.93	1.37	2.78	0.79	0.79	0.94	1.4	0.48	1862	PPIA	peptidyl-prolyl cis-trans isomerase A (cyclophilin A)	P08123	FALSE	0.91433	1	FALSE	0.12289	1	FALSE	-0.66528	1
1-2k.c14473/2/1051	34.21	35.55	27.07	107.08	95.26	67.2	42.46	77.81	43.28	11.91	45.24	11.36	74.9	129.76	29.02	89.61	33.6	16.36	1051	COL1AS	collagen, type I/II/III/V/XI/XXIV/XXVII, alpha	P08123	FALSE	0.57711	1	FALSE	0.29604	1	FALSE	0.29928	1
1-2k.c20000/1/1367	0.37	0.32	0.2	0.21	0.65	0.34	0.47	0.36	0.13	0.36	0.11	0.33	0.36	0.6	0.29	0.49	0.2	0.77	1377	E3.1.3.1, phoA, phoB	alkaline phosphatase	P08123	FALSE	0.28401	1	FALSE	0.01937	1	FALSE	-0.56051	1
2-3k.c8697/1/1736.2	0	0	0	0	0	0	0	0.2	0	0	0	0	0.32	0	0	0.4	0	0	834	COL1AS	collagen, type I/II/III/V/XI/XXIV/XXVII, alpha	P08123	FALSE	NA	NA	FALSE	#NAME?	1	FALSE	-1.1332	1
2-3k.c21184/1/1902	1.83	0.92	0.95	1.79	0.63	0.78	3.15	1.46	1.72	1.65	2.52	1.41	1.46	3	1.89	3.59	8.18	3.44	1904	COL1AS	collagen, type I/II/III/V/XI/XXIV/XXVII, alpha	O46392	FALSE	-0.50435	1	FALSE	-0.89372	1	FALSE	-1.1928	1
3-6k.c28019/1/4061.1	0	1.04	0.83	0	3.88	1.08	0	1.38	0.18	0.36	0.24	0	0.55	0.55	0.2	0.73	0.22	0	591	--	--	O46392	FALSE	1.7622	1	FALSE	2.016	1	FALSE	0.67394	1
1-2k.c23684/1/1490	17.37	5.44	1.43	9.34	8.34	0.68	19.67	2.52	0.64	0.46	0.64	3.52	0	0	1.8	0.34	0.59	0.68	1463	--	--	O46392	FALSE	2.4904	1	FALSE	3.3724	0.7173	FALSE	3.9376	1
1-2k.c28741/1/1443	0.1	0	0.38	0.33	0.16	0.3	0	0.39	0	1.05	0.51	0.99	0.73	0.6	0.09	0.43	0	0.26	1439	COL1AS	collagen, type I/II/III/V/XI/XXIV/XXVII, alpha	O46392	FALSE	-2.4025	1	FALSE	-0.84942	1	FALSE	-0.87763	1
3-6k.c20125/3/3691	1.93	4.53	6.86	2.3	11.35	9.92	2.02	8.91	10.21	0.74	3.72	2.29	7.72	9.3	3.9	3.58	4.72	2.18	3690	XPC	xeroderma pigmentosum group C-complementing protein	O46392	FALSE	1.0479	1	FALSE	0.21779	1	FALSE	1.0076	1
2-3k.c20601/1/3545.1	0	0	0	0	0	0	0	0	4.34	0	0	0	0	0	0	0	0	1.85	1785	GNB4	guanine nucleotide-binding protein subunit beta-4	Q9HAV0	FALSE	NA	NA	FALSE	NA	NA	FALSE	1.12	1
1-2k.c27770/1/1048	0	0.86	0	0	0	0	0	0	0	0.56	0.2	0	0	0.77	0	0	1.27	0	1075	GNB4	guanine nucleotide-binding protein subunit beta-4	Q9HAV0	FALSE	0.1633	1	FALSE	#NAME?	1	FALSE	#NAME?	1
3-6k.c23989/1/2843	9.37	6.42	0	29.46	28.21	0	23.35	16.1	0	0	1.67	0	0	3.46	0	0	0	0	2842	GNB4	guanine nucleotide-binding protein subunit beta-4	Q9HAV0	FALSE	3.359	1	FALSE	4.2241	0.7338	UP	Inf	0.005465
3-6k.c13139/2/4752.1	0.67	0.26	0.54	1.39	1.92	0.14	1.42	1.94	0.14	0.45	0.91	0.07	0.75	2.32	0.05	0.9	0.41	0.29	2691	GNB4	guanine nucleotide-binding protein subunit beta-4	Q9HAV0	FALSE	0.13926	1	FALSE	0.27222	1	FALSE	1.2028	1
3-6k.c13139/2/4752.2	0.44	0.55	0.97	0.72	1.85	1.08	1.79	1.09	2.32	0	0.51	0.28	0.19	1.02	0.24	0.62	2.25	0	575	GNB4	guanine nucleotide-binding protein subunit beta-4	Q9HAV0	FALSE	1.4107	1	FALSE	1.4141	1	FALSE	0.87435	1
3-6k.c24797/1/7288.1	0	0	2.97	0	0	6.18	0	0	3.41	7.44	1.01	1.41	21.07	4.46	6.83	13.5	1.27	4.3	2943	GNB4	guanine nucleotide-binding protein subunit beta-4	Q9HAV0	FALSE	-1.7189	1	FALSE	-2.3931	1	FALSE	-2.4548	1
3-6k.c24797/1/7288.3	0	0	0	0	0	0	0	0	0	0	0	0	0	0	0	0	0	0	369	GNB4	guanine nucleotide-binding protein subunit beta-4	Q9HAV0	FALSE	NA	NA	FALSE	NA	NA	FALSE	NA	NA
2-3k.c28397/5/1821	0	0	0	0	0	0	0	0	0	0	0	0	0	0	0	0	0	0	1815	GNB4	guanine nucleotide-binding protein subunit beta-4	Q9HAV0	FALSE	NA	NA	FALSE	NA	NA	FALSE	NA	NA
3-6k.c31351/2/2952	0	0	9.58	0	0	33.57	0	0	24.22	0	17.13	6.96	6.27	33.09	26.36	7.06	19.11	18.19	2962	GNB4	guanine nucleotide-binding protein subunit beta-4	Q9HAV0	FALSE	-1.2668	1	FALSE	-0.93095	1	FALSE	-0.92178	1
1-2k.c14271/1/1933	16.53	13.04	2.35	49.68	38.74	4.31	24.93	26.6	3.19	11.85	11.15	5.05	30.04	40.44	8.44	27.01	18.22	3.54	1929	GNB4	guanine nucleotide-binding protein subunit beta-4	Q9HAV0	FALSE	0.2652	1	FALSE	0.33109	1	FALSE	0.26879	1
1-2k.c11947/3/1293	0	0	0	0	0	0	0	0	2	0	0	0	0	0	0	0	0	0	1293	GNB4	guanine nucleotide-binding protein subunit beta-4	Q9HAV0	FALSE	NA	NA	FALSE	NA	NA	FALSE	Inf	1
3-6k.c15049/1/3241	8.07	4.89	0.14	5.83	7.47	0.52	0	8.35	0.52	1.67	2.09	0.57	5.47	2.63	1.03	2.85	1.37	0.62	3167	GNB4	guanine nucleotide-binding protein subunit beta-4	Q9HAV0	FALSE	1.692	1	FALSE	0.65899	1	FALSE	0.86527	1
3-6k.c7389/1/2423	0.03	0	0	0	0.05	0	0.12	0	0.08	0	0.1	0.12	0.07	0	0	0	0	0.08	2439	GNB4	guanine nucleotide-binding protein subunit beta-4	Q9HAV0	FALSE	-2.9995	1	FALSE	-0.36222	1	FALSE	1.6146	1
3-6k.c4847/1/3695.1	0	0	0	0	0	0	0	0	0	0	0	0	0	0	0	0	0	0	2586	GNB4	guanine nucleotide-binding protein subunit beta-4	Q9HAV0	FALSE	NA	NA	FALSE	NA	NA	FALSE	NA	NA
1-2k.c29123/1/1547	0.78	0.03	2.64	9.22	0.45	5.01	8.59	0	6.22	3.51	4.25	3.71	12.26	3.54	13.46	0.91	0	10.03	1559	GNB4	guanine nucleotide-binding protein subunit beta-4	Q9HAV0	FALSE	-1.6759	1	FALSE	-0.94636	1	FALSE	0.46447	1
3-6k.c24698/2/3025	0	0	13.22	0	0	22.48	0	0	12.94	4.23	0	9.47	0	6.68	37.12	0	0	13.14	3017	GNB4	guanine nucleotide-binding protein subunit beta-4	Q9HAV0	FALSE	-0.02043	1	FALSE	-0.97755	1	FALSE	-0.13209	1
3-6k.c30351/1/3191.1	1.12	7.39	9.02	0.7	24.52	11.73	0.78	9.98	14.84	1.19	3.56	1.27	6	11.51	0.92	2.33	6.75	0.42	2464	COL1AS	collagen, type I/II/III/V/XI/XXIV/XXVII, alpha	P02454	FALSE	1.5996	1	FALSE	1.0687	1	FALSE	1.4162	1
2-3k.c4368/1/1927	0.48	7.13	5.91	1.09	32.12	12.62	0.6	11.3	14.3	0.62	3.48	0.86	4.87	17.15	1.67	1.3	6.86	1.21	1926	COL1AS	collagen, type I/II/III/V/XI/XXIV/XXVII, alpha	P02454	FALSE	1.507	1	FALSE	1.0286	1	FALSE	1.4513	1
1-2k.c28422/1/1435	4.82	7.36	6.14	4.78	6.43	8.3	5.16	7.49	11.17	6.39	4.26	6.94	9.03	3.66	8.09	6.62	13.61	10.05	1381	COL1AS	collagen, type I/II/III/V/XI/XXIV/XXVII, alpha	P11087	FALSE	0.10442	1	FALSE	-0.072866	1	FALSE	-0.35049	1
2-3k.c20034/1/2469	3.01	7.76	0	0	1.64	0.34	0	0	0.36	0	0	0.36	0	0	0.35	0	152.85	0.37	2441	COL1AS	collagen, type I/II/III/V/XI/XXIV/XXVII, alpha	P02453	FALSE	4.9358	1	FALSE	2.4697	1	FALSE	-8.7441	1
1-2k.c29385/1/1335	0	0.1	0.18	0	0.09	0.08	0	0	0.09	0.06	0.33	0.24	0.07	0	0	0	0.2	0	1342	COL1AS	collagen, type I/II/III/V/XI/XXIV/XXVII, alpha	P02453	FALSE	-1.0926	1	FALSE	1.1138	1	FALSE	-1.2939	1
3-6k.c16574/1/4646	1.03	2.45	0.47	1.69	3.29	0.56	1.72	3.87	0.66	0.47	0.88	0.99	0.51	1.27	1.36	0.46	3.5	1.96	4665	COL1AS	collagen, type I/II/III/V/XI/XXIV/XXVII, alpha	P02453	FALSE	0.81712	1	FALSE	0.885	1	FALSE	0.070323	1
1-2k.c10906/1/1345	1.16	0.84	1.6	0.39	0.36	1.6	0.6	0.54	0.6	1.76	0.2	1.08	1.12	0.66	1.19	1.52	1.07	0.69	1363	COL1AS	collagen, type I/II/III/V/XI/XXIV/XXVII, alpha	P02453	FALSE	0.29206	1	FALSE	-0.30791	1	FALSE	-0.8829	1
3-6k.c8973/1/4514	0.66	0.2	1.24	0.72	0.47	2.12	0	0.5	0.36	1.19	0	0.34	1.91	0.81	1.01	2.35	1.28	0.48	4497	COL1AS	collagen, type I/II/III/V/XI/XXIV/XXVII, alpha	P02453	FALSE	0.51251	1	FALSE	-0.14432	1	FALSE	-2.2524	1
1-2k.c12734/1/1736	0.28	0	0.16	0.09	0.23	0.29	0.17	0.2	0.25	0.2	0.17	0.21	0.23	0.07	0.14	0.17	0.23	0.26	1735	COL1AS	collagen, type I/II/III/V/XI/XXIV/XXVII, alpha	P02453	FALSE	-0.34998	1	FALSE	0.46842	1	FALSE	-0.17012	1
1-2k.c6887/1/1736.1	0.62	0	183.04	0	1.69	174.78	0.47	1.27	110.67	144.4	0	23.43	84.69	0	0	799.01	0	0.33	1486	COL1AS	collagen, type I/II/III/V/XI/XXIV/XXVII, alpha	P02453	FALSE	0.14155	1	FALSE	1.0405	1	FALSE	-2.7466	1
2-3k.c22156/2/1837	0.4	0.11	0	0	0	0.17	0.09	0.25	0.07	0	0.07	0	0.26	0	0	0.16	0.07	0	1841	COL1AS	collagen, type I/II/III/V/XI/XXIV/XXVII, alpha	P02453	FALSE	2.845	1	FALSE	-0.82768	1	FALSE	0.99974	1
1-2k.c28925/1/4112.1	1.53	2.59	2.42	1.59	2.08	2.55	2.3	1.77	2.87	1.96	1.18	2.4	2.58	1.52	1.92	2.45	3.46	2.57	1723	COL1AS	collagen, type I/II/III/V/XI/XXIV/XXVII, alpha	P02453	FALSE	0.29175	1	FALSE	0.08371	1	FALSE	-0.25115	1
3-6k.c12509/1/2115	0.31	0.28	0.4	0.52	0.58	0.67	0.25	0.63	0.65	0	0.08	0.7	0.19	0.54	0.77	0.68	0.38	0.27	2114	COL1AS	collagen, type I/II/III/V/XI/XXIV/XXVII, alpha	P02453	FALSE	0.44254	1	FALSE	0.25864	1	FALSE	0.23545	1
1-2k.c11892/1/1313	13.38	30.48	24.45	21.29	24.11	19.04	16.05	30.7	20.07	32.04	14.21	24.96	18.39	14	15.89	26.48	7.13	25.45	1314	COL1AS	collagen, type I/II/III/V/XI/XXIV/XXVII, alpha	P02453	FALSE	-0.017069	1	FALSE	0.45975	1	FALSE	0.1971	1
3-6k.c20463/2/3491	1.21	0.19	0.18	2.62	1.22	0.21	0.89	1.3	0.09	0.03	0.28	0.21	0.23	0	0	0.51	1.44	0	3494	COL1AS	collagen, type I/II/III/V/XI/XXIV/XXVII, alpha	P02453	FALSE	1.7043	1	FALSE	4.1856	1	FALSE	0.28989	1
2-3k.c11229/1/1753	1.11	0.85	1.01	0.66	1.27	0.41	0.62	0.83	1.56	0.25	0.55	0.84	1.39	0.66	0.45	0.66	3.26	1.1	1777	COL1AS	collagen, type I/II/III/V/XI/XXIV/XXVII, alpha	P02453	FALSE	0.92026	1	FALSE	-0.031976	1	FALSE	-0.71748	1
3-6k.c20315/1/4129	0.63	0.3	0.34	0.18	0.18	0.26	0.67	0.71	0.21	0.26	0.48	0.06	0.41	0.67	0.19	0.13	0.98	0.3	4143	COL1AS	collagen, type I/II/III/V/XI/XXIV/XXVII, alpha	P02453	FALSE	0.74753	1	FALSE	-0.94289	1	FALSE	0.20257	1
3-6k.c23898/1/1838	0.51	0.69	0	0.42	0.73	0.42	1.01	0.77	1.32	1.22	0.34	1.39	0.51	0.98	0.7	1.86	2.08	1.11	1831	COL1AS	collagen, type I/II/III/V/XI/XXIV/XXVII, alpha	P02453	FALSE	-1.2604	1	FALSE	-0.42299	1	FALSE	-0.64852	1
3-6k.c4662/1/4480	1.05	12.59	17.72	1.41	10.25	16.86	1.02	9.17	23.38	20.53	0.38	13.46	21.31	0.72	12.06	22.65	0.46	17.17	4479	COL1AS	collagen, type I/II/III/V/XI/XXIV/XXVII, alpha	P02453	FALSE	-0.10686	1	FALSE	-0.27317	1	FALSE	-0.26939	1
3-6k.c4839/1/4062	0.33	3.1	3.47	0.42	2.37	2.75	0.58	3.89	4.43	2.88	0.18	2.04	4.6	0.57	3.45	4.35	1.74	4.23	4022	COL1AS	collagen, type I/II/III/V/XI/XXIV/XXVII, alpha	P02453	FALSE	0.46352	1	FALSE	-0.64421	1	FALSE	-0.23071	1
3-6k.c11470/1/3441	2289.84	3.21	2694.82	2194.71	1.8	2896	2610.5	2.18	3736.96	2662.25	1399.59	2547.56	3101.19	1964.73	3269.97	3325.18	3311.55	4763.26	3439	COL1AS	collagen, type I/II/III/V/XI/XXIV/XXVII, alpha	P02453	FALSE	-0.33475	1	FALSE	-0.6644	1	FALSE	-0.79316	1
2-3k.c6036/8/2128	0	0	0	0	0	1.19	0	0	0	0	0.45	0	0	0	0	0.43	0	0.12	2128	COL1AS	collagen, type I/II/III/V/XI/XXIV/XXVII, alpha	P02453	FALSE	#NAME?	1	FALSE	Inf	1	FALSE	#NAME?	1
3-6k.c8890/1/2795	181.6	1.42	0.79	124.41	2.17	0.46	101.66	0.91	1.19	2.87	117.24	0.55	5.57	92.95	0.87	3	35.87	0.58	2789	COL1AS	collagen, type I/II/III/V/XI/XXIV/XXVII, alpha	P02453	FALSE	0.75509	1	FALSE	0.55219	1	FALSE	1.5633	1
2-3k.c24298/1/1951	0.17	0	0.34	0.21	0.27	0.21	0.06	0.29	0.15	0.23	0.07	0.22	0.38	0.11	0.2	0.27	0.13	0.17	1843	COL1AS	collagen, type I/II/III/V/XI/XXIV/XXVII, alpha	P02453	FALSE	-0.066512	1	FALSE	0.051443	1	FALSE	-0.22777	1
3-6k.c14374/2/4569	0	0	0	0	0.14	0.05	0.08	0.12	0.06	0.05	0	0.09	0	0	0.05	0	0	0.06	4567	COL1AS	collagen, type I/II/III/V/XI/XXIV/XXVII, alpha	P02453	FALSE	#NAME?	1	FALSE	1.8395	1	FALSE	1.9943	1
2-3k.c23834/1/2322	0.5	0.33	0.57	0.51	0.22	0.4	0.77	0.67	0.36	0.19	0.33	0.4	0.42	0.24	0.41	0.58	0.4	0.41	2319	COL1AS	collagen, type I/II/III/V/XI/XXIV/XXVII, alpha	P02453	FALSE	0.72116	1	FALSE	0.11723	1	FALSE	0.41978	1
2-3k.c27201/1/1835	6.13	3.74	2.39	3.4	4	2.59	2.41	3.39	1.75	5.96	6.04	1.77	3.34	4.01	1.11	4.57	1.74	2.17	1821	COL1AS	collagen, type I/II/III/V/XI/XXIV/XXVII, alpha	P02453	FALSE	-0.086639	1	FALSE	0.30939	1	FALSE	-0.10442	1
3-6k.c29504/4/4636	1.59	1.51	1.65	1.01	1	0.33	1.34	1.06	1.65	0.95	0.99	0.09	0.54	0.76	0.41	0.91	1.67	0.71	4653	COL1AS	collagen, type I/II/III/V/XI/XXIV/XXVII, alpha	P02453	FALSE	1.297	1	FALSE	0.53995	1	FALSE	0.34237	1
2-3k.c22784/1/2065	0.62	0.13	0.58	0.23	0.75	0.29	0.21	0.52	0.67	0.1	0.42	0.29	0.52	0.1	0.3	0.71	0.11	0.27	2061	COL1AS	collagen, type I/II/III/V/XI/XXIV/XXVII, alpha	P02453	FALSE	0.77494	1	FALSE	0.5146	1	FALSE	0.37914	1
3-6k.c13289/1/2588	0.27	1.13	1.24	0.79	0.67	1.57	0.66	0.44	1.59	0.47	0.31	1.6	1.16	0.52	0.76	1.2	0	1.67	2592	COL1AS	collagen, type I/II/III/V/XI/XXIV/XXVII, alpha	P02453	FALSE	0.17584	1	FALSE	0.33834	1	FALSE	-0.085862	1
2-3k.c20840/1/1858	0.59	1.08	0	0.73	1.16	1.33	0.52	1.28	1.34	0.86	0.32	0.99	0.99	0.84	1.88	1.35	0.73	1.22	1843	COL1AS	collagen, type I/II/III/V/XI/XXIV/XXVII, alpha	P02453	FALSE	-0.29286	1	FALSE	-0.19418	1	FALSE	-0.064315	1
1-2k.c11559/1/1411	3.05	0	3.54	0.84	2.77	11.34	0	1.17	5.38	8.99	0.67	11.12	6.9	2.52	2.53	0	0	3.41	1415	COL1AS	collagen, type I/II/III/V/XI/XXIV/XXVII, alpha	P02453	FALSE	-1.5981	1	FALSE	0.33236	1	FALSE	0.82735	1
3-6k.c26623/1/2068	0.46	0.54	0	0	0.6	1.83	0.3	0.07	1.64	0.31	0	0.34	0.65	0.29	0.27	0	1.95	0.39	2093	COL1AS	collagen, type I/II/III/V/XI/XXIV/XXVII, alpha	P02453	FALSE	0.65814	1	FALSE	0.99857	1	FALSE	-0.24526	1
1-2k.c12874/1/1384	0	0	0	0.08	0	0.14	0	0	0.11	0.12	0	0	0	0	0.12	0.11	0	0	1383	COL1AS	collagen, type I/II/III/V/XI/XXIV/XXVII, alpha	P02453	FALSE	#NAME?	1	FALSE	0.87922	1	FALSE	0.25507	1
3-6k.c28783/1/3405	0.53	0.36	0.39	0.69	0.41	0.37	0.48	0.39	0.48	0.47	0.29	0.37	0.45	0.37	0.3	0.38	1.22	0.3	3440	COL1AS	collagen, type I/II/III/V/XI/XXIV/XXVII, alpha	P02453	FALSE	0.25594	1	FALSE	0.4565	1	FALSE	-0.44569	1
1-2k.c30834/1/1185	2.18	0	2.83	1.96	0.5	0	0.78	1.8	0	0	0	0	0.92	0.74	0	0.86	0	1.52	1183	COL1AS	collagen, type I/II/III/V/XI/XXIV/XXVII, alpha	P02453	FALSE	Inf	0.64607	FALSE	0.70037	1	FALSE	0.10955	1
1-2k.c26815/2/1404	0	0	0	1.67	0.32	0	0.45	0	0.22	0	0.34	0.25	0.19	0	0.21	0.08	0	0.33	1381	COL1AS	collagen, type I/II/III/V/XI/XXIV/XXVII, alpha	P02453	FALSE	#NAME?	1	FALSE	2.4168	1	FALSE	0.7684	1
3-6k.c11414/1/2507	0.87	2.22	1.11	0.76	0.93	1.13	0.48	1.71	1.97	1.72	0.8	0.67	1.24	0.81	2.08	1.38	0.61	3.09	2507	COL1AS	collagen, type I/II/III/V/XI/XXIV/XXVII, alpha	P02453	FALSE	0.45578	1	FALSE	-0.52296	1	FALSE	-0.32858	1
1-2k.c3635/1/1575	0.29	0	0	0	0.65	0	0	0	0	0	0	0	0.17	0	0	0	0	0.15	1575	COL1AS	collagen, type I/II/III/V/XI/XXIV/XXVII, alpha	P02453	FALSE	Inf	1	FALSE	1.9788	1	FALSE	#NAME?	1
2-3k.c25177/10/832	1480.42	821.05	0	509.25	553.58	0	454.83	1379.69	0	0	701.22	0	0	772.88	0	0	0	0	831	COL1AS	collagen, type I/II/III/V/XI/XXIV/XXVII, alpha	P02453	FALSE	1.8379	1	FALSE	0.62137	1	UP	Inf	0.0034358
3-6k.c27360/1/4506	0.17	0.26	0.35	0.15	0.06	0.36	0.38	0.1	0.39	0.39	0.08	0.06	0.51	0.37	0	0.34	0.35	0.44	4594	COL1AS	collagen, type I/II/III/V/XI/XXIV/XXVII, alpha	P02453	FALSE	0.57562	1	FALSE	-0.56981	1	FALSE	-0.32509	1
3-6k.c12960/1/3824	7.76	25.75	0.17	21.66	21.7	0.19	23.65	24.76	0	0.03	10.21	0.43	0	21.97	0.73	0.08	43.13	0.56	3831	COL1AS	collagen, type I/II/III/V/XI/XXIV/XXVII, alpha	P02453	FALSE	1.748	1	FALSE	1.0968	1	FALSE	0.19836	1
3-6k.c4393/1/4412	0.33	0.07	0.07	0.24	0.22	0.19	0	0.22	0.19	0.13	0.13	0.09	0.05	0.1	0.18	0.31	0.25	0.2	4406	COL1AS	collagen, type I/II/III/V/XI/XXIV/XXVII, alpha	P02453	FALSE	0.59951	1	FALSE	1.0627	1	FALSE	-0.8762	1
3-6k.c18889/1/3136	63.78	52.43	76.71	54.81	64.86	92.14	63.73	68.45	122.88	65.2	34.08	57.21	99.59	57.37	82.62	111.96	91.49	124.66	3111	COL1AS	collagen, type I/II/III/V/XI/XXIV/XXVII, alpha	P02453	FALSE	0.36257	1	FALSE	-0.146	1	FALSE	-0.3443	1
3-6k.c29499/1/1479	0	0	0	0.36	0	0	0.77	0.55	0.04	0.07	0.09	0.07	0.05	0.52	0.15	0	0.12	0	1489	COL1AS	collagen, type I/II/III/V/XI/XXIV/XXVII, alpha	P02453	FALSE	#NAME?	1	FALSE	-0.86462	1	FALSE	3.8846	1
2-3k.c17023/1/2317	0	0.08	0.19	0.11	0.07	0.13	0	0.09	0.04	0.05	0	0.06	0.11	0	0.05	0.04	0	0.17	2326	COL1AS	collagen, type I/II/III/V/XI/XXIV/XXVII, alpha	P02453	FALSE	1.2467	1	FALSE	1.0549	1	FALSE	-0.68345	1
3-6k.c21691/2/4604	0	1.24	0.26	0.42	0.62	0.41	0.1	1.25	0.55	0.33	0.09	0.16	0.53	0.23	0.08	0.19	0.45	0.73	4565	COL1AS	collagen, type I/II/III/V/XI/XXIV/XXVII, alpha	P02453	FALSE	1.3967	1	FALSE	0.81933	1	FALSE	0.40703	1
1-2k.c19209/1/1374	0.77	1.72	0.42	1.5	1.55	0	1.79	0	0	0.36	0.46	0.15	0.19	0	0.22	0.55	0	0.1	1374	COL1AS	collagen, type I/II/III/V/XI/XXIV/XXVII, alpha	P02453	FALSE	1.7272	1	FALSE	3.0032	1	FALSE	1.6892	1
1-2k.c6871/1/1160	1.51	0.22	0.44	0.51	2.26	0.68	0.61	1.13	0.44	2.4	0.95	1.35	1.48	1.22	0.73	1.63	0.58	1.82	1136	COL1AS	collagen, type I/II/III/V/XI/XXIV/XXVII, alpha	P02453	FALSE	-1.0123	1	FALSE	0.043806	1	FALSE	-0.86739	1
3-6k.c18795/1/3403	0.76	0.86	0.4	0	0.22	0	0.14	0.24	0.25	0.08	0.15	0.14	0.26	0.59	0.38	0.09	2.4	0.11	3395	COL1AS	collagen, type I/II/III/V/XI/XXIV/XXVII, alpha	P02453	FALSE	2.5482	1	FALSE	-2.4359	1	FALSE	-2.0725	1
2-3k.c24170/1/2359	3.13	2.03	1.54	1.31	1.62	2.1	0.65	1.89	2.27	2.06	1.07	1.18	2.41	1.25	1.25	2.14	1.81	2.86	2323	COL1AS	collagen, type I/II/III/V/XI/XXIV/XXVII, alpha	P02453	FALSE	0.71179	1	FALSE	0.079091	1	FALSE	-0.51112	1
3-6k.c10398/1/2801	8.16	9.36	3.51	8.13	8.29	3.34	8.57	7.91	3.9	2.4	3.75	7.78	3.65	6.55	12.56	3.48	14.09	14.87	2773	COL1AS	collagen, type I/II/III/V/XI/XXIV/XXVII, alpha	P02453	FALSE	0.6682	1	FALSE	-0.15419	1	FALSE	-0.65355	1
3-6k.c10075/1/4670	1.32	1	2.26	2	1.42	2.56	1.97	1.18	1.02	2.06	0.71	1.14	1.9	0.74	1.85	2.35	1.52	3.21	4680	COL1AS	collagen, type I/II/III/V/XI/XXIV/XXVII, alpha	P02453	FALSE	0.28265	1	FALSE	0.4435	1	FALSE	-0.70779	1
3-6k.c8006/1/4142	1.15	6.65	14.71	0.71	7.18	12.84	0.75	6	12.11	8	0.84	7.38	6.26	1.19	8.42	7.3	0.62	10.7	4277	COL1AS	collagen, type I/II/III/V/XI/XXIV/XXVII, alpha	P02453	FALSE	0.50575	1	FALSE	0.37176	1	FALSE	-0.018102	1
3-6k.c17923/1/3345	18.49	43	0.31	9.84	114.87	0.84	10.81	119.56	1.82	2.5	7.28	0.91	1.52	14.18	0.44	3.83	5.82	0.26	3343	COL1AS	collagen, type I/II/III/V/XI/XXIV/XXVII, alpha	P02453	FALSE	2.6093	1	FALSE	3.0648	1	FALSE	3.7339	1
3-6k.c20523/1/4294	0.17	1.12	0.92	0.15	1.35	3.15	0.19	0.76	1.98	1.46	0	1.8	2.19	0	1.32	1.73	0.21	1.87	4397	COL1AS	collagen, type I/II/III/V/XI/XXIV/XXVII, alpha	P02453	FALSE	-0.52702	1	FALSE	0.38688	1	FALSE	-0.38895	1
2-3k.c5601/1/1950	0.88	0.84	1.28	1.16	0.71	1.51	1.09	0.67	0.84	1.67	0.47	0.81	1.59	1.01	0.71	1.49	1.04	1.74	1936	COL1AS	collagen, type I/II/III/V/XI/XXIV/XXVII, alpha	P02453	FALSE	0.073818	1	FALSE	0.075634	1	FALSE	-0.66797	1
3-6k.c2667/1/4356	0.76	0.99	0.1	0.78	0.37	0.46	1.57	1.04	0.57	0.43	0.1	0.45	0.68	0.79	0.8	0.46	2.15	1.36	4414	COL1AS	collagen, type I/II/III/V/XI/XXIV/XXVII, alpha	P02453	FALSE	0.9912	1	FALSE	-0.43635	1	FALSE	-0.26772	1
3-6k.c14095/7/3922	3.67	2.52	0	1.39	2.69	0	3.77	3.39	0.16	0.22	1.7	0.12	0	2.44	0	0.2	2.48	0	3921	COL1AS	collagen, type I/II/III/V/XI/XXIV/XXVII, alpha	P02453	FALSE	1.7063	1	FALSE	0.89447	1	FALSE	1.5176	1
1-2k.c31741/1/1393	0.48	0.32	0.73	0.28	0.21	0	0.44	0.87	0.34	0.63	0.25	0.55	0.29	0.6	0.45	0.13	0.39	0.58	1407	COL1AS	collagen, type I/II/III/V/XI/XXIV/XXVII, alpha	P02453	FALSE	0.18754	1	FALSE	-1.4715	1	FALSE	0.58533	1
3-6k.c27384/1/3460	0.47	0.28	0.89	0.24	0.85	0.76	1.37	0.51	0.54	0.8	0.47	0.4	0.5	0.62	0.31	0.63	0.67	1.24	3662	COL1AS	collagen, type I/II/III/V/XI/XXIV/XXVII, alpha	P02453	FALSE	0.056351	1	FALSE	0.4158	1	FALSE	-0.0025288	1
2-3k.c21496/3/2290	0	0	0	0	0	0	0	0	0	0	0	0	0	0	0	0	0	0	2291	COL1AS	collagen, type I/II/III/V/XI/XXIV/XXVII, alpha	P02453	FALSE	NA	NA	FALSE	NA	NA	FALSE	NA	NA
3-6k.c6584/1/4500	0.19	0.04	0.03	0.26	0.03	0.04	0.1	0.21	0.05	0.06	0.13	0	0.04	0.07	0.11	0.11	0	0.07	4522	COL1AS	collagen, type I/II/III/V/XI/XXIV/XXVII, alpha	P02453	FALSE	0.58183	1	FALSE	0.72956	1	FALSE	1.0568	1
1-2k.c23945/1/1641	0.32	0.25	0.37	0.72	0.38	0.15	0.17	0.56	0.63	0.5	0.17	0.64	0.3	0.11	0.35	0.35	0	0.55	1619	COL1AS	collagen, type I/II/III/V/XI/XXIV/XXVII, alpha	P02453	FALSE	-0.43868	1	FALSE	0.70294	1	FALSE	0.54381	1
3-6k.c2405/1/4611	1.28	1.32	0.26	0.51	0.03	0.17	0.89	0.29	0.51	0.2	0	0.46	0.24	0.19	0.82	0.13	0.32	0.7	4596	COL1AS	collagen, type I/II/III/V/XI/XXIV/XXVII, alpha	P02453	FALSE	2.2028	1	FALSE	-0.80306	1	FALSE	0.60652	1
2-3k.c20467/1/1733	1.17	0.97	0.69	0.74	0.55	0.88	0.87	1	1.45	1.11	0.18	0.57	1.15	0.54	1.16	0.88	1.41	1.39	1727	COL1AS	collagen, type I/II/III/V/XI/XXIV/XXVII, alpha	P02453	FALSE	0.65606	1	FALSE	-0.3727	1	FALSE	-0.13835	1
3-6k.c9655/3/3524	0	0.08	0.17	0.76	0	0.06	0	0.23	0.17	0	0.12	0.07	0.09	0	0	0.05	0	0.2	3520	COL1AS	collagen, type I/II/III/V/XI/XXIV/XXVII, alpha	P02453	FALSE	0.5737	1	FALSE	3.2781	1	FALSE	0.59555	1
2-3k.c18704/2/2358	0.83	0.13	0.75	0.49	0.42	0.66	0.22	0.37	1.43	1.41	0.2	0.62	1.05	0.28	0.67	0.32	0.18	0.83	2350	COL1AS	collagen, type I/II/III/V/XI/XXIV/XXVII, alpha	P02453	FALSE	-0.32921	1	FALSE	-0.34881	1	FALSE	0.59209	1
3-6k.c5659/1/2789	3.74	1.89	5.05	2.82	1.39	3.49	2.14	1.7	8.05	7.52	1.79	4.99	7.75	2.55	3.91	5.24	2.41	7.94	2791	COL1AS	collagen, type I/II/III/V/XI/XXIV/XXVII, alpha	P02453	FALSE	-0.36597	1	FALSE	-0.84879	1	FALSE	-0.39261	1
3-6k.c25359/1/3523	4.89	4.53	1.34	4.14	5.21	1.3	3.82	9.55	1.05	1.66	3.2	0.74	1.22	3.06	1.12	3.62	3.89	1.48	3526	COL1AS	collagen, type I/II/III/V/XI/XXIV/XXVII, alpha	P02453	FALSE	1.028	1	FALSE	1.0682	1	FALSE	0.71571	1
1-2k.c12976/1/1471	0	0.47	1.56	0.36	0	0.75	0.78	1.44	0	3.13	0	0	0.87	0	0	1.97	0	0.53	1471	COL1AS	collagen, type I/II/III/V/XI/XXIV/XXVII, alpha	P02453	FALSE	-0.60371	1	FALSE	0.35509	1	FALSE	-0.085833	1
3-6k.c3223/1/3721	0.57	0.75	1.29	0.19	0.67	0.96	0.38	0.78	0.67	1.41	0.37	0.79	1.15	0.22	0.48	2.05	0.28	1.24	3829	COL1AS	collagen, type I/II/III/V/XI/XXIV/XXVII, alpha	P02453	FALSE	0.074121	1	FALSE	-0.0055805	1	FALSE	-0.93062	1
1-2k.c12512/1/1393	0.68	0.76	0.39	0.85	1.51	0.88	1.02	1.09	1.3	0.53	0.97	0.42	1.1	0.52	0.68	0.91	1.93	0.87	1399	COL1AS	collagen, type I/II/III/V/XI/XXIV/XXVII, alpha	P02453	FALSE	0.01662	1	FALSE	0.51513	1	FALSE	-0.08202	1
2-3k.c26725/1/1653	3.28	3.46	3.12	2.54	3.62	3.63	3.31	3.99	3.8	2.5	2.14	2.88	3.44	2.09	3.29	4.32	6.29	4.2	1663	COL1AS	collagen, type I/II/III/V/XI/XXIV/XXVII, alpha	P02453	FALSE	0.45656	1	FALSE	0.18048	1	FALSE	-0.3926	1
3-6k.c5865/1/3724	0.79	0.68	0.79	0.47	1.13	0.7	0.27	1.15	1.03	0.48	0.67	0.03	0.89	0.42	0.83	0.99	0.64	0.56	3728	COL1AS	collagen, type I/II/III/V/XI/XXIV/XXVII, alpha	P02453	FALSE	0.98242	1	FALSE	0.13194	1	FALSE	0.17385	1
3-6k.c6157/1/3766	2.83	2.85	16.26	3.82	3.14	12.12	3.03	2.94	18.09	8.13	0.94	4.52	8.07	1.7	4.33	10.73	4.99	7.28	3779	COL1AS	collagen, type I/II/III/V/XI/XXIV/XXVII, alpha	P02453	FALSE	0.72512	1	FALSE	0.44813	1	FALSE	0.082522	1
3-6k.c16792/1/2768	0.88	2.36	3.57	1.12	2.36	3.4	0.92	2.99	4.28	3.97	0.59	1.84	3.22	0.62	1.76	3.02	0.84	4.49	2771	COL1AS	collagen, type I/II/III/V/XI/XXIV/XXVII, alpha	P02453	FALSE	0.12321	1	FALSE	0.30976	1	FALSE	-0.047561	1
2-3k.c24617/1/1754	0.48	0.4	0.12	0.64	0.43	0.26	0.45	0.4	0.36	0.12	0.3	0.25	0.85	0.6	0.15	0.5	0.37	0.53	1749	COL1AS	collagen, type I/II/III/V/XI/XXIV/XXVII, alpha	P02453	FALSE	0.70452	1	FALSE	-0.20712	1	FALSE	-0.20963	1
3-6k.c18644/1/2968.1	0.09	1.42	0.56	0	1.68	0.67	0.14	1.88	1.73	0.37	0.34	0.51	1.39	0	1.03	0.82	0.23	1.07	2464	COL1AS	collagen, type I/II/III/V/XI/XXIV/XXVII, alpha	P02453	FALSE	0.80729	1	FALSE	-0.076753	1	FALSE	0.79822	1
3-6k.c15380/2/4569	0.23	0.44	0.56	0.34	0.91	0.41	0.34	0.46	1.06	0.25	0.37	0.26	0.32	0.43	0.17	0.49	0.92	0.25	4582	COL1AS	collagen, type I/II/III/V/XI/XXIV/XXVII, alpha	P02453	FALSE	0.53546	1	FALSE	0.90749	1	FALSE	0.1926	1
2-3k.c17575/1/1800	0.18	1.04	0.62	2.12	2.53	0.64	1.17	0.46	0.34	0.46	2.79	1.65	0.8	0.49	1.21	1.49	0.77	1.13	1809	COL1AS	collagen, type I/II/III/V/XI/XXIV/XXVII, alpha	P02453	FALSE	-1.3701	1	FALSE	1.1187	1	FALSE	-0.68378	1
3-6k.c6877/1/4449	0.89	0.64	0.41	0.82	0.52	0.52	0.74	0.5	0.93	0.31	0.35	0.21	0.57	0.43	0.61	0.55	0.67	0.83	4417	COL1AS	collagen, type I/II/III/V/XI/XXIV/XXVII, alpha	P02453	FALSE	1.2508	1	FALSE	0.26695	1	FALSE	0.10203	1
3-6k.c3075/1/3078	0	0	0.22	0	0	0	0.25	0	0.03	0.12	0	0	0.23	0	0.18	0.14	0	0	3083	COL1AS	collagen, type I/II/III/V/XI/XXIV/XXVII, alpha	P02453	FALSE	0.98848	1	FALSE	#NAME?	1	FALSE	1.237	1
1-2k.c12683/1/1860	10.95	4.79	1.46	11.96	7.16	1.87	6.23	61.19	2.14	1.21	8.89	1.17	1.6	9.29	2.33	2.82	1.29	2.15	1840	COL1AS	collagen, type I/II/III/V/XI/XXIV/XXVII, alpha	P02453	FALSE	0.71548	1	FALSE	0.79237	1	FALSE	3.4495	1
2-3k.c12073/1/1522	0.6	1.02	0.16	0	0	0.23	0.63	0.49	0	0.23	0	0	0.13	0	0.23	0	0.6	0.11	1389	COL1AS	collagen, type I/II/III/V/XI/XXIV/XXVII, alpha	P02453	FALSE	2.9558	1	FALSE	-0.77573	1	FALSE	0.74537	1
2-3k.c16339/1/2169	0.09	0.24	0	0	0.14	0	0.23	0	0.16	0.05	0.09	0	0	0	0.11	0.01	0	0	2201	COL1AS	collagen, type I/II/III/V/XI/XXIV/XXVII, alpha	P02453	FALSE	1.2138	1	FALSE	0.22716	1	FALSE	Inf	1
2-3k.c21147/1/1872	3.67	3.71	1.56	4.35	2.97	1.88	4.21	3.46	1.53	1.95	1.93	5.68	2.44	2.69	4.44	1.78	5.05	5.67	1869	COL1AS	collagen, type I/II/III/V/XI/XXIV/XXVII, alpha	P02453	FALSE	-0.025914	1	FALSE	0.0028123	1	FALSE	-0.40702	1
2-3k.c15970/1/2221	11.63	3.6	4.21	11.56	3.62	3.07	9.06	3.77	4.6	6.09	6.05	2.52	5.51	7.01	3.44	4.88	7.49	3.21	2273	COL1AS	collagen, type I/II/III/V/XI/XXIV/XXVII, alpha	P02453	FALSE	0.49174	1	FALSE	0.28882	1	FALSE	0.24909	1
3-6k.c12994/1/3011	0.15	2.22	0.23	0	1.56	0.39	0.11	1.76	1.14	1.55	0.05	0.52	0.54	0.1	0.7	0.74	0.39	1.19	3036	COL1AS	collagen, type I/II/III/V/XI/XXIV/XXVII, alpha	P02453	FALSE	0.31731	1	FALSE	0.53729	1	FALSE	0.31775	1
3-6k.c22973/1/4718	0.89	0.53	3.64	2.15	0.48	1.78	3.27	0.41	2.81	1.57	0.32	0.94	2.17	0.41	1.8	3.84	4.07	3.23	4731	COL1AS	collagen, type I/II/III/V/XI/XXIV/XXVII, alpha	P02453	FALSE	0.87269	1	FALSE	0.048885	1	FALSE	-0.69451	1
3-6k.c18057/1/3171	0.96	1.22	1.42	0.91	1.51	2.75	1.27	1.01	2.59	2.1	0.79	0.69	3.07	1.62	2.01	1.63	3.35	2.33	3175	COL1AS	collagen, type I/II/III/V/XI/XXIV/XXVII, alpha	P02453	FALSE	0.060007	1	FALSE	-0.34726	1	FALSE	-0.57414	1
2-3k.c19937/1/2079	0.58	0.15	0.52	0.31	0.29	0	0.28	0.23	0	0.15	0.19	0.22	0.14	0.3	0.25	0.29	0.16	0.58	2075	COL1AS	collagen, type I/II/III/V/XI/XXIV/XXVII, alpha	P02453	FALSE	1.1803	1	FALSE	-0.059081	1	FALSE	-0.91904	1
3-6k.c11284/1/3758	11.53	9.65	10.34	9.21	7.24	7.32	8.65	6.38	7.45	10.05	7.18	168.71	7.13	7.01	124	7.97	3.43	165.31	3766	COL1AS	collagen, type I/II/III/V/XI/XXIV/XXVII, alpha	P02453	FALSE	-2.4873	1	FALSE	-2.5281	1	FALSE	-3.0036	1
3-6k.c12871/1/4924	0.64	3.83	3.34	1.33	7.88	1.95	1.74	6.5	5.33	2.1	0.67	3.06	5.75	0.84	4.73	2.8	1.63	8.09	4935	COL1AS	collagen, type I/II/III/V/XI/XXIV/XXVII, alpha	P02453	FALSE	0.46413	1	FALSE	-0.022938	1	FALSE	0.070615	1
1-2k.c19988/1/7398.1	0	0	0	0	0	0	0	0	0	0	0	0	0.89	0.47	0	0	1.26	0	526	COL1AS	collagen, type I/II/III/V/XI/XXIV/XXVII, alpha	P02453	FALSE	NA	NA	FALSE	#NAME?	1	FALSE	#NAME?	1
3-6k.c5108/1/4622	0.47	0.39	1.78	0.77	0.1	2.72	1.13	0.04	3.97	2.15	0.21	2.16	5.23	0.71	2.5	1.51	0.9	1.58	4577	COL1AS	collagen, type I/II/III/V/XI/XXIV/XXVII, alpha	P02453	FALSE	-0.72795	1	FALSE	-1.2228	1	FALSE	0.38609	1
2-3k.c19831/1/1800	2.87	24.33	25.95	2.27	83.13	32.99	1.02	30.17	30.96	3.11	15.03	4.49	17.74	40.03	3.32	5.04	15.36	1.66	1795	COL1AS	collagen, type I/II/III/V/XI/XXIV/XXVII, alpha	P02453	FALSE	1.2923	1	FALSE	1.0218	1	FALSE	1.4655	1
2-3k.c15060/1/2329	0	0.19	0.07	0.09	0	0	0	0	0	0	0.08	0	0	0	0	0	0.06	0	2352	COL1AS	collagen, type I/II/III/V/XI/XXIV/XXVII, alpha	P02453	FALSE	1.4933	1	FALSE	Inf	1	FALSE	#NAME?	1
2-3k.c22496/1/2163	0	0	0.07	0	0.1	0.05	0	0	0	0	0	0	0	0	0	0.09	0	0.05	2163	COL1AS	collagen, type I/II/III/V/XI/XXIV/XXVII, alpha	P02453	FALSE	Inf	1	FALSE	Inf	1	FALSE	#NAME?	1
1-2k.c6356/1/1391	1.91	1.31	0	0	1.09	0.43	0	0.84	0	0.77	0	0	0.7	0.47	0.44	0.52	0.67	0.83	1353	COL1AS	collagen, type I/II/III/V/XI/XXIV/XXVII, alpha	P02453	FALSE	2.0787	1	FALSE	-0.059395	1	FALSE	-1.2855	1
2-3k.c20136/1/1608	0.88	1.18	0.43	0.65	0.64	1.08	0.95	0.74	2.5	0.73	0.24	0.73	1.3	0.58	1.02	0.8	0.49	1.46	1607	COL1AS	collagen, type I/II/III/V/XI/XXIV/XXVII, alpha	P02453	FALSE	0.6576	1	FALSE	-0.26521	1	FALSE	0.61489	1
1-2k.c23055/1/1636	0.09	0.09	0	0	0	0.06	0	0	0	0.07	0	0.14	0	0	0	0	0	0	1635	COL1AS	collagen, type I/II/III/V/XI/XXIV/XXVII, alpha	P02453	FALSE	-0.080885	1	FALSE	Inf	1	FALSE	NA	NA
2-3k.c15183/1/1940	0.58	0.57	1.24	2.02	2.56	1.7	0.69	2.05	0.92	2.22	1.97	1.85	0.96	1.22	1.99	1.28	0.69	1.37	1945	COL1AS	collagen, type I/II/III/V/XI/XXIV/XXVII, alpha	P02453	FALSE	-1.2682	1	FALSE	0.63532	1	FALSE	0.15361	1
3-6k.c24666/3/2720	0.29	0.56	0.29	0.2	0.12	0	0.51	0.44	0.25	0.38	0.57	0.14	0	0.26	0.03	0.25	1.38	0.24	2713	COL1AS	collagen, type I/II/III/V/XI/XXIV/XXVII, alpha	P02453	FALSE	0.15544	1	FALSE	0.31155	1	FALSE	-0.60887	1
1-2k.c26424/2/1167	853.89	303.97	0	368.25	403.52	0	352.5	1500.41	0	0	383.93	0	0	519.96	0	0	0	0	1167	COL1AS	collagen, type I/II/III/V/XI/XXIV/XXVII, alpha	P02453	FALSE	1.7233	1	FALSE	0.73072	1	UP	Inf	0.01165
1-2k.c7642/1/1629	0	0	0	0	0.13	0.06	0.14	0.13	0.31	0	0.16	0.75	0.11	0.1	0	0	0	0.15	1629	COL1AS	collagen, type I/II/III/V/XI/XXIV/XXVII, alpha	P02453	FALSE	#NAME?	1	FALSE	-0.18697	1	FALSE	1.9275	1
2-3k.c17294/1/1975	0	0	0	0.05	0.02	0	0	0	0	0.03	0	0	0	0.08	0	0	0	0	1988	COL1AS	collagen, type I/II/III/V/XI/XXIV/XXVII, alpha	P02453	FALSE	#NAME?	1	FALSE	-0.36893	1	FALSE	NA	NA
2-3k.c20692/1/1973	0	0	0	0	0.01	0	0	0.08	0.13	0.11	0	0	0	0	0	0	0.11	0	2035	COL1AS	collagen, type I/II/III/V/XI/XXIV/XXVII, alpha	P02453	FALSE	#NAME?	1	FALSE	NA	NA	FALSE	1.0966	1
2-3k.c23916/1/2147	0.13	0.13	0	0.3	0	0.4	0	0.08	0.21	0.23	0.1	0.56	0.16	0	0	0	0	0.34	2145	COL1AS	collagen, type I/II/III/V/XI/XXIV/XXVII, alpha	P02453	FALSE	-1.6703	1	FALSE	2.1752	1	FALSE	-0.3909	1
3-6k.c31085/2/4604	2.21	3.7	4.67	1.88	4.75	3.79	2.23	4.48	5.36	1.86	1.66	1.12	4.28	1.79	3.81	2.4	2.92	5.52	4581	COL1AS	collagen, type I/II/III/V/XI/XXIV/XXVII, alpha	P02453	FALSE	1.2457	1	FALSE	0.093732	1	FALSE	0.13346	1
2-3k.c19767/1/1897	0.07	0.06	0.24	0.25	0.31	0.23	0.1	0.31	0.05	0	0.08	0.23	0.1	0.14	0.1	0.23	0.07	0.29	1899	COL1AS	collagen, type I/II/III/V/XI/XXIV/XXVII, alpha	P02453	FALSE	0.262	1	FALSE	1.3247	1	FALSE	-0.42242	1
3-6k.c16195/1/3364	9.56	0.02	3.53	8.11	0.11	9.96	7.9	0.18	14.77	10.04	4.24	4.78	10.65	8.38	8.07	11.35	3.82	9.72	3361	COL1AS	collagen, type I/II/III/V/XI/XXIV/XXVII, alpha	P02453	FALSE	-0.45417	1	FALSE	-0.51583	1	FALSE	-0.065175	1
3-6k.c27662/1/4555	7.11	6.54	1	9.84	10.43	0.36	9.9	8.84	1.02	0.26	2.32	2.84	1.05	5.08	2.77	1.37	10.86	2.6	4551	COL1AS	collagen, type I/II/III/V/XI/XXIV/XXVII, alpha	P02453	FALSE	1.5277	1	FALSE	1.3102	1	FALSE	0.47002	1
3-6k.c26982/1/2999	0.07	0.01	0	0	0.07	0	0	0.08	0	0.05	0.09	0	0.04	0.07	0.11	0	0	0.12	3219	COL1AS	collagen, type I/II/III/V/XI/XXIV/XXVII, alpha	P02453	FALSE	-1.046	1	FALSE	-1.5664	1	FALSE	-0.68389	1
3-6k.c30691/1/4598	0.36	1.07	0.73	0.27	1.32	0.65	0.81	0.86	0.95	0.85	0.22	0.51	0.86	0.35	1.28	0.94	0.46	1.34	4679	COL1AS	collagen, type I/II/III/V/XI/XXIV/XXVII, alpha	P02453	FALSE	0.509	1	FALSE	-0.14466	1	FALSE	-0.037442	1
3-6k.c15689/1/3344	1.32	2.2	2.37	2.01	2.35	4.38	2.83	1.93	4.62	2.43	0.65	1.27	4.52	1.41	0.94	1.98	1.66	2.28	3347	COL1AS	collagen, type I/II/III/V/XI/XXIV/XXVII, alpha	P02453	FALSE	0.48617	1	FALSE	0.37383	1	FALSE	0.69622	1
2-3k.c20322/1/1971	0	0	0.06	0	0.05	0.05	0	0	0.04	0	0	0	0.04	0	0	0.04	0	0	1971	COL1AS	collagen, type I/II/III/V/XI/XXIV/XXVII, alpha	P02453	FALSE	Inf	1	FALSE	1.1138	1	FALSE	-0.74493	1
3-6k.c22628/1/4357	1.17	0.94	1.77	3.86	0.51	2.44	2.12	0.1	1.33	2.23	0	0	1.65	1.94	0	1.23	3.1	0.34	4393	COL1AS	collagen, type I/II/III/V/XI/XXIV/XXVII, alpha	P02453	FALSE	0.83318	1	FALSE	1.0298	1	FALSE	-0.27977	1
3-6k.c9084/1/4234	41.42	148.57	4.96	53.68	430.28	5.53	73.81	337.25	6.39	3.09	19.58	7.31	5.5	39.32	8.31	5.51	222.17	12.59	4180	COL1AS	collagen, type I/II/III/V/XI/XXIV/XXVII, alpha	P02453	FALSE	2.7766	1	FALSE	3.2904	1	FALSE	0.77701	1
3-6k.c8047/1/3843	0.99	0.92	1.32	0.81	1.03	1.69	0.5	1.11	1.69	1.86	0	0.56	2.35	0.14	1.15	1.65	0.82	1.89	3833	COL1AS	collagen, type I/II/III/V/XI/XXIV/XXVII, alpha	P02453	FALSE	0.47001	1	FALSE	-0.044584	1	FALSE	-0.41132	1
3-6k.c3326/1/4641	5.23	4.38	7.49	3.44	3.61	8.8	4.91	2.53	10.23	6.77	3.27	4.81	8.82	4.04	6.46	6.76	9.4	9.83	4660	COL1AS	collagen, type I/II/III/V/XI/XXIV/XXVII, alpha	P02453	FALSE	0.26069	1	FALSE	-0.26122	1	FALSE	-0.53668	1
3-6k.c4012/1/2691	5.46	6.31	18.79	3.29	11.11	24.75	6.02	4.74	25.67	13.08	4.96	6.94	16.97	15.53	3.52	6.2	11.39	5.16	2677	COL1AS	collagen, type I/II/III/V/XI/XXIV/XXVII, alpha	P02453	FALSE	0.33355	1	FALSE	0.16433	1	FALSE	0.6881	1
2-3k.c22955/2/1874	0.48	0.52	0.41	0.46	0.29	0.3	0.38	0.5	0.51	0.49	0.14	0.21	0.34	0.23	0.17	0.42	0.73	0.62	1876	COL1AS	collagen, type I/II/III/V/XI/XXIV/XXVII, alpha	P02453	FALSE	0.80413	1	FALSE	0.57832	1	FALSE	-0.40286	1
1-2k.c29943/1/1178	0.18	0.17	0	0	0.09	0.19	0	0.1	0.17	0.24	0	0.37	0.09	0	0.39	0.23	0	0.2	1146	COL1AS	collagen, type I/II/III/V/XI/XXIV/XXVII, alpha	P02453	FALSE	-0.91576	1	FALSE	-0.87077	1	FALSE	-0.43531	1
2-3k.c6957/1/1540	0	0	0	0	0.29	0.33	0	0	1.66	1.99	0.62	0.76	0	0	0.32	0.47	0	0	1538	COL1AS	collagen, type I/II/III/V/XI/XXIV/XXVII, alpha	P02453	FALSE	#NAME?	0.86347	FALSE	0.9868	1	FALSE	1.9469	1
2-3k.c15259/1/2126	0.31	0.08	0.18	0	0.08	0.41	0.15	0.14	0.25	0.33	0.2	0.47	0.27	0.25	0.23	0.49	0.25	0.19	2098	COL1AS	collagen, type I/II/III/V/XI/XXIV/XXVII, alpha	P02453	FALSE	-0.78056	1	FALSE	-0.62037	1	FALSE	-0.78697	1
2-3k.c22800/1/1925	0.53	0.18	0.19	0.11	0.21	0.28	0.16	0.2	0.18	0.16	0.16	0.33	0.31	0.26	0.26	0.32	0.37	0.26	1925	COL1AS	collagen, type I/II/III/V/XI/XXIV/XXVII, alpha	P02453	FALSE	0.60031	1	FALSE	-0.43172	1	FALSE	-0.72896	1
3-6k.c2338/1/4638	0.04	0	0.12	0.14	0	0	0.1	0	0.09	0.09	0	0.13	0	0.04	0.07	0.04	0.28	0.1	4633	COL1AS	collagen, type I/II/III/V/XI/XXIV/XXVII, alpha	P02453	FALSE	-0.41882	1	FALSE	0.74091	1	FALSE	-1.1376	1
2-3k.c7978/1/1956	0.41	0.77	0.73	0.66	0.58	0.57	0.36	0.74	1.35	0.78	0	0.48	0.99	0.28	0.71	1.24	0.22	0.53	1951	COL1AS	collagen, type I/II/III/V/XI/XXIV/XXVII, alpha	P02453	FALSE	0.64839	1	FALSE	-0.095617	1	FALSE	0.3453	1
1-2k.c10425/1/1212	0.19	0	0.1	0	0.15	0	0	0	0	0	0.17	0	0	0.08	0.1	0	0.12	0	1224	COL1AS	collagen, type I/II/III/V/XI/XXIV/XXVII, alpha	P02453	FALSE	0.72955	1	FALSE	-0.64053	1	FALSE	#NAME?	1
1-2k.c23961/1/1077	0.13	0	0.34	0.15	0.12	0	0	0	0.06	0	0	0	0	0.27	0	0.12	0.25	0.02	1075	COL1AS	collagen, type I/II/III/V/XI/XXIV/XXVII, alpha	P02453	FALSE	Inf	1	FALSE	0.21603	1	FALSE	-2.4205	1
3-6k.c9348/1/3251	0.86	0.86	0.5	0.74	1.08	0.95	0.88	1.66	1.2	0.82	0.79	0.38	0.93	0.52	0.81	0.92	2.27	1.14	3245	COL1AS	collagen, type I/II/III/V/XI/XXIV/XXVII, alpha	P02453	FALSE	0.22458	1	FALSE	0.29762	1	FALSE	-0.21047	1
3-6k.c5541/1/2689	0	0	0	0	0	0	0	0	0	0	0	0	0	0	0	0.05	0	0	2784	COL1AS	collagen, type I/II/III/V/XI/XXIV/XXVII, alpha	P02453	FALSE	NA	NA	FALSE	NA	NA	FALSE	#NAME?	1
3-6k.c26291/1/3252	0	0	0	0	0	0	0	0	0	0	0	0	0	0	0	0	0	0	3273	COL1AS	collagen, type I/II/III/V/XI/XXIV/XXVII, alpha	P02453	FALSE	NA	NA	FALSE	NA	NA	FALSE	NA	NA
2-3k.c20628/1/2107	0.35	0.33	0.58	0.32	0.5	0.15	0.22	0.45	0.44	0.58	0.32	0.46	0.51	0.3	0.05	0.42	0.24	0.34	2122	COL1AS	collagen, type I/II/III/V/XI/XXIV/XXVII, alpha	P02453	FALSE	-0.059432	1	FALSE	0.21037	1	FALSE	0.1409	1
3-6k.c6399/1/3893	0.03	0.25	0.28	0	1.52	0.33	0	0.58	0.11	0.01	0.21	0.03	0.21	0.7	0.02	0.05	0.37	0	3921	COL1AS	collagen, type I/II/III/V/XI/XXIV/XXVII, alpha	P02453	FALSE	1.1542	1	FALSE	1.052	1	FALSE	0.66499	1
1-2k.c15311/1/1634	0.15	0.22	0	0.06	0.08	0.06	0.06	0.06	0	0	0.08	0	0.21	0	0	0.17	0.08	0	1662	COL1AS	collagen, type I/II/III/V/XI/XXIV/XXVII, alpha	P02453	FALSE	2.1661	1	FALSE	0.26037	1	FALSE	-0.6148	1
3-6k.c10567/2/3469	0.24	1.34	1.25	0.18	1.82	1.37	0.38	1.31	2.08	1.66	0	0.46	2.06	0.29	0.7	3.77	0.46	1.41	3469	COL1AS	collagen, type I/II/III/V/XI/XXIV/XXVII, alpha	P02453	FALSE	0.4357	1	FALSE	0.14154	1	FALSE	-0.54819	1
2-3k.c21543/1/2064	0.3	0.1	0.31	0.13	0.26	0.5	0.27	0.36	0.33	0.22	0.33	0.25	0.33	0.21	0.2	0.38	0.17	0.07	2071	COL1AS	collagen, type I/II/III/V/XI/XXIV/XXVII, alpha	P02453	FALSE	-0.17559	1	FALSE	0.23248	1	FALSE	0.75833	1
2-3k.c15867/1/1100	1.15	1.05	1.01	0.48	0.72	1.04	1.05	0.63	0.97	1.37	0.74	1.04	0.51	0.49	1.48	0.61	0.37	0.7	1058	COL1AS	collagen, type I/II/III/V/XI/XXIV/XXVII, alpha	P02453	FALSE	0.064595	1	FALSE	-0.13173	1	FALSE	0.64176	1
1-2k.c30680/1/1134	10.22	11.16	17.03	7.25	10.52	14.71	11.5	27.21	14.07	9.96	6.1	7.88	17.18	12.6	4.28	25.48	6.99	11.88	1133	COL1AS	collagen, type I/II/III/V/XI/XXIV/XXVII, alpha	P02453	FALSE	0.73191	1	FALSE	-0.020915	1	FALSE	0.29342	1
3-6k.c24909/1/3135	0.04	0.2	0	0	0.3	0	0.08	0.19	0.08	0.18	0.15	0	0	0	0	0.14	0	0	3160	COL1AS	collagen, type I/II/III/V/XI/XXIV/XXVII, alpha	P02453	FALSE	-0.51192	1	FALSE	Inf	1	FALSE	1.5163	1
2-3k.c16323/1/1803	0.68	1	0.71	0.3	0.49	0.49	0.68	0.33	0.65	1.04	0.28	0.43	0.41	0.4	0.65	0.95	0.21	0.64	1795	COL1AS	collagen, type I/II/III/V/XI/XXIV/XXVII, alpha	P02453	FALSE	0.47593	1	FALSE	-0.12561	1	FALSE	0.0014739	1
3-6k.c7944/1/4652	2.56	1.79	2.89	2.59	1.25	2.03	2.4	1.33	3.03	2.68	1.3	2.41	2.41	1.5	3.69	2.7	1.4	3.55	4670	COL1AS	collagen, type I/II/III/V/XI/XXIV/XXVII, alpha	P02453	FALSE	0.24279	1	FALSE	-0.3291	1	FALSE	-0.13997	1
1-2k.c20254/1/1579	17.78	4.79	5.17	13.84	6.38	4.3	14.8	5.33	5.58	8.42	8.89	3.91	7.31	12.25	3.39	7.44	5.49	4.48	1595	COL1AS	collagen, type I/II/III/V/XI/XXIV/XXVII, alpha	P02453	FALSE	0.48019	1	FALSE	0.2011	1	FALSE	0.66735	1
1-2k.c31948/1/1342	1064.85	1894.26	18.12	810.82	2649.38	0	923.48	2229.68	0	0	764.73	0	0	883.5	0	33.11	1841.34	0	1296	COL1AS	collagen, type I/II/III/V/XI/XXIV/XXVII, alpha	P02453	FALSE	2.0594	1	FALSE	2.1063	1	FALSE	0.75003	1
2-3k.c14162/1/2197	1.48	0.94	0.22	0.42	0.61	0.57	0.7	0.86	0.74	0.3	0.67	0.44	0.32	0.46	0.43	0.64	0.75	0.26	2195	COL1AS	collagen, type I/II/III/V/XI/XXIV/XXVII, alpha	P02453	FALSE	1.0035	1	FALSE	0.45718	1	FALSE	0.54304	1
1-2k.c24851/1/1774	0	0	0	0	0	0.1	0.25	0	0	0	0	0	0	0	0	0	0.23	0	1774	COL1AS	collagen, type I/II/III/V/XI/XXIV/XXVII, alpha	P02453	FALSE	NA	NA	FALSE	Inf	1	FALSE	0.2077	1
1-2k.c24201/1/1657	0	0	0	0	0	0	0	0	0	0	0	0	0	0	0	0	0	0	1655	COL1AS	collagen, type I/II/III/V/XI/XXIV/XXVII, alpha	P02453	FALSE	NA	NA	FALSE	NA	NA	FALSE	NA	NA
3-6k.c22525/1/2907	0.76	0	0.16	0.88	0.2	0.09	0.47	0.15	0.09	0.06	0	0	0.05	0	0.34	0	1.13	0	2914	COL1AS	collagen, type I/II/III/V/XI/XXIV/XXVII, alpha	P02453	FALSE	4.0133	1	FALSE	1.6159	1	FALSE	-0.55353	1
2-3k.c23185/1/1881	0	0.16	0	0.16	0.17	0.27	0	0	0.18	0.29	0.32	0	0.17	0.12	0.11	0.39	0	0.17	1879	COL1AS	collagen, type I/II/III/V/XI/XXIV/XXVII, alpha	P02453	FALSE	-1.9514	1	FALSE	0.54332	1	FALSE	-1.6093	1
3-6k.c24338/2/4347	1.74	0.52	0	1.44	1.39	0.59	1.95	1.65	0.5	0.29	1.49	0.55	0.56	1.09	0.35	0.28	2.08	0.43	4330	COL1AS	collagen, type I/II/III/V/XI/XXIV/XXVII, alpha	P02453	FALSE	0.058921	1	FALSE	0.86576	1	FALSE	0.60536	1
1-2k.c11746/1/1425	1.88	10.6	8.36	1.87	6.77	8.64	2.08	7.62	11.98	6.69	1.14	9.93	7.31	1.46	6.15	6.41	4.97	11.35	1436	COL1AS	collagen, type I/II/III/V/XI/XXIV/XXVII, alpha	P02453	FALSE	0.25582	1	FALSE	0.20496	1	FALSE	-0.10188	1
3-6k.c21617/1/4765	0	0	0.14	3.48	1.48	0.22	23.07	21.04	5.46	0	0	0	1.06	0.96	0.36	6.84	48.26	3.85	4630	COL1AS	collagen, type I/II/III/V/XI/XXIV/XXVII, alpha	P02453	FALSE	Inf	1	FALSE	1.2233	1	FALSE	-0.18946	1
2-3k.c3670/1/1723	0.23	0	0	0.23	0.12	0.55	0.42	0	0	0	0.26	0.31	0	0.2	0.28	0	0	0.27	1723	COL1AS	collagen, type I/II/III/V/XI/XXIV/XXVII, alpha	P02453	FALSE	-1.3022	1	FALSE	0.91093	1	FALSE	0.73207	1
1-2k.c22376/1/1644	0	0	0	0.33	0	0.05	0.48	0.32	0	0	0.23	0	0	0	0.06	0	0	0.06	1647	COL1AS	collagen, type I/II/III/V/XI/XXIV/XXVII, alpha	P02453	FALSE	#NAME?	1	FALSE	3.3121	1	FALSE	3.475	1
3-6k.c5667/1/3509	0	0	0	0	0	0	0	0	0	0	0	0	0	0	0	0	0	0	3514	COL1AS	collagen, type I/II/III/V/XI/XXIV/XXVII, alpha	P02453	FALSE	NA	NA	FALSE	NA	NA	FALSE	NA	NA
3-6k.c30115/1/4480	2.47	6.1	6.09	2.98	6.04	8.31	2.11	5.9	11.12	6.15	0.75	6.47	9.46	1.78	8.56	8.85	4.87	11.07	4476	COL1AS	collagen, type I/II/III/V/XI/XXIV/XXVII, alpha	P02453	FALSE	0.17456	1	FALSE	-0.18836	1	FALSE	-0.38841	1
3-6k.c6492/1/4521	1.2	1.34	1.31	1.26	0.93	0.77	1.49	1.78	0.89	0.81	0.87	0.28	0.81	0.91	0.44	0.8	1.13	0.49	4517	COL1AS	collagen, type I/II/III/V/XI/XXIV/XXVII, alpha	P02453	FALSE	1.035	1	FALSE	0.52146	1	FALSE	0.82707	1
3-6k.c9193/2/4681	0.94	3.62	5.52	1.01	3.35	5.01	1.17	3.81	4.46	3.58	0.68	2.41	5.16	0.9	3.77	4.47	1.74	5.26	4688	COL1AS	collagen, type I/II/III/V/XI/XXIV/XXVII, alpha	P02453	FALSE	0.6298	1	FALSE	-0.070827	1	FALSE	-0.29425	1
1-2k.c32553/2/1241	0.36	0.23	0	0.39	0.24	0.06	0.2	0.58	0	0.06	0.08	0	0.11	0	0	0	0.23	0	1220	COL1AS	collagen, type I/II/III/V/XI/XXIV/XXVII, alpha	P02453	FALSE	2.3595	1	FALSE	2.942	1	FALSE	1.6472	1
1-2k.c16030/1/3741.1	0.9	0.73	0.44	0.85	0.57	0.48	0.72	0.63	1.1	0.48	0.39	0.88	0.91	0.15	1	0.89	0.65	0.85	1611	COL1AS	collagen, type I/II/III/V/XI/XXIV/XXVII, alpha	P02453	FALSE	0.26003	1	FALSE	-0.10154	1	FALSE	0.042692	1
3-6k.c29669/1/3800	0.36	0.71	0.69	0.9	0.62	0.92	0.66	0.88	0.79	1.01	1.19	0.09	0.67	0.42	0.6	0.74	1.89	1.02	3809	COL1AS	collagen, type I/II/III/V/XI/XXIV/XXVII, alpha	P02453	FALSE	-0.32701	1	FALSE	0.57955	1	FALSE	-0.63253	1
3-6k.c26092/1/3766	0.79	0.84	2.69	2.01	0.2	1.26	0.83	0.13	0	14.29	4.19	1.76	2.82	0.29	0.16	0.99	0.63	1.01	3768	COL1AS	collagen, type I/II/III/V/XI/XXIV/XXVII, alpha	P02453	FALSE	-2.188	1	FALSE	0.14197	1	FALSE	-1.3032	1
2-3k.c22152/2/1955	0.07	0.13	0.46	0.12	0.09	0	0.09	0.21	0.15	0.45	0.19	0	0.18	0.16	0.26	0.33	0.63	0.31	1948	COL1AS	collagen, type I/II/III/V/XI/XXIV/XXVII, alpha	P02453	FALSE	0.10337	1	FALSE	-1.5972	1	FALSE	-1.5189	1
1-2k.c31599/1/1516	0.25	0	0	0	0	0	0	0	0	0	0.24	0	0.19	0.29	0	0	0	0	1515	COL1AS	collagen, type I/II/III/V/XI/XXIV/XXVII, alpha	P02453	FALSE	0.16748	1	FALSE	#NAME?	1	FALSE	NA	NA
1-2k.c3544/1/1294	1.27	0	0	0	0	0	0	1.25	0.35	0	0	0.62	0.89	1.67	0	0.1	0	0.9	1294	COL1AS	collagen, type I/II/III/V/XI/XXIV/XXVII, alpha	P02453	FALSE	1.0614	1	FALSE	#NAME?	1	FALSE	0.5727	1
3-6k.c9424/1/2460	0.58	0.23	0.27	0.33	0.6	0.95	0.11	0.58	1.02	0.87	0.29	0.32	1.31	0.56	0.76	0.36	0.56	1.57	2438	COL1AS	collagen, type I/II/III/V/XI/XXIV/XXVII, alpha	P02453	FALSE	-0.34123	1	FALSE	-0.46384	1	FALSE	-0.63277	1
2-3k.c21006/1/1765	1.02	0.49	0.84	0.71	1.66	1.27	1.06	1.09	1.09	0.72	0.21	1.33	1.1	1.41	0.52	2.56	1.25	1.01	1765	COL1AS	collagen, type I/II/III/V/XI/XXIV/XXVII, alpha	P02453	FALSE	0.13252	1	FALSE	0.32802	1	FALSE	-0.50221	1
1-2k.c11187/1/1751	0.27	0.44	0.4	0.81	0.46	0.4	0	0.51	0.4	0	0.71	1.33	0.35	0	0.02	0.55	1.04	0.35	1755	COL1AS	collagen, type I/II/III/V/XI/XXIV/XXVII, alpha	P02453	FALSE	-0.7843	1	FALSE	2.0734	1	FALSE	-1.1068	1
3-6k.c15186/1/3683	0	0.1	0	0	0	0.96	0	0	0	0	0.32	0	0.8	0	0	0.38	1.78	0	3695	COL1AS	collagen, type I/II/III/V/XI/XXIV/XXVII, alpha	P02453	FALSE	-1.5193	1	FALSE	0.23551	1	FALSE	#NAME?	0.9789
2-3k.c4499/1/1604	0.79	0.41	0.6	0.61	0.77	0.63	0.92	0.77	1.28	1.14	0.08	1.39	0.68	0.82	0.92	1.05	1.2	1.42	1499	COL1AS	collagen, type I/II/III/V/XI/XXIV/XXVII, alpha	P02453	FALSE	-0.45544	1	FALSE	-0.20777	1	FALSE	-0.30516	1
3-6k.c4000/1/3186	0.24	0.33	0.91	0.39	0.93	0.34	0.07	0.33	0.58	0.37	0.19	0.3	0.58	0.17	0.19	0.15	0.59	0.32	3176	COL1AS	collagen, type I/II/III/V/XI/XXIV/XXVII, alpha	P02453	FALSE	0.85091	1	FALSE	0.85086	1	FALSE	-0.1354	1
3-6k.c21150/1/4349	1.35	7.01	5.53	0.98	5.75	7.7	1.47	4.82	9.29	5.79	1.03	3.62	7.88	1.03	5.85	4.83	2.36	10.08	4311	COL1AS	collagen, type I/II/III/V/XI/XXIV/XXVII, alpha	P02453	FALSE	0.44708	1	FALSE	-0.041972	1	FALSE	-0.18492	1
1-2k.c21319/1/1509	0.66	8.91	14.09	0.99	28.91	25.25	0.62	8.84	13.18	1.06	4.32	2.05	6.52	13.84	2.95	2.86	3.41	0.57	1505	COL1AS	collagen, type I/II/III/V/XI/XXIV/XXVII, alpha	P02453	FALSE	1.7181	1	FALSE	1.3002	1	FALSE	1.7243	1
3-6k.c26683/1/3894	5.06	13.01	5.23	6.74	8.96	5.35	9.27	8.23	5.61	2.81	5.87	2.11	4.92	8.53	3.64	3.7	22.61	4.64	3893	COL1AS	collagen, type I/II/III/V/XI/XXIV/XXVII, alpha	P02453	FALSE	1.1779	1	FALSE	0.37672	1	FALSE	-0.38011	1
3-6k.c21459/1/3067	0	0	0	0	0	0	0.07	0	0	0	0	0	0	0	0	0	0	0	3106	COL1AS	collagen, type I/II/III/V/XI/XXIV/XXVII, alpha	P02453	FALSE	NA	NA	FALSE	NA	NA	FALSE	Inf	1
2-3k.c13533/1/1786	1.03	1.09	0.07	1.15	1.76	0.06	1.34	1.05	0.06	0.28	0.58	0	0.04	0.73	0.1	0.1	0.7	0.06	1790	COL1AS	collagen, type I/II/III/V/XI/XXIV/XXVII, alpha	P02453	FALSE	1.459	1	FALSE	1.8602	1	FALSE	1.5281	1
3-6k.c25902/1/3361	0.64	2.08	0.85	0.66	0.75	0.55	1.43	0.83	0.66	0.14	0.76	1.92	0.6	0.41	1.05	0.39	1.43	1.24	3388	COL1AS	collagen, type I/II/III/V/XI/XXIV/XXVII, alpha	P02453	FALSE	0.41405	1	FALSE	-0.038301	1	FALSE	-0.022338	1
3-6k.c16680/1/4699	0.63	4.2	6.7	0.31	2.27	5.3	0.42	3	8.02	5.62	0.35	3.92	5.34	0.36	4.57	3.48	1.24	5.26	4695	COL1AS	collagen, type I/II/III/V/XI/XXIV/XXVII, alpha	P02453	FALSE	0.24912	1	FALSE	-0.39918	1	FALSE	0.15977	1
1-2k.c11730/1/1723	1.13	2.38	2.16	0.79	1.88	1.04	1.05	1.56	2.15	3.12	1.33	1.99	1.85	1.39	0.99	2.05	1	3.23	1724	COL1AS	collagen, type I/II/III/V/XI/XXIV/XXVII, alpha	P02453	FALSE	-0.13215	1	FALSE	-0.16487	1	FALSE	-0.40133	1
3-6k.c2265/1/2609	4.08	6.11	2.23	3.24	5.04	1.91	5.28	4.59	4.28	1.39	3.74	1.55	3.24	1.98	2.23	3.23	8.43	3.87	2613	COL1AS	collagen, type I/II/III/V/XI/XXIV/XXVII, alpha	P02453	FALSE	0.96638	1	FALSE	0.49177	1	FALSE	-0.095607	1
3-6k.c14608/1/2163	5.95	4.28	3.69	5.42	5.61	2.79	8.07	5.93	3.22	6.02	8.1	1.82	2.3	7.33	1.92	4.8	9.04	3.68	2159	COL1AS	collagen, type I/II/III/V/XI/XXIV/XXVII, alpha	P02453	FALSE	-0.11747	1	FALSE	0.35736	1	FALSE	0.041467	1
1-2k.c29719/6/1326	39.84	126.7	740.99	0	277.53	800.89	0	423.41	833.28	609.35	0	351.33	687.15	16.55	124.58	1251.37	0	255.67	1277	COL1AS	collagen, type I/II/III/V/XI/XXIV/XXVII, alpha	P02453	FALSE	-0.063685	1	FALSE	0.36143	1	FALSE	-0.22383	1
3-6k.c16955/1/4485	0	0	0	0	0	0	0	0	0	0	0	0	0	0	0	0	0	0	4480	COL1AS	collagen, type I/II/III/V/XI/XXIV/XXVII, alpha	P02453	FALSE	NA	NA	FALSE	NA	NA	FALSE	NA	NA
1-2k.c29190/1/8970.1	31.47	26.26	22.09	23.27	34.22	25.91	33.85	42.52	32.38	19.98	22.19	18.33	29.93	28.62	24.79	35.69	41.36	33.17	511	COL1AS	collagen, type I/II/III/V/XI/XXIV/XXVII, alpha	P02453	FALSE	0.44706	1	FALSE	0.039565	1	FALSE	0.0011951	1
2-3k.c20126/1/2006	2.14	0.41	1.47	0.65	0	2.02	2.38	0	2.19	2.83	0	6.7	3.2	1.08	0.52	2.47	0.16	2.12	2004	COL1AS	collagen, type I/II/III/V/XI/XXIV/XXVII, alpha	P02453	FALSE	-1.1694	1	FALSE	-0.81329	1	FALSE	0.027691	1
1-2k.c23123/1/5594.2	8.22	7.18	12.99	5.82	7.61	10.92	7.73	6.82	16.53	14.85	4.28	15.02	13.04	4.96	10.95	16.2	9.63	17.02	865	COL1AS	collagen, type I/II/III/V/XI/XXIV/XXVII, alpha	P02453	FALSE	-0.22552	1	FALSE	-0.23038	1	FALSE	-0.44465	1
1-2k.c9508/3/1439	0	0	0	0	0	0	0	0	0	0	0	0	0	0	0	0	0	0	1441	COL1AS	collagen, type I/II/III/V/XI/XXIV/XXVII, alpha	P02453	FALSE	NA	NA	FALSE	NA	NA	FALSE	NA	NA
1-2k.c23411/1/1599	0.07	0.2	0.11	0	0.5	0.09	0.35	0.38	0.21	0.49	0.99	0.12	0.12	0.61	0	0.14	0	0.27	1606	COL1AS	collagen, type I/II/III/V/XI/XXIV/XXVII, alpha	P02453	FALSE	-2.096	1	FALSE	-0.27412	1	FALSE	1.264	1
1-2k.c19268/1/1188	0.43	0	0	0.23	0	0.46	0.33	0.19	0.01	0.89	0.18	0.52	0.41	0	0.37	0.61	0.2	0.32	1184	COL1AS	collagen, type I/II/III/V/XI/XXIV/XXVII, alpha	P02453	FALSE	-1.7101	1	FALSE	-0.21058	1	FALSE	-1.0011	1
3-6k.c10963/1/3580	3.51	10.81	12.37	2.79	11.94	10.66	2.43	7.31	17.41	14.69	1.63	7.94	17.72	2.83	15.14	13.45	4.24	23.14	3578	COL1AS	collagen, type I/II/III/V/XI/XXIV/XXVII, alpha	P02453	FALSE	0.17308	1	FALSE	-0.49534	1	FALSE	-0.61982	1
3-6k.c2982/1/3066	4.4	4.69	4.59	2.85	4.79	4.97	4.35	6.33	6.92	5.8	1.94	5.02	7.52	2.7	3.93	6.34	8.23	6.54	3077	COL1AS	collagen, type I/II/III/V/XI/XXIV/XXVII, alpha	P02453	FALSE	0.15709	1	FALSE	-0.14586	1	FALSE	-0.24472	1
1-2k.c21061/1/1746	0	0.14	0	0	0	0.11	0	0	0	0	0.26	0	0	0	0	0	0	0	1743	COL1AS	collagen, type I/II/III/V/XI/XXIV/XXVII, alpha	P02453	FALSE	-0.93436	1	FALSE	Inf	1	FALSE	NA	NA
3-6k.c24335/1/2538	0	0	0.44	0	0.11	0	0.09	0.02	0	0	0	0	0	0	0	0	0.13	0	2619	COL1AS	collagen, type I/II/III/V/XI/XXIV/XXVII, alpha	P02453	FALSE	Inf	1	FALSE	Inf	1	FALSE	-0.077498	1
2-3k.c16179/1/1839	1.05	2.56	2.42	1.25	1.96	2.46	1.44	3.4	3.46	1.4	0.45	1.74	2.74	1.28	2.11	3.16	4.49	2.85	1841	COL1AS	collagen, type I/II/III/V/XI/XXIV/XXVII, alpha	P02453	FALSE	0.79317	1	FALSE	-0.084835	1	FALSE	-0.33642	1
3-6k.c3235/1/4069	1.32	1.94	1.97	0.94	1.8	2.03	1.52	2.63	2.55	2.26	0.79	2.06	2.48	0.94	1.78	2.63	1.24	2.48	4182	COL1AS	collagen, type I/II/III/V/XI/XXIV/XXVII, alpha	P02453	FALSE	0.090464	1	FALSE	-0.097161	1	FALSE	0.095006	1
3-6k.c5745/1/3271	0.42	0.21	0.8	0.1	0.87	0.45	0.27	0.68	0.5	0.48	0.35	0.17	0.33	0.34	0.31	0.55	0.47	0.27	3310	COL1AS	collagen, type I/II/III/V/XI/XXIV/XXVII, alpha	P02453	FALSE	0.55691	1	FALSE	0.55151	1	FALSE	0.21533	1
1-2k.c31197/1/1568	0.55	0.57	0	2.19	1.59	0.22	0.76	0.98	0.18	0.07	0.41	0	0.14	0.36	0.11	0.25	0.47	0.15	1566	COL1AS	collagen, type I/II/III/V/XI/XXIV/XXVII, alpha	P02453	FALSE	1.2459	1	FALSE	2.8414	1	FALSE	1.2325	1
2-3k.c15920/1/2230	0.57	0.19	0.48	0.72	0	0	0.39	0.1	0.75	0	1.52	0.18	0.95	0.43	0	1.14	0.16	0.27	2241	COL1AS	collagen, type I/II/III/V/XI/XXIV/XXVII, alpha	P02453	FALSE	-0.34073	1	FALSE	-0.83531	1	FALSE	-0.20157	1
2-3k.c24403/1/1806	0.15	0.21	0.25	0.13	0.24	0.05	0.26	0.17	0.24	0.18	0.21	0.21	0.2	0.23	0	0.35	0.49	0.12	1805	COL1AS	collagen, type I/II/III/V/XI/XXIV/XXVII, alpha	P02453	FALSE	0.1149	1	FALSE	0.039412	1	FALSE	-0.51413	1
2-3k.c15202/1/1795	0.1	0.41	0.54	0.22	0.22	0.3	0.15	0.38	0.59	0.21	0.11	0.22	0.46	0.22	0.46	0.3	0.78	0.67	1793	COL1AS	collagen, type I/II/III/V/XI/XXIV/XXVII, alpha	P02453	FALSE	0.95969	1	FALSE	-0.55161	1	FALSE	-0.67577	1
2-3k.c5447/1/1683	0.41	0.61	0.27	0.2	0.27	0.24	0.29	0.33	0.37	0.46	0.07	0.54	0.29	0.25	0.33	0.54	0.47	0.06	1698	COL1AS	collagen, type I/II/III/V/XI/XXIV/XXVII, alpha	P02453	FALSE	0.2538	1	FALSE	-0.25877	1	FALSE	0.016126	1
3-6k.c9779/1/4672	0.66	0	0	0.37	0.1	0	0.17	0.2	0.04	0.13	0	0	0.06	0.09	0	0.23	0.31	0.13	4685	COL1AS	collagen, type I/II/III/V/XI/XXIV/XXVII, alpha	P02453	FALSE	2.4391	1	FALSE	1.8615	1	FALSE	-0.62348	1
1-2k.c5560/2/1738	5.17	0.75	3.43	0.91	1.23	3.44	6.12	1.02	2.31	3.88	4.02	6.39	2.43	1.37	1.46	2.47	3.97	4.81	1734	COL1AS	collagen, type I/II/III/V/XI/XXIV/XXVII, alpha	P02453	FALSE	-0.52728	1	FALSE	0.10334	1	FALSE	-0.15927	1
2-3k.c18092/1/1828	0	0	0	0.1	0.06	0	0	0	0	0	0	0	0.07	0	0	0.07	0.1	0.24	1835	COL1AS	collagen, type I/II/III/V/XI/XXIV/XXVII, alpha	P02453	FALSE	NA	NA	FALSE	1.1381	1	FALSE	#NAME?	1
2-3k.c11403/1/2251	0.44	3.95	4.72	0.16	2.81	4.85	0.4	2.01	5.52	4.37	0.31	4.07	6.01	0.07	2.82	5.37	0.15	5.43	2278	COL1AS	collagen, type I/II/III/V/XI/XXIV/XXVII, alpha	P02453	FALSE	0.082649	1	FALSE	-0.21106	1	FALSE	-0.48105	1
3-6k.c18517/1/4389	1.19	4.95	4.49	1.24	3.64	4.29	1.56	4.36	5.09	3.58	0.58	1.89	4.05	0.58	2.69	5.39	1.13	5.71	4379	COL1AS	collagen, type I/II/III/V/XI/XXIV/XXVII, alpha	P02453	FALSE	0.84955	1	FALSE	0.32602	1	FALSE	-0.15751	1
1-2k.c32526/1/1122	2.7	2.51	1.74	3.66	4.64	0.97	4.09	2.3	1.5	0.81	0.94	2.6	2.24	2.69	0.57	2.3	1.3	2.27	1120	COL1AS	collagen, type I/II/III/V/XI/XXIV/XXVII, alpha	P02453	FALSE	0.71769	1	FALSE	0.82615	1	FALSE	0.51664	1
3-6k.c6420/1/2539	0.11	0.63	0.24	0.27	0.86	0.35	0.35	1.09	0.42	0.19	0.29	0.17	0.52	0.53	0.37	0.54	1.44	0.79	2541	COL1AS	collagen, type I/II/III/V/XI/XXIV/XXVII, alpha	P02453	FALSE	0.66122	1	FALSE	0.079712	1	FALSE	-0.58921	1
3-6k.c26274/1/4360	10.74	11.68	11.47	9.85	14.03	11.99	12.78	15.84	15.46	10.66	7.04	9.23	12.77	9.21	9.1	15.59	19.28	12.92	4378	COL1AS	collagen, type I/II/III/V/XI/XXIV/XXVII, alpha	P02453	FALSE	0.39443	1	FALSE	0.24903	1	FALSE	-0.084229	1
3-6k.c7988/1/4691	0.35	0.91	0.76	0.39	0.6	0.53	1.21	0.6	0.76	0.18	0.41	0.19	0.48	0.42	0.39	0.81	0.81	0.3	4698	COL1AS	collagen, type I/II/III/V/XI/XXIV/XXVII, alpha	P02453	FALSE	1.4649	1	FALSE	0.28242	1	FALSE	0.50437	1
1-2k.c17222/2/1761	1.07	1.21	1.38	0	1.65	1.88	1.01	3.38	1.44	2.07	1.78	0.78	3.61	0.33	1.31	4.5	0.78	2.46	1763	COL1AS	collagen, type I/II/III/V/XI/XXIV/XXVII, alpha	P02453	FALSE	-0.25613	1	FALSE	-0.58802	1	FALSE	-0.37346	1
2-3k.c28024/36/1879	743.81	1128.02	2460.51	331.41	1016.17	2365.77	374.65	1132.89	2781.89	2083.99	470.73	2100.17	2134.58	364.92	1976.87	2664.3	604.87	2881.92	1878	COL1AS	collagen, type I/II/III/V/XI/XXIV/XXVII, alpha	P02453	FALSE	-0.062908	1	FALSE	-0.27682	1	FALSE	-0.5322	1
2-3k.c14075/1/2135	0.3	0.14	0	0	0.31	0.21	0.06	0	0.21	0	0.15	0	0.13	0.35	0	0.28	0.31	0	2149	COL1AS	collagen, type I/II/III/V/XI/XXIV/XXVII, alpha	P02453	FALSE	1.5342	1	FALSE	0.15187	1	FALSE	-1.0977	1
3-6k.c6018/1/3234	0	0	1.04	0	0	0	0.27	0.14	0	0.51	0.42	0.13	0	0.29	0.27	0.56	0	0.17	3217	COL1AS	collagen, type I/II/III/V/XI/XXIV/XXVII, alpha	P02453	FALSE	-0.0033832	1	FALSE	#NAME?	1	FALSE	-0.72786	1
3-6k.c10709/1/4664	0.68	0.57	0.1	0	1.04	0.13	0.63	0.78	0.32	0.37	0.42	0	0.12	0.43	0.71	0.32	0.79	0.4	4665	COL1AS	collagen, type I/II/III/V/XI/XXIV/XXVII, alpha	P02453	FALSE	0.85042	1	FALSE	-0.093533	1	FALSE	0.22874	1
3-6k.c24701/1/4723	2.84	1.89	1.59	1.92	1.72	3.07	2.16	1.8	2.97	2.4	1.66	2.65	2.51	1.64	1.61	2.11	2.35	3.13	4680	COL1AS	collagen, type I/II/III/V/XI/XXIV/XXVII, alpha	P02453	FALSE	-0.014477	1	FALSE	0.26266	1	FALSE	-0.10997	1
3-6k.c22495/1/2136	3.34	0	0	1.02	0.6	0	0	0	0.79	1.06	0	0	0.88	0.61	0	0.64	1.29	1.89	2132	COL1AS	collagen, type I/II/III/V/XI/XXIV/XXVII, alpha	P02453	FALSE	1.7499	1	FALSE	0.20691	1	FALSE	-2.3062	1
3-6k.c30983/1/4518	0.16	0.07	0.09	0.43	0.12	0.59	0.2	0	0.58	0.41	0	0.16	0.47	0.09	0.43	0.61	0.26	0.58	4623	COL1AS	collagen, type I/II/III/V/XI/XXIV/XXVII, alpha	P02453	FALSE	-0.73946	1	FALSE	0.23479	1	FALSE	-0.87564	1
2-3k.c11645/1/2102	7.03	7.13	15	4.11	14.19	15.9	6.78	13.92	21.68	14.39	2.29	13.06	17.96	3.42	11.3	26.91	11.72	13.08	2101	COL1AS	collagen, type I/II/III/V/XI/XXIV/XXVII, alpha	P02453	FALSE	0.015117	1	FALSE	0.066294	1	FALSE	-0.25829	1
3-6k.c9372/1/4124	1.29	1.5	1.68	1.19	1.81	1.05	1.73	1.99	1.78	0.97	0.4	0.83	1.78	0.6	1.36	1.17	1.49	2.41	4265	COL1AS	collagen, type I/II/III/V/XI/XXIV/XXVII, alpha	P02453	FALSE	1.0762	1	FALSE	0.13637	1	FALSE	0.12392	1
2-3k.c24773/1/1157	0.97	1.16	0.42	0.46	1.22	0.57	0.88	0.95	1.42	1.41	0.55	0.36	1.29	0.98	0.96	2.09	2.01	0.59	1160	COL1AS	collagen, type I/II/III/V/XI/XXIV/XXVII, alpha	P02453	FALSE	0.21917	1	FALSE	-0.4861	1	FALSE	-0.46586	1
3-6k.c21447/1/3496	5.46	14.58	13.6	5.26	19.68	14	5.05	15.57	25.18	12.49	2.48	11.48	16.07	3.04	18.15	17.01	4.16	27.16	3501	COL1AS	collagen, type I/II/III/V/XI/XXIV/XXVII, alpha	P02453	FALSE	0.38814	1	FALSE	0.05972	1	FALSE	-0.10356	1
3-6k.c21437/1/3783	0	0.81	4.56	0	0.81	2.44	0	0.54	2.99	3.38	0	0.9	4.55	0	0.44	5.52	0.05	0.81	3788	COL1AS	collagen, type I/II/III/V/XI/XXIV/XXVII, alpha	P02453	FALSE	0.33605	1	FALSE	-0.63628	1	FALSE	-0.80821	1
3-6k.c30966/1/3761	2.88	1.4	4.44	2.73	2.13	4.19	2.33	2.13	5.83	4.11	1.88	1.77	5.93	2.38	3.46	5.61	5.02	3.57	3718	COL1AS	collagen, type I/II/III/V/XI/XXIV/XXVII, alpha	P02453	FALSE	0.22167	1	FALSE	-0.3479	1	FALSE	-0.43406	1
3-6k.c15950/1/3189	0	0.25	1.16	0	0.13	0.27	0.32	0.32	0.44	0.17	0	0	0	0	0.1	0	0.5	0.18	3204	COL1AS	collagen, type I/II/III/V/XI/XXIV/XXVII, alpha	P02453	FALSE	2.9869	1	FALSE	1.8369	1	FALSE	0.66539	1
3-6k.c9940/1/3632	0.51	0.68	0.62	0.5	0.35	0.84	0.72	0.6	1.22	0.44	0.11	0.37	0.88	0.55	0.67	0.92	1.41	1.1	3700	COL1AS	collagen, type I/II/III/V/XI/XXIV/XXVII, alpha	P02453	FALSE	1.0277	1	FALSE	-0.26805	1	FALSE	-0.40131	1
1-2k.c32596/1/1335	0	0.71	0	0	0	0	0	0	1.16	0	0	0.1	0	0	0	0	0	0	1328	COL1AS	collagen, type I/II/III/V/XI/XXIV/XXVII, alpha	P02453	FALSE	2.4856	1	FALSE	NA	NA	FALSE	Inf	1
2-3k.c11780/1/2468	0.04	0.14	0.2	0.17	0.26	0.4	0.36	0.3	0.27	0.33	0.11	0.4	0.54	0.29	0.31	0.2	0.33	0.47	2498	COL1AS	collagen, type I/II/III/V/XI/XXIV/XXVII, alpha	P02453	FALSE	-1.143	1	FALSE	-0.46177	1	FALSE	-0.081455	1
3-6k.c18079/1/1739	2.04	0.86	0.5	1.93	0.76	0.52	1	1.55	0.32	0.31	0.37	0.19	0.1	0.31	0.24	0.54	0.11	0.11	1691	COL1AS	collagen, type I/II/III/V/XI/XXIV/XXVII, alpha	P02453	FALSE	2.0377	1	FALSE	2.4438	1	FALSE	1.9983	1
2-3k.c6989/1/1868	1.87	2.92	3.2	2.15	2.3	3.21	1.76	2.16	2	3.07	1.69	1.62	2.1	0.46	2.78	2.88	2.17	2.74	1905	COL1AS	collagen, type I/II/III/V/XI/XXIV/XXVII, alpha	P02453	FALSE	0.36984	1	FALSE	0.52302	1	FALSE	-0.37704	1
1-2k.c4238/1/1534	3.02	3	1.2	1.43	0.17	0.79	0	1.57	1.11	1.32	0.88	1.14	0.61	1.3	0.3	1	1.15	0.89	1432	COL1AS	collagen, type I/II/III/V/XI/XXIV/XXVII, alpha	P02453	FALSE	1.1606	1	FALSE	0.25103	1	FALSE	-0.20445	1
3-6k.c19244/1/3307	0.17	0	0.09	0.27	0.45	0	0.07	0.29	0.17	0.39	0	0.32	0.36	0	0.23	0.36	0.28	0.43	3405	COL1AS	collagen, type I/II/III/V/XI/XXIV/XXVII, alpha	P02453	FALSE	-1.3531	1	FALSE	0.32225	1	FALSE	-1.037	1
2-3k.c26337/1/2266	0.24	0.34	0.51	0.38	0.29	0.55	0.56	0.4	0.59	0.58	0.18	0.3	1.03	0.23	0.53	0.67	0.47	0.64	2321	COL1AS	collagen, type I/II/III/V/XI/XXIV/XXVII, alpha	P02453	FALSE	0.089807	1	FALSE	-0.53317	1	FALSE	-0.14645	1
2-3k.c27615/1/1904	1.2	1.45	1.22	3.04	2.92	0.76	2.21	2.38	1.08	1.17	1.8	0.75	1.21	1.02	0.72	0.83	1.59	1.29	1902	COL1AS	collagen, type I/II/III/V/XI/XXIV/XXVII, alpha	P02453	FALSE	0.13765	1	FALSE	1.2625	1	FALSE	0.64653	1
3-6k.c16254/1/4025	0.12	0.48	0.46	0	0.69	0	0.12	0.39	0.11	0.62	0.78	0	0.84	0.67	0	0.57	0.56	0.29	4041	COL1AS	collagen, type I/II/III/V/XI/XXIV/XXVII, alpha	P02453	FALSE	-0.35863	1	FALSE	-1.0946	1	FALSE	-1.142	1
3-6k.c29308/1/4327	7.62	40.9	42.91	5.49	37.85	32.36	5.74	38.12	37.02	50.94	5.39	32.06	36.4	5.85	28.38	49.49	3.83	39.4	4552	COL1AS	collagen, type I/II/III/V/XI/XXIV/XXVII, alpha	P02453	FALSE	0.080187	1	FALSE	0.093574	1	FALSE	-0.20399	1
2-3k.c11963/1/1940	0	0	0	0	0	0	0	0.1	0	0	0	0.16	0	0	0	0.13	0	0	1935	COL1AS	collagen, type I/II/III/V/XI/XXIV/XXVII, alpha	P02453	FALSE	#NAME?	1	FALSE	NA	NA	FALSE	-0.54827	1
3-6k.c145/3/4652	0.35	0.69	0	0.68	0.33	0	0.81	0	0	0.05	0.61	0	0.04	0.21	0.1	0.21	1.16	0.8	4677	COL1AS	collagen, type I/II/III/V/XI/XXIV/XXVII, alpha	P02453	FALSE	0.72514	1	FALSE	1.6415	1	FALSE	-1.2543	1
3-6k.c15924/1/3648	0.08	1.07	0.82	0.22	0.95	0.45	0.4	0.63	1.4	0.68	0.29	0.78	0.67	0.23	0.29	0.71	0.38	0.89	3650	COL1AS	collagen, type I/II/III/V/XI/XXIV/XXVII, alpha	P02453	FALSE	0.19064	1	FALSE	0.45307	1	FALSE	0.28879	1
3-6k.c9451/1/3081	2.47	0.18	2.84	3.17	0.77	2.64	2.1	1.23	4.07	2.61	1.38	3.58	2.89	2.26	3.58	3.55	3.14	5.46	3084	COL1AS	collagen, type I/II/III/V/XI/XXIV/XXVII, alpha	P02453	FALSE	-0.38537	1	FALSE	-0.35622	1	FALSE	-0.6931	1
3-6k.c14699/1/847	0.13	0.85	0.17	0.15	0.58	0.66	0.59	0.13	0.31	0	0.17	0.19	0.67	0.16	0.19	0.37	0	0.05	846	COL1AS	collagen, type I/II/III/V/XI/XXIV/XXVII, alpha	P02453	FALSE	1.4356	1	FALSE	0.36069	1	FALSE	1.088	1
2-3k.c20342/1/2415	0	0.2	0	0.17	0.19	0.09	0.08	0.07	0.1	0.24	0.11	0.11	0.06	0.09	0.16	0.24	0.1	0.3	2423	COL1AS	collagen, type I/II/III/V/XI/XXIV/XXVII, alpha	P02453	FALSE	-1.2632	1	FALSE	0.45635	1	FALSE	-1.4751	1
3-6k.c14657/1/5645.1	0.69	0.53	2	0.34	1.04	0.61	0.46	1.21	2	1.15	0.44	0.75	1.14	0.82	0.57	1.25	1.01	1.53	1189	COL1AS	collagen, type I/II/III/V/XI/XXIV/XXVII, alpha	P02453	FALSE	0.48665	1	FALSE	-0.31766	1	FALSE	-0.026457	1
2-3k.c26174/2/1868	1.06	1.77	23.75	1.86	0	7.41	1.58	9.37	4.91	13.77	0	6.01	9.05	1.76	1.89	363.2	1.42	2.65	1868	COL1AS	collagen, type I/II/III/V/XI/XXIV/XXVII, alpha	P02453	FALSE	0.44395	1	FALSE	-0.4401	1	FALSE	-4.4486	1
1-2k.c29670/1/1667	0.3	0.22	0.69	0	0.88	0.58	0.61	0.31	0.3	0.58	0.46	0.12	0.75	0.62	0	0.6	0.17	0.13	1683	COL1AS	collagen, type I/II/III/V/XI/XXIV/XXVII, alpha	P02453	FALSE	0.048426	1	FALSE	0.11082	1	FALSE	0.51456	1
1-2k.c7478/1/1690	0.09	0.07	0.55	0.44	0.06	0.43	0.16	0.23	0.6	0.1	0.17	0.84	0.44	0.24	0.08	0.41	0.28	0.23	1703	COL1AS	collagen, type I/II/III/V/XI/XXIV/XXVII, alpha	P02453	FALSE	-0.66565	1	FALSE	0.39573	1	FALSE	0.13166	1
1-2k.c14774/1/1424	1386.95	2225.69	0	1036.98	2496.06	0	1218.33	2263	0	0	954.36	0	0	1141.28	0	0	1625.33	0	1423	COL1AS	collagen, type I/II/III/V/XI/XXIV/XXVII, alpha	P02453	FALSE	2.0214	1	FALSE	1.7729	1	FALSE	1.1118	1
2-3k.c16795/1/1753	0.2	0.09	0.83	0	0.07	0.48	0.24	0.09	0.54	0.27	0.12	0.26	0.43	0.06	0.16	0.34	0.09	0.3	1760	COL1AS	collagen, type I/II/III/V/XI/XXIV/XXVII, alpha	P02453	FALSE	0.8678	1	FALSE	-0.30895	1	FALSE	0.34556	1
2-3k.c5441/1/2248	4.83	6.22	4.31	36.35	484.66	3.65	24.22	33.54	4.31	3.25	1393.62	2.33	3.4	134.18	3.85	3.68	9.28	4.93	2248	COL1AS	collagen, type I/II/III/V/XI/XXIV/XXVII, alpha	P02453	FALSE	-6.4136	1	FALSE	2.0044	1	FALSE	1.8278	1
3-6k.c8603/1/2874	0	0.18	0.14	0.86	0.17	0.16	0.2	0.13	0	0.08	0	0.27	0.08	0	0	0.48	0.25	0.12	2872	COL1AS	collagen, type I/II/III/V/XI/XXIV/XXVII, alpha	P02453	FALSE	0.0020153	1	FALSE	3.9611	1	FALSE	-1.2095	1
3-6k.c9976/1/2184	0.7	5.05	1.18	0.66	4.47	2.22	0.59	4.19	1.65	0.61	0.19	0.96	1.77	0	1.56	0.91	1.94	1.69	2185	COL1AS	collagen, type I/II/III/V/XI/XXIV/XXVII, alpha	P02453	FALSE	2.0071	1	FALSE	1.1214	1	FALSE	0.45064	1
3-6k.c28622/1/3813	190.55	3.64	3.24	108.66	2.16	3.47	118.08	1.83	2.93	123.53	137.99	0	88.68	101.22	1.68	113.8	95.15	2.54	3815	COL1AS	collagen, type I/II/III/V/XI/XXIV/XXVII, alpha	P02453	FALSE	-0.28864	1	FALSE	-0.60423	1	FALSE	-0.56676	1
3-6k.c12480/1/4802	39.44	537.41	0.25	99	581.93	0.37	112.68	421.98	0.38	0.25	32.52	5.04	0.47	105.76	7.79	0.62	665.86	7.35	4796	COL1AS	collagen, type I/II/III/V/XI/XXIV/XXVII, alpha	P02453	FALSE	4.0058	1	FALSE	2.6966	1	FALSE	-0.34343	1
1-2k.c32531/1/1165	22.04	12.94	27.06	14.57	17.83	22.77	9.7	21.27	19.77	23.62	13.97	16.46	16.13	19.62	10.99	28.13	10.44	16.68	1165	COL1AS	collagen, type I/II/III/V/XI/XXIV/XXVII, alpha	P02453	FALSE	0.25547	1	FALSE	0.29479	1	FALSE	-0.096751	1
3-6k.c30005/1/4026	1.51	3.5	3.61	0.89	2.65	4.24	1.02	3.14	3.04	3.16	0.85	6.65	3.09	1.15	5.72	4.35	0.96	8.5	4033	COL1AS	collagen, type I/II/III/V/XI/XXIV/XXVII, alpha	P02453	FALSE	-0.2585	1	FALSE	-0.35798	1	FALSE	-0.96967	1
1-2k.c23613/1/1628	0	0.55	0.13	0.29	0.79	0.14	0	0	0	0	0.01	0	0.04	0	0.14	0	0	0.13	1631	COL1AS	collagen, type I/II/III/V/XI/XXIV/XXVII, alpha	P02453	FALSE	Inf	1	FALSE	3.0394	1	FALSE	#NAME?	1
3-6k.c16982/1/4234	0	0.22	0.79	0.22	0.23	0.7	0.35	0.16	1.14	1.1	0.2	0.43	0.6	0	0.11	0.14	0.29	0.69	4342	COL1AS	collagen, type I/II/III/V/XI/XXIV/XXVII, alpha	P02453	FALSE	-0.75321	1	FALSE	0.67997	1	FALSE	0.54428	1
3-6k.c6171/1/3633	1.07	2.57	0.09	1.11	0.58	0.08	0.94	1.15	0	0.6	1.35	0	0.33	0.72	0	0.55	1.47	0	3673	COL1AS	collagen, type I/II/III/V/XI/XXIV/XXVII, alpha	P02453	FALSE	1.0101	1	FALSE	0.8849	1	FALSE	0.12301	1
2-3k.c19745/1/1892	0.04	0	0	0.12	0.21	0.16	0.52	0	0.05	0	0	0.12	0	0	0.09	0.12	0.14	0.14	1893	COL1AS	collagen, type I/II/III/V/XI/XXIV/XXVII, alpha	P02453	FALSE	-1.8455	1	FALSE	2.2108	1	FALSE	0.66821	1
3-6k.c5275/1/2929	0	0.22	0	0	0.06	0.21	0.92	0.15	1.12	0.1	0.06	0.17	0.23	0	0	0.35	0.36	0.41	2929	COL1AS	collagen, type I/II/III/V/XI/XXIV/XXVII, alpha	P02453	FALSE	-0.55711	1	FALSE	0.23647	1	FALSE	1.0356	1
3-6k.c5489/1/4678	0.07	0	0.37	0.41	0	0.64	0	0.23	0.96	0.23	0.09	0	0.83	0.03	0.28	1.29	0	0.66	4686	COL1AS	collagen, type I/II/III/V/XI/XXIV/XXVII, alpha	P02453	FALSE	0.48123	1	FALSE	-0.10289	1	FALSE	-0.70172	1
3-6k.c26370/1/4166	0.59	1	0.14	0.26	0	0	0.07	0.2	0	0.28	0.21	0.16	0.22	0	0.23	0.57	0.13	0.39	4438	COL1AS	collagen, type I/II/III/V/XI/XXIV/XXVII, alpha	P02453	FALSE	1.4566	1	FALSE	-0.71039	1	FALSE	-2.0514	1
2-3k.c24608/1/1701	0	0	0.08	0	0.14	0.1	0	0.17	0.26	0.18	0	0	0.11	0	0	0	0.08	0.16	1698	COL1AS	collagen, type I/II/III/V/XI/XXIV/XXVII, alpha	P02453	FALSE	-1.0704	1	FALSE	1.0988	1	FALSE	0.57013	1
1-2k.c16631/1/1753	0	0	0	0	0	0	0	0.2	0	0	0	0	0	0	0	0.25	0.19	0.2	1753	COL1AS	collagen, type I/II/III/V/XI/XXIV/XXVII, alpha	P02453	FALSE	NA	NA	FALSE	NA	NA	FALSE	-1.76	1
3-6k.c12009/1/3224	0.13	0.18	0.12	0.11	0.15	0.1	0.17	0.23	0.01	0.05	0.22	0.07	0	0.24	0	0.21	0.17	0.23	3268	COL1AS	collagen, type I/II/III/V/XI/XXIV/XXVII, alpha	P02453	FALSE	0.45344	1	FALSE	0.77101	1	FALSE	-0.52375	1
3-6k.c24912/1/3876	0.2	0.13	0	0	0	0.15	0.14	0.42	0.05	0.16	0.07	0.12	0.09	0.03	0	0.12	0.13	0.05	3904	COL1AS	collagen, type I/II/III/V/XI/XXIV/XXVII, alpha	P02453	FALSE	0.11201	1	FALSE	0.40783	1	FALSE	0.98717	1
3-6k.c24895/1/3223	0.07	0	0.09	0	0.01	0	0.05	0.05	0	0	0	0	0.05	0.05	0	0	0	0	3232	COL1AS	collagen, type I/II/III/V/XI/XXIV/XXVII, alpha	P02453	FALSE	Inf	1	FALSE	#NAME?	1	FALSE	Inf	1
1-2k.c28803/1/1532	0.06	0	0.08	0.07	0.17	0.12	0.13	0	0.18	0	0.14	0.22	0.17	0.11	0.09	0.19	0.13	0.12	1532	COL1AS	collagen, type I/II/III/V/XI/XXIV/XXVII, alpha	P02453	FALSE	-1.2705	1	FALSE	0.08179	1	FALSE	-0.54597	1
1-2k.c4073/1/1658	24.43	43.52	42.35	25.93	37.38	45.54	29.09	35.77	56.63	29.94	18.76	34.6	45.67	26.26	38.23	38.85	96.42	52.81	1658	COL1AS	collagen, type I/II/III/V/XI/XXIV/XXVII, alpha	P02453	FALSE	0.45495	1	FALSE	0.011966	1	FALSE	-0.62458	1
2-3k.c3338/2/2546	0.31	0.09	0.09	0.09	0.21	0.21	0.3	0.26	0.5	0.25	0.04	0.05	0.19	0.19	0.11	0.45	0.29	0.14	2552	COL1AS	collagen, type I/II/III/V/XI/XXIV/XXVII, alpha	P02453	FALSE	0.55667	1	FALSE	-0.016118	1	FALSE	0.35297	1
2-3k.c4569/1/1634	0	0	0	0	0	0	0.03	0	0	0	0	0	0	0	0	0	0.16	0	1664	COL1AS	collagen, type I/II/III/V/XI/XXIV/XXVII, alpha	P02453	FALSE	NA	NA	FALSE	NA	NA	FALSE	-2.0147	1
2-3k.c12579/1/2338	0.28	2.68	6.55	0.4	2.51	5.52	0.65	0.89	9.29	9.06	0.23	10.78	5.93	0.11	3.07	4.52	0.5	4.09	2334	COL1AS	collagen, type I/II/III/V/XI/XXIV/XXVII, alpha	P02453	FALSE	-1.0533	1	FALSE	-0.12764	1	FALSE	0.25051	1
3-6k.c20360/1/4030	1.92	1.03	1.4	0.74	0.79	1.85	1.16	0.54	1.79	1.41	0.41	1.55	1.66	1.23	1.65	1.71	1.56	2.39	4043	COL1AS	collagen, type I/II/III/V/XI/XXIV/XXVII, alpha	P02453	FALSE	0.44277	1	FALSE	-0.40611	1	FALSE	-0.6669	1
1-2k.c25640/76/1654	2176.3	838.11	43.72	1827.47	665.43	31.18	1902.49	603.58	22.79	649.67	1678.5	8.43	529.88	1533.13	23.21	542.75	1213.99	12.88	1656	COL1AS	collagen, type I/II/III/V/XI/XXIV/XXVII, alpha	P02453	FALSE	0.49826	1	FALSE	0.4228	1	FALSE	0.65897	1
2-3k.c24785/1/1780	1.38	1.56	0	0	0.35	0.32	1.28	1.51	0.89	2.33	0.35	1.68	1.74	0.42	1.15	1.66	0.47	0.27	1783	COL1AS	collagen, type I/II/III/V/XI/XXIV/XXVII, alpha	P02453	FALSE	-0.49581	1	FALSE	-2.3365	1	FALSE	0.71309	1
1-2k.c24005/1/1253	4.04	11.33	2.95	4.64	33.08	5.3	4.33	12.88	4.14	2.19	8.83	0.46	12.41	25.71	0.65	5.3	18.51	0.83	1254	COL1AS	collagen, type I/II/III/V/XI/XXIV/XXVII, alpha	P02453	FALSE	0.74461	1	FALSE	0.22897	1	FALSE	-0.20576	1
2-3k.c12937/1/1949	0.09	0.09	0	0	0	0.13	0	0	0	0	0.12	0	0	0	0	0	0	0	1949	COL1AS	collagen, type I/II/III/V/XI/XXIV/XXVII, alpha	P02453	FALSE	0.98729	1	FALSE	Inf	1	FALSE	NA	NA
3-6k.c10316/1/3254	0.24	0.39	0.15	0.31	0.42	0.31	0.19	0.12	0.44	0.25	0	0.17	0.17	0.25	0.04	0.24	0.49	0.36	3275	COL1AS	collagen, type I/II/III/V/XI/XXIV/XXVII, alpha	P02453	FALSE	0.90212	1	FALSE	1.3035	1	FALSE	-0.56633	1
3-6k.c22656/1/3748	0.44	1.99	1.05	0.66	0.92	2.21	0.41	2.11	2.08	1.83	0.26	0.86	3.51	0.54	1.34	2.61	0.67	0.91	3757	COL1AS	collagen, type I/II/III/V/XI/XXIV/XXVII, alpha	P02453	FALSE	0.27407	1	FALSE	-0.50521	1	FALSE	0.15657	1
3-6k.c20559/1/3452	0.3	0.41	0	0	0	0	0	0	0	0	0	0	0	0	0.13	0	0	0	3453	COL1AS	collagen, type I/II/III/V/XI/XXIV/XXVII, alpha	P02453	FALSE	Inf	1	FALSE	#NAME?	1	FALSE	NA	NA
3-6k.c29781/1/5514.1	6.68	8.52	14.74	4.89	8.18	14.23	5.16	8	12.17	15.72	4.81	16.21	8.64	4.74	10.73	10.75	3.94	14.95	2505	COL1AS	collagen, type I/II/III/V/XI/XXIV/XXVII, alpha	P02453	FALSE	-0.24691	1	FALSE	0.19637	1	FALSE	-0.22742	1
1-2k.c27041/1/1417	0	1.18	0	0	1.64	2.25	1.2	0	1.42	1.17	0	4.15	1.8	0	2.12	1.39	0.6	0.35	1418	COL1AS	collagen, type I/II/III/V/XI/XXIV/XXVII, alpha	P02453	FALSE	-2.1523	1	FALSE	-0.027552	1	FALSE	0.27785	1
2-3k.c13971/2/566	0	0	0	0	0	0	0	0	0	0	0	0	0	0	0	0	0	0	562	COL1AS	collagen, type I/II/III/V/XI/XXIV/XXVII, alpha	P02453	FALSE	NA	NA	FALSE	NA	NA	FALSE	NA	NA
3-6k.c24670/1/3730	1.06	0.83	0.45	1.03	1.02	0.45	1.19	1.23	0.52	0.72	0.63	0.49	0.77	0.85	0.87	1.24	1.26	0.98	3734	COL1AS	collagen, type I/II/III/V/XI/XXIV/XXVII, alpha	P02453	FALSE	0.41102	1	FALSE	0.070194	1	FALSE	-0.18339	1
3-6k.c29628/1/4683	0.86	0.39	0.75	0.63	0.59	0.38	1.22	0.52	1.1	0.55	0.34	0.58	1.29	0.55	0.66	1.23	0.44	0.67	4691	COL1AS	collagen, type I/II/III/V/XI/XXIV/XXVII, alpha	P02453	FALSE	0.52426	1	FALSE	-0.60906	1	FALSE	0.36844	1
3-6k.c23146/1/4242	6.32	4.87	2.12	4.84	3.57	2.12	7	5.31	2.6	1.86	1.46	1.65	1.97	2.63	2.76	1.61	8.34	4.23	4240	COL1AS	collagen, type I/II/III/V/XI/XXIV/XXVII, alpha	P02453	FALSE	1.4947	1	FALSE	0.5827	1	FALSE	0.11538	1
3-6k.c5604/1/4374	0.59	0.28	0.48	0.22	0.39	0.49	1.53	0.82	0.53	0.61	0.67	0.44	0.26	0.99	0.46	0.73	0.58	0.5	4388	COL1AS	collagen, type I/II/III/V/XI/XXIV/XXVII, alpha	P02453	FALSE	-0.27005	1	FALSE	-0.5788	1	FALSE	0.76358	1
1-2k.c3394/1/1734	0.65	0.67	1.77	1.23	1.8	0.85	2.64	1.75	1.22	1.16	2.14	0.54	0.79	1.21	0.89	1.22	0.81	0.75	1734	COL1AS	collagen, type I/II/III/V/XI/XXIV/XXVII, alpha	P02453	FALSE	-0.2453	1	FALSE	0.46141	1	FALSE	1.1121	1
3-6k.c30931/2/4532	0	0.21	2.46	0.07	0.1	0.33	0	0.12	1.28	0	0	1.47	0.34	0	0.14	0.67	0	1.08	4569	COL1AS	collagen, type I/II/III/V/XI/XXIV/XXVII, alpha	P02453	FALSE	0.90802	1	FALSE	0.059916	1	FALSE	-0.38316	1
2-3k.c23846/1/1928	0.61	0	1.09	0.15	0.96	0.73	0.59	0.53	1.82	1.27	0	0.51	1.41	0.53	0.62	1.6	1	0.65	1928	COL1AS	collagen, type I/II/III/V/XI/XXIV/XXVII, alpha	P02453	FALSE	-0.02399	1	FALSE	-0.47637	1	FALSE	-0.10233	1
3-6k.c17558/1/3527	0.11	0.26	0.01	0.14	0.19	0.35	0.11	0.53	0.44	0.31	0.05	0.1	0.48	0.27	0.15	0.21	0.23	0.1	3658	COL1AS	collagen, type I/II/III/V/XI/XXIV/XXVII, alpha	P02453	FALSE	-0.26638	1	FALSE	-0.35452	1	FALSE	1.0146	1
3-6k.c4510/1/4720	2.55	1.72	1.73	3.59	1.58	1.55	2.88	1.05	2.36	0.87	1.47	0.7	1.75	0.87	1.01	1.44	3.94	1.95	4639	COL1AS	collagen, type I/II/III/V/XI/XXIV/XXVII, alpha	P02453	FALSE	1.0651	1	FALSE	0.94967	1	FALSE	-0.16207	1
3-6k.c30596/1/3533	0.17	1.04	0.33	0.1	0.91	0.73	0.36	0.28	0.57	0.25	0.16	0.25	0.48	0.49	0.23	0.75	0.4	0.45	3531	COL1AS	collagen, type I/II/III/V/XI/XXIV/XXVII, alpha	P02453	FALSE	1.2554	1	FALSE	0.57372	1	FALSE	-0.33022	1
3-6k.c8799/1/4124	36.69	1.93	604.28	60.52	1.95	629.57	100.45	1.25	828.74	338.44	23.69	17.58	535.22	35.42	14.69	47.38	648.73	28.97	4124	COL1AS	collagen, type I/II/III/V/XI/XXIV/XXVII, alpha	P02453	FALSE	0.77646	1	FALSE	0.23962	1	FALSE	0.35569	1
3-6k.c5402/1/1463	0.28	0	0	0.38	0.36	0	0	0	0.13	0	0	0	0.44	0.35	0	0.35	0	0.12	1463	COL1AS	collagen, type I/II/III/V/XI/XXIV/XXVII, alpha	P02453	FALSE	Inf	1	FALSE	0.044256	1	FALSE	-1.8519	1
1-2k.c31238/1/1016	0.32	0	0	0	0	0	1.16	0.56	0.3	0.12	0	0.14	0.18	0	0	0.3	3.45	1.36	1013	COL1AS	collagen, type I/II/III/V/XI/XXIV/XXVII, alpha	P02453	FALSE	0.20408	1	FALSE	#NAME?	1	FALSE	-1.3006	1
3-6k.c29635/1/4464	3.83	6.11	2.96	4.34	5.29	3.15	4.95	5.17	3.87	2.04	2.47	3.14	3.58	4.01	5.15	2.49	11.86	6.46	4613	COL1AS	collagen, type I/II/III/V/XI/XXIV/XXVII, alpha	P02453	FALSE	0.82199	1	FALSE	0.053707	1	FALSE	-0.55358	1
1-2k.c10001/1/1548	0.26	0.51	0	0.58	0.48	0.31	0.29	0	0.09	0.74	1.24	0.17	0.28	0.46	0	0.73	0.48	0.4	1528	COL1AS	collagen, type I/II/III/V/XI/XXIV/XXVII, alpha	P02453	FALSE	-1.5082	1	FALSE	0.91067	1	FALSE	-1.9295	1
2-3k.c20541/1/1912	0.67	0.59	0.26	0.31	0.69	0.52	0.54	0.35	0.47	0.27	0.31	0.14	0.76	0.26	0.47	0.59	0.92	0.56	1910	COL1AS	collagen, type I/II/III/V/XI/XXIV/XXVII, alpha	P02453	FALSE	1.2382	1	FALSE	0.020879	1	FALSE	-0.54717	1
1-2k.c18213/3/1602	0	0	0	0	0	0	0	0	0	0	0	0	0	0	0	0	0	0	1595	COL1AS	collagen, type I/II/III/V/XI/XXIV/XXVII, alpha	P02453	FALSE	NA	NA	FALSE	NA	NA	FALSE	NA	NA
3-6k.c31020/2/2193	0.85	445.59	1.44	0.75	447.54	0	0.21	110.35	3.3	0.55	0.23	0.44	1.39	0.61	1.72	2.43	0.33	3.94	2191	COL1AS	collagen, type I/II/III/V/XI/XXIV/XXVII, alpha	P02453	FALSE	8.5464	1	FALSE	6.9175	1	FALSE	4.0129	1
2-3k.c24870/1/2054	0.27	0.38	0.32	0.43	0.54	0.24	0.62	1.11	0.48	0.18	0.25	0.16	0.11	0.14	0.26	0.15	0.25	0.21	2090	COL1AS	collagen, type I/II/III/V/XI/XXIV/XXVII, alpha	P02453	FALSE	0.85369	1	FALSE	1.2565	1	FALSE	1.8116	1
3-6k.c6586/2/3403	482.59	7.09	3.17	451.94	5.12	3.05	555	7.92	5.47	2.07	293.09	0.66	1.56	377.39	2.04	3.07	768.44	2.75	3399	COL1AS	collagen, type I/II/III/V/XI/XXIV/XXVII, alpha	P02453	FALSE	0.88448	1	FALSE	0.47782	1	FALSE	-0.28468	1
2-3k.c11732/1/1430	2.78	15.18	3.25	2.9	14.65	1.48	6.6	13.87	4	1.29	6.7	0.67	2.31	4.64	1.82	1.18	7.26	2.8	1431	COL1AS	collagen, type I/II/III/V/XI/XXIV/XXVII, alpha	P02453	FALSE	1.3514	1	FALSE	1.1835	1	FALSE	1.1152	1
3-6k.c24812/1/4477	1.78	2.24	1.94	1.86	2.17	1.5	2.91	1.79	2.54	0.98	0.85	1.2	2.54	1.88	1.45	1.41	3.97	2.33	4479	COL1AS	collagen, type I/II/III/V/XI/XXIV/XXVII, alpha	P02453	FALSE	1.0448	1	FALSE	-0.030698	1	FALSE	-0.050732	1
3-6k.c23274/1/3627	0.65	0.98	0.74	0.74	1.51	0.74	0.97	0.86	0.75	1.2	0.83	0.55	0.98	0.39	0.93	0.67	1.27	1.15	3603	COL1AS	collagen, type I/II/III/V/XI/XXIV/XXVII, alpha	P02453	FALSE	-0.05432	1	FALSE	0.39866	1	FALSE	-0.23047	1
2-3k.c5756/1/2414	1.41	0.42	0.13	0.81	0.29	0.28	1.24	0.49	1.05	0.94	0.3	0.18	0.89	0.04	0.5	0.92	0.26	0.75	2413	COL1AS	collagen, type I/II/III/V/XI/XXIV/XXVII, alpha	P02453	FALSE	0.54532	1	FALSE	-0.035798	1	FALSE	0.58889	1
3-6k.c29816/1/4594	0.31	0.93	0.22	0.69	0.66	0.22	0.37	0.77	0.55	0.36	0.2	0.42	0.26	0.09	0.08	0.48	0.03	0.2	4590	COL1AS	collagen, type I/II/III/V/XI/XXIV/XXVII, alpha	P02453	FALSE	0.62086	1	FALSE	1.9173	1	FALSE	1.3089	1
3-6k.c15836/1/4019	0.11	0.17	0.34	0.04	0	0.15	0	0.19	0.31	0.07	0	0.06	0.14	0	0.06	0.05	0.04	0	4081	COL1AS	collagen, type I/II/III/V/XI/XXIV/XXVII, alpha	P02453	FALSE	2.3994	1	FALSE	-0.14712	1	FALSE	2.5287	1
3-6k.c24312/3/4574	0.52	0.46	0	0.49	0.71	0.17	0.41	0	0.17	0.16	0	0	0.09	0.24	0.16	0.05	0	0.54	4584	COL1AS	collagen, type I/II/III/V/XI/XXIV/XXVII, alpha	P02453	FALSE	2.6782	1	FALSE	1.5664	1	FALSE	0.043191	1
2-3k.c13838/1/2333	0	0	0	0	0	0.04	0	0.09	0	0	0	0	0	0	0.05	0.05	0.06	0.06	2346	COL1AS	collagen, type I/II/III/V/XI/XXIV/XXVII, alpha	P02453	FALSE	NA	NA	FALSE	-0.23831	1	FALSE	-0.9569	1
3-6k.c22796/1/4139	1.73	1.77	1.27	0.6	1.38	0.85	0.9	2.01	1.48	1.34	0.69	1.06	1	1.08	1.5	1	0.97	2.47	4150	COL1AS	collagen, type I/II/III/V/XI/XXIV/XXVII, alpha	P02453	FALSE	0.69916	1	FALSE	-0.30847	1	FALSE	-0.037628	1
3-6k.c3308/1/4119	0.07	0	3.84	0.08	0	6.02	0	0	6.71	2.64	0	0	5.61	0	0	4.05	0	1.2	4094	COL1AS	collagen, type I/II/III/V/XI/XXIV/XXVII, alpha	P02453	FALSE	0.56786	1	FALSE	0.10367	1	FALSE	0.38772	1
3-6k.c9227/1/3788	0.2	2.99	2.05	0.1	5.35	8.09	0.34	3.46	25.81	1.66	0.18	4.54	17.14	0	3.84	5.35	0.19	6.72	3788	COL1AS	collagen, type I/II/III/V/XI/XXIV/XXVII, alpha	P02453	FALSE	-0.2439	1	FALSE	-0.65113	1	FALSE	1.2433	1
3-6k.c2603/1/4320	0.5	0.41	0.21	0.17	0.53	0.78	0.14	0.56	0.32	0.26	0.6	0.17	0.42	0.38	0.22	0.18	0.84	0.26	4327	COL1AS	collagen, type I/II/III/V/XI/XXIV/XXVII, alpha	P02453	FALSE	0.21959	1	FALSE	0.54165	1	FALSE	-0.34696	1
3-6k.c23151/1/4484	3.25	2.65	2.9	2.15	2.44	3.89	2.99	2.5	3.61	2.68	2.01	1.76	3.26	2.26	3	3.46	4.63	3.44	4454	COL1AS	collagen, type I/II/III/V/XI/XXIV/XXVII, alpha	P02453	FALSE	0.51391	1	FALSE	0.026479	1	FALSE	-0.30637	1
2-3k.c17772/1/1764	0.69	0.31	0.26	0.08	0.3	0.49	0.69	0.34	0.56	0.48	0.26	0	0.69	0.22	0.19	0.32	0.38	0.35	1754	COL1AS	collagen, type I/II/III/V/XI/XXIV/XXVII, alpha	P02453	FALSE	0.91375	1	FALSE	-0.33541	1	FALSE	0.61297	1
1-2k.c24049/1/1599	0	0	2.36	0	3.81	13.63	0.12	0.62	10.8	0	0	0.87	1.74	0.15	1.5	0.9	0	1.73	1612	COL1AS	collagen, type I/II/III/V/XI/XXIV/XXVII, alpha	P02453	FALSE	1.4244	1	FALSE	2.3412	1	FALSE	2.0757	1
2-3k.c13670/1/1890	0.5	0.21	0.16	0.29	0.78	0.53	0.21	0.66	0.79	1.11	0	0.25	0.71	0.08	0.5	0.98	0.48	0.66	1896	COL1AS	collagen, type I/II/III/V/XI/XXIV/XXVII, alpha	P02453	FALSE	-0.55788	1	FALSE	0.28556	1	FALSE	-0.3483	1
3-6k.c29236/1/4502	0.83	0.49	0.98	0.69	0.28	1.21	0.4	0.21	1.03	1.17	0.27	0.38	0.99	0.55	0.74	1.67	0.91	0.95	4476	COL1AS	collagen, type I/II/III/V/XI/XXIV/XXVII, alpha	P02453	FALSE	0.38506	1	FALSE	-0.020651	1	FALSE	-1.0637	1
2-3k.c16601/1/6145.4	2.88	1.96	1.39	2.28	0.85	1.64	1.16	2.31	1.06	1.07	0	2.35	1.09	0.6	1.06	1.25	2.57	2.08	505	COL1AS	collagen, type I/II/III/V/XI/XXIV/XXVII, alpha	P02453	FALSE	0.92696	1	FALSE	0.94676	1	FALSE	-0.3398	1
2-3k.c16601/1/6145.3	2.31	2.35	2.25	1.68	2.38	2.16	2.76	1.28	1.61	2.75	1.26	1.03	1.48	2.03	0.65	1.74	0.99	2.09	713	COL1AS	collagen, type I/II/III/V/XI/XXIV/XXVII, alpha	P02453	FALSE	0.4618	1	FALSE	0.65389	1	FALSE	0.30562	1
2-3k.c16601/1/6145.2	2.19	1.86	6.31	1.34	0.79	4.75	1.79	2.54	7.65	7.05	2.4	2.09	4.55	0.7	4.9	5.33	1.81	6.25	1256	COL1AS	collagen, type I/II/III/V/XI/XXIV/XXVII, alpha	P02453	FALSE	-0.11208	1	FALSE	-0.56019	1	FALSE	-0.16372	1
2-3k.c16601/1/6145.1	0.4	0.53	0.42	0.26	0.27	0.67	0.18	0.26	0.47	0.57	0.3	0.63	0.98	0.41	0.16	1.04	0.61	0.39	1725	COL1AS	collagen, type I/II/III/V/XI/XXIV/XXVII, alpha	P02453	FALSE	-0.10116	1	FALSE	-0.31923	1	FALSE	-1.0888	1
1-2k.c3177/5/1633	0	0	0.64	0	0	0	0.31	0.34	0	0.82	0	1.24	0.54	0	0	0	0.33	0.43	1633	COL1AS	collagen, type I/II/III/V/XI/XXIV/XXVII, alpha	P02453	FALSE	-1.636	1	FALSE	#NAME?	1	FALSE	-0.24771	1
3-6k.c24844/1/2886	4.54	3.93	7.53	5.13	4.64	4.68	5.65	4.29	6.25	7.23	3.43	4.33	6.19	4.01	5.51	7.54	5.85	8.8	2879	COL1AS	collagen, type I/II/III/V/XI/XXIV/XXVII, alpha	P02453	FALSE	0.1463	1	FALSE	-0.076357	1	FALSE	-0.41677	1
3-6k.c2619/1/3030	2.42	2.48	2.09	1.62	1.24	1.92	2.49	1.2	3.04	2.23	0.98	1.64	2.3	1.7	2.22	3.19	1.59	4.24	3016	COL1AS	collagen, type I/II/III/V/XI/XXIV/XXVII, alpha	P02453	FALSE	0.59274	1	FALSE	-0.33532	1	FALSE	-0.38004	1
1-2k.c15374/1/1470	14.12	10.98	10.16	12.24	12.31	12.29	22.28	13.27	12.7	9.98	7.04	14.33	13.6	7.68	8.31	11.95	19.35	13.01	1470	COL1AS	collagen, type I/II/III/V/XI/XXIV/XXVII, alpha	P02453	FALSE	0.23431	1	FALSE	0.35576	1	FALSE	0.18114	1
3-6k.c22227/1/4671	0.43	0.17	0.67	0.47	0.28	0.4	0.48	0.27	0.49	0.62	0.55	0.2	0.49	0.83	0.19	0.9	1.11	0.58	4688	COL1AS	collagen, type I/II/III/V/XI/XXIV/XXVII, alpha	P02453	FALSE	-0.026106	1	FALSE	-0.30615	1	FALSE	-1.0185	1
2-3k.c12563/2/1948	2.7	2.52	0	0.62	0.65	0.69	0.84	0.41	0.65	0.63	1.18	0.25	0.45	2.58	0.15	0.45	2.84	0.12	1947	COL1AS	collagen, type I/II/III/V/XI/XXIV/XXVII, alpha	P02453	FALSE	1.4508	1	FALSE	-0.58259	1	FALSE	-0.77637	1
2-3k.c19539/1/1685	1.01	0.81	1.21	1.53	1.29	0.89	1.01	1.82	1.2	1.49	1.98	0.57	1.58	0.52	0.64	1.38	1.48	0.53	1687	COL1AS	collagen, type I/II/III/V/XI/XXIV/XXVII, alpha	P02453	FALSE	-0.34743	1	FALSE	0.4512	1	FALSE	0.28687	1
2-3k.c15056/1/2484	0.6	0.27	0.17	0.76	1.85	0.16	0.94	1.37	0.22	0.77	1	0	0.14	0.38	0	0.23	0.13	0.15	2483	COL1AS	collagen, type I/II/III/V/XI/XXIV/XXVII, alpha	P02453	FALSE	-0.65699	1	FALSE	2.4809	1	FALSE	2.3549	1
1-2k.c28660/1/1736	0	0	0	0	0	0.04	0.23	0	0.18	0	0	0.32	0	0	0.05	0.15	0.46	0.22	1772	COL1AS	collagen, type I/II/III/V/XI/XXIV/XXVII, alpha	P02453	FALSE	#NAME?	1	FALSE	-0.23831	1	FALSE	-0.91677	1
2-3k.c4217/1/1885	0	0	0	0	0.13	0	0	0.28	0	0	0.16	0	0	0	0.12	0	0.07	0.05	1883	COL1AS	collagen, type I/II/III/V/XI/XXIV/XXVII, alpha	P02453	FALSE	#NAME?	1	FALSE	-0.035878	1	FALSE	0.8883	1
1-2k.c32977/1/1228	0	0	0	0	0	0	0	0.97	0	0.52	0	0	0	0	0	0	0	0.39	1239	COL1AS	collagen, type I/II/III/V/XI/XXIV/XXVII, alpha	P02453	FALSE	#NAME?	1	FALSE	NA	NA	FALSE	1.2421	1
3-6k.c28040/1/1328	0	0	0.3	0.29	0.31	0	0.24	0	0	0	0	0	0	0	0	0	0	0.35	1327	COL1AS	collagen, type I/II/III/V/XI/XXIV/XXVII, alpha	P02453	FALSE	Inf	1	FALSE	Inf	1	FALSE	-0.33832	1
3-6k.c28193/1/3150	0.6	0.48	0.28	0.28	0.26	0.41	0.44	0.56	0.92	0.34	0	0.28	0.94	0.33	0.42	0.66	0.44	0.29	3153	COL1AS	collagen, type I/II/III/V/XI/XXIV/XXVII, alpha	P02453	FALSE	1.1865	1	FALSE	-0.82398	1	FALSE	0.49678	1
2-3k.c24918/4/1945	350.22	0.43	0	221.39	0	0	211.42	0.8	0	0	273.03	0	0	211.58	0	0	166.47	0	1945	COL1AS	collagen, type I/II/III/V/XI/XXIV/XXVII, alpha	P02453	FALSE	0.51214	1	FALSE	0.27522	1	FALSE	0.51236	1
3-6k.c18734/3/4216	69.31	527.87	0	186.43	384.88	0	250.73	211.3	0	0	23.65	0	0	90	0	0	629.42	0	4215	COL1AS	collagen, type I/II/III/V/XI/XXIV/XXVII, alpha	P02453	FALSE	4.739	1	FALSE	2.8121	1	FALSE	-0.37936	1
1-2k.c23490/1/1239	0.3	0	0	0	1.49	0	0	0	0	0	0	0	0	0.09	0	0	0	0	1212	COL1AS	collagen, type I/II/III/V/XI/XXIV/XXVII, alpha	P02453	FALSE	Inf	1	FALSE	3.9202	1	FALSE	NA	NA
3-6k.c23746/1/3393	0.88	0.92	1.22	0.45	0.9	1.6	0.84	0.92	1.91	1.54	0.51	0.56	1.71	0.43	1.16	1.09	1.73	1.74	3422	COL1AS	collagen, type I/II/III/V/XI/XXIV/XXVII, alpha	P02453	FALSE	0.26035	1	FALSE	-0.15511	1	FALSE	-0.30318	1
3-6k.c9164/1/4667	0.03	0.05	0.26	0.17	0.09	0.12	0.03	0.07	0.33	0.09	0.1	0.05	0.03	0.05	0.14	0.27	0.03	0.25	2462	COL1AS	collagen, type I/II/III/V/XI/XXIV/XXVII, alpha	P02453	FALSE	0.52475	1	FALSE	0.78758	1	FALSE	-0.39066	1
3-6k.c24309/1/3210	0	0.42	0	0	0	0	0	0	0.03	0	0	0	0	0	0	0.25	0	0	3203	COL1AS	collagen, type I/II/III/V/XI/XXIV/XXVII, alpha	P02453	FALSE	Inf	1	FALSE	NA	NA	FALSE	-2.8324	1
3-6k.c20591/1/4251	0.31	3.49	5.02	0.51	4.41	9.11	1.09	3.78	8.14	5.33	0.18	4.71	7.02	0.12	6.78	8.15	0.49	9.27	4256	COL1AS	collagen, type I/II/III/V/XI/XXIV/XXVII, alpha	P02453	FALSE	-0.18225	1	FALSE	-0.011953	1	FALSE	-0.47673	1
3-6k.c22500/1/2329	1.02	1.19	1.08	0.34	1.83	1.46	2.31	0.49	1.17	0.75	0.79	0.65	0.71	1.78	0.23	1.39	2.92	0.72	2333	COL1AS	collagen, type I/II/III/V/XI/XXIV/XXVII, alpha	P02453	FALSE	0.66588	1	FALSE	0.48346	1	FALSE	-0.23504	1
3-6k.c20103/1/4289	0.03	0	0	0.05	0.05	0	0.11	0	0	0	0.06	0	0	0.13	0	0.07	0	0	4302	COL1AS	collagen, type I/II/III/V/XI/XXIV/XXVII, alpha	P02453	FALSE	-1.0956	1	FALSE	-0.10351	1	FALSE	0.72691	1
2-3k.c23299/1/1880	0.07	0.19	0.07	0.35	0.2	0.15	0.27	0.18	0.23	0.25	0.02	0.19	0.04	0.04	0.27	0.28	0.23	0.22	1878	COL1AS	collagen, type I/II/III/V/XI/XXIV/XXVII, alpha	P02453	FALSE	-0.47495	1	FALSE	0.94755	1	FALSE	0.0019769	1
3-6k.c13617/1/4000	0.79	1.52	1.4	0.87	1.47	1.78	1	1.44	2.22	1.39	0.69	0.74	1.92	0.62	0.84	2.66	1.51	0.95	3995	COL1AS	collagen, type I/II/III/V/XI/XXIV/XXVII, alpha	P02453	FALSE	0.44345	1	FALSE	0.30373	1	FALSE	-0.086318	1
1-2k.c7924/1/1339	0.46	0.14	0	0.24	0	0	1.26	0.73	0	0.12	0.29	0.15	0.17	0.34	0.09	0	0.1	0.23	1335	COL1AS	collagen, type I/II/III/V/XI/XXIV/XXVII, alpha	P02453	FALSE	0.21468	1	FALSE	-1.2472	1	FALSE	2.524	1
1-2k.c21290/1/1582	429.66	459.78	446.55	319.77	548.95	434.26	396.56	622.82	578.38	404.13	221.84	389.84	491.03	329.84	399.66	687.31	487.54	589.2	1580	COL1AS	collagen, type I/II/III/V/XI/XXIV/XXVII, alpha	P02453	FALSE	0.45214	1	FALSE	0.12847	1	FALSE	-0.11978	1
1-2k.c25525/2/1403	0	0	0	0.23	0	0	0	0	0	0	0	0	0	0	0	0	0	0	1400	COL1AS	collagen, type I/II/III/V/XI/XXIV/XXVII, alpha	P02453	FALSE	NA	NA	FALSE	Inf	1	FALSE	NA	NA
1-2k.c10260/1/1308	0.26	0.15	0.14	0.14	0.17	0.15	0.07	0.32	0	0.12	0	0	0.05	0.33	0.06	0	0.09	0.22	1303	COL1AS	collagen, type I/II/III/V/XI/XXIV/XXVII, alpha	P02453	FALSE	2.2962	1	FALSE	0.076591	1	FALSE	0.20861	1
3-6k.c27412/1/3274	4.27	2340.81	2034.95	2.51	2931.74	2029.76	1.45	2406.05	2752.23	1902.41	0.56	1857.17	2159.63	0.93	2002.58	2608.52	0.56	2959.2	3144	COL1AS	collagen, type I/II/III/V/XI/XXIV/XXVII, alpha	P02453	FALSE	0.24514	1	FALSE	0.22825	1	FALSE	-0.14742	1
3-6k.c24295/2/3382	0.09	0.05	0.43	1.09	0.94	0.07	0.9	1.94	0.3	0	1.15	0.06	0.3	1.72	0.1	0.07	0.17	0.03	3379	COL1AS	collagen, type I/II/III/V/XI/XXIV/XXVII, alpha	P02453	FALSE	-0.98514	1	FALSE	0.12232	1	FALSE	3.5409	0.45201
3-6k.c22480/1/1986	1.29	2.62	1.26	2.4	3.39	1.33	2.39	3.44	3.05	1.43	0.82	0.33	2.45	1.66	1.88	2.15	6.38	3.17	1989	COL1AS	collagen, type I/II/III/V/XI/XXIV/XXVII, alpha	P02453	FALSE	1.0756	1	FALSE	0.29848	1	FALSE	-0.38711	1
3-6k.c16787/2/3900	2.27	3.06	2.97	1.59	3.31	3.8	2.04	3.26	4.73	2.61	1.05	1.63	3.34	1.01	2.76	4.95	3.43	3.44	3900	COL1AS	collagen, type I/II/III/V/XI/XXIV/XXVII, alpha	P02453	FALSE	0.70572	1	FALSE	0.29947	1	FALSE	-0.21367	1
1-2k.c16943/1/1733	1.93	0.71	1.77	0.82	2.02	1.12	0	0.65	0.96	2.46	0.35	1.03	0.85	0.3	1.1	1.28	0.83	2.03	1735	COL1AS	collagen, type I/II/III/V/XI/XXIV/XXVII, alpha	P02453	FALSE	0.24892	1	FALSE	0.83792	1	FALSE	-1.388	1
1-2k.c10695/1/1545	2.71	4.05	3.41	0.73	5.02	3.82	2.32	3.65	5.86	3.17	0.48	3.25	4.18	1.67	3.77	3.5	6.07	4.45	1549	COL1AS	collagen, type I/II/III/V/XI/XXIV/XXVII, alpha	P02453	FALSE	0.60682	1	FALSE	-0.0022369	1	FALSE	-0.25001	1
2-3k.c13021/1/2449	0.42	0.51	0.75	0.43	0.4	0.85	0.54	0.52	0.89	0.12	0.26	1.26	0.68	0.31	0.49	0.67	0.66	0.63	2451	COL1AS	collagen, type I/II/III/V/XI/XXIV/XXVII, alpha	P02453	FALSE	0.10139	1	FALSE	0.18905	1	FALSE	0.036381	1
3-6k.c6278/1/5106	14.07	18.35	13.11	12.21	19.63	14.21	13.63	16.62	19.84	14.86	7.09	11.57	15.91	10.54	12.26	15.28	19.66	19.87	4641	COL1AS	collagen, type I/II/III/V/XI/XXIV/XXVII, alpha	P02453	FALSE	0.50068	1	FALSE	0.28892	1	FALSE	-0.11332	1
1-2k.c33682/4/1273	480.8	559.69	1035.27	83.88	589.16	963.6	96.32	1061	914.92	938.21	226.4	736.23	796.41	241.86	265.45	1574.27	0	485.98	1272	COL1AS	collagen, type I/II/III/V/XI/XXIV/XXVII, alpha	P02453	FALSE	0.16833	1	FALSE	0.334	1	FALSE	0.038743	1
1-2k.c28172/1/1850	0.13	0.12	0	0.1	0.08	0	0.19	0.11	0	0.2	0	0.16	0.09	0.06	0	0.14	0.16	0.07	1854	COL1AS	collagen, type I/II/III/V/XI/XXIV/XXVII, alpha	P02453	FALSE	-0.53081	1	FALSE	0.55716	1	FALSE	-0.1535	1
3-6k.c21316/1/2118	0.11	0.17	0.42	0	0.38	0.3	0.52	0.36	0.31	0	0	0	0.29	0.13	0	0.7	0.36	0.51	2116	COL1AS	collagen, type I/II/III/V/XI/XXIV/XXVII, alpha	P02453	FALSE	Inf	1	FALSE	0.7046	1	FALSE	-0.31188	1
2-3k.c19445/1/848	0	0	0	0	0	0	0	0	0	0	0	0	0	0	0	0	0	0	846	COL1AS	collagen, type I/II/III/V/XI/XXIV/XXVII, alpha	P02453	FALSE	NA	NA	FALSE	NA	NA	FALSE	NA	NA
3-6k.c12672/1/3188	0.54	0.24	0.58	0.19	0.03	0.52	0.17	0.15	0.49	0.38	0.13	0.45	0.57	0.14	0.31	0.23	0.48	0.32	3207	COL1AS	collagen, type I/II/III/V/XI/XXIV/XXVII, alpha	P02453	FALSE	0.59715	1	FALSE	-0.41292	1	FALSE	-0.31155	1
3-6k.c3054/2/3466	1.62	0	1.06	0.29	0.43	1.24	0.5	0.22	1.82	0.75	0.62	2.03	1.45	0	3.41	2.79	2.39	3.43	3473	COL1AS	collagen, type I/II/III/V/XI/XXIV/XXVII, alpha	P02453	FALSE	-0.25275	1	FALSE	-1.322	1	FALSE	-1.7436	1
3-6k.c12943/1/2603	0.37	0.23	0.34	0.46	0.36	0.26	0.45	0.67	0.3	0.43	0.08	0.25	0.52	0.17	0.16	0.43	0.78	0.37	2678	COL1AS	collagen, type I/II/III/V/XI/XXIV/XXVII, alpha	P02453	FALSE	0.36679	1	FALSE	0.38476	1	FALSE	-0.1197	1
3-6k.c13097/1/3449	0.19	0.43	0.32	0.15	0.36	0.3	0.26	0.28	0.2	0.14	0.16	0	0.07	0.1	0.14	0.2	0.48	0.26	3454	COL1AS	collagen, type I/II/III/V/XI/XXIV/XXVII, alpha	P02453	FALSE	1.7009	1	FALSE	1.3652	1	FALSE	-0.27406	1
2-3k.c16941/1/1536	1.37	0.63	0.11	0.96	0.68	0.24	0.43	0.65	0.81	0.23	0.51	0.23	0.11	0.54	0.15	0.52	0.8	0.64	1546	COL1AS	collagen, type I/II/III/V/XI/XXIV/XXVII, alpha	P02453	FALSE	1.1842	1	FALSE	1.397	1	FALSE	-0.04526	1
1-2k.c12471/1/1764	0	0	0	0	0	0	0	0	0	0	0	0	0	0	0	0	0	0	1770	COL1AS	collagen, type I/II/III/V/XI/XXIV/XXVII, alpha	P02453	FALSE	NA	NA	FALSE	NA	NA	FALSE	NA	NA
3-6k.c7034/1/1931	2.84	2.74	6.04	1.65	3.57	5.21	3.57	5.08	3.62	2.78	1.95	2.24	3.72	3.01	1.51	8.28	7.11	4.21	1937	COL1AS	collagen, type I/II/III/V/XI/XXIV/XXVII, alpha	P02453	FALSE	0.79357	1	FALSE	0.38008	1	FALSE	-0.62999	1
2-3k.c24204/1/1770	0	0	0	0	0	0	0	0	0	0	0	0	0	0	0	0	0	0	1698	COL1AS	collagen, type I/II/III/V/XI/XXIV/XXVII, alpha	P02453	FALSE	NA	NA	FALSE	NA	NA	FALSE	NA	NA
3-6k.c30688/1/3097	0.75	1.08	1.46	0.56	0.98	0.97	0.86	1.24	1.12	0.46	0.66	0.52	0.94	0.72	0.99	0.8	2.09	1.12	3087	COL1AS	collagen, type I/II/III/V/XI/XXIV/XXVII, alpha	P02453	FALSE	1.0578	1	FALSE	-0.035034	1	FALSE	-0.30601	1
3-6k.c3903/7/5912	3259.33	3978.03	73.19	3202.34	3617.98	55.35	3436.12	3300.62	60.28	118.34	2028.48	338.67	105.7	2741.06	468.74	96.68	3591.02	639.77	5909	COL1AS	collagen, type I/II/III/V/XI/XXIV/XXVII, alpha	P02453	FALSE	1.6574	1	FALSE	1.1851	1	FALSE	0.70111	1
2-3k.c20995/2/1766	0	0.37	0	0	0.57	0.83	0.28	0.37	0.39	1.04	0.35	0.67	0.37	0	0.35	1.22	1.92	1.18	1759	COL1AS	collagen, type I/II/III/V/XI/XXIV/XXVII, alpha	P02453	FALSE	-2.4427	1	FALSE	0.92855	1	FALSE	-2.0299	1
2-3k.c24075/1/1398	0	0.23	0	0	0.48	0.46	0	0.21	0	0	0	0.52	0	0	0.61	0.46	0.1	0.05	1384	COL1AS	collagen, type I/II/III/V/XI/XXIV/XXVII, alpha	P02453	FALSE	-1.2693	1	FALSE	0.63918	1	FALSE	-1.4186	1
3-6k.c11782/1/4644	8.19	8.33	14.29	6.55	6.14	16.21	7.08	5.89	21.51	13.36	3.49	10.03	16.19	5.92	11.88	10.17	12.08	15.58	4616	COL1AS	collagen, type I/II/III/V/XI/XXIV/XXVII, alpha	P02453	FALSE	0.24869	1	FALSE	-0.21361	1	FALSE	-0.13071	1
1-2k.c16670/1/1835	0.33	5.67	8.25	0.61	14.6	11.82	0.56	6.85	11.14	1.18	1.73	1.01	3.47	4.01	1.7	1.17	2.35	0.78	1856	COL1AS	collagen, type I/II/III/V/XI/XXIV/XXVII, alpha	P02453	FALSE	1.9087	1	FALSE	1.5932	1	FALSE	2.0815	1
2-3k.c16262/1/1834	2.78	2.26	1.88	1.91	2.46	2.92	2.2	3.44	3.35	2.56	1.24	2.91	3.68	1.57	1.74	4.97	2.69	4.45	1838	COL1AS	collagen, type I/II/III/V/XI/XXIV/XXVII, alpha	P02453	FALSE	0.10785	1	FALSE	0.098179	1	FALSE	-0.40807	1
3-6k.c2536/1/2394	0.37	0.32	0.07	0.23	0.22	0.02	0.05	0.14	0.14	0.24	0.07	0.12	0.24	0.1	0	0.26	0.25	0.38	2412	COL1AS	collagen, type I/II/III/V/XI/XXIV/XXVII, alpha	P02453	FALSE	0.87858	1	FALSE	0.50154	1	FALSE	-1.4789	1
1-2k.c17235/1/1315	0.5	0	0.19	0.32	0.2	0.81	0.79	0.62	1.13	0.51	0	0.73	0.75	0.51	0.44	0.34	0.67	0.29	1312	COL1AS	collagen, type I/II/III/V/XI/XXIV/XXVII, alpha	P02453	FALSE	-0.76535	1	FALSE	-0.2721	1	FALSE	0.93781	1
3-6k.c23054/1/3315	0	0	0	0	0	0	0	0.05	0	0	0	0	0	0	0	0	0	0.03	3328	COL1AS	collagen, type I/II/III/V/XI/XXIV/XXVII, alpha	P02453	FALSE	NA	NA	FALSE	NA	NA	FALSE	0.3865	1
2-3k.c21619/1/638	0	0	0	0	0	0	0	0	0	0	0	0	0	0	0	0	0	0	636	COL1AS	collagen, type I/II/III/V/XI/XXIV/XXVII, alpha	P02453	FALSE	NA	NA	FALSE	NA	NA	FALSE	NA	NA
3-6k.c31054/1/3717	0.8	1.53	1.28	0.41	1.47	0.99	1.37	1.68	1.51	0.93	0.62	1.24	1.08	1.11	0.98	1.01	0.97	1.88	3718	COL1AS	collagen, type I/II/III/V/XI/XXIV/XXVII, alpha	P02453	FALSE	0.41748	1	FALSE	-0.11223	1	FALSE	0.24948	1
3-6k.c6565/1/3532	1.24	2.31	1.46	1.94	2.05	1.28	2.18	1.36	1.89	0.83	1.71	1.57	1.12	1.8	1.62	0.96	2.25	2.29	3532	COL1AS	collagen, type I/II/III/V/XI/XXIV/XXVII, alpha	P02453	FALSE	0.34647	1	FALSE	0.27364	1	FALSE	0.011903	1
3-6k.c25960/1/4527	1.84	1.07	1.01	1.36	1.51	1.66	1.81	2.04	1.6	1.23	1.03	1	1.91	1.1	1.16	1.75	2.1	2.17	4639	COL1AS	collagen, type I/II/III/V/XI/XXIV/XXVII, alpha	P02453	FALSE	0.34058	1	FALSE	0.15681	1	FALSE	-0.1172	1
3-6k.c24299/1/4651	0.25	0.44	0.76	0.47	0.57	0.83	0.56	0.39	0.8	0.58	0.46	0.78	1.01	0.4	0.4	0.84	0.95	1.13	4653	COL1AS	collagen, type I/II/III/V/XI/XXIV/XXVII, alpha	P02453	FALSE	-0.27151	1	FALSE	0.078611	1	FALSE	-0.71981	1
3-6k.c14416/2/2950	2.79	3.02	5.14	2.33	5.06	3.07	2.91	5.86	5.6	2.99	2.03	0.89	4.04	2.26	1.53	3.12	5.6	2.03	2953	COL1AS	collagen, type I/II/III/V/XI/XXIV/XXVII, alpha	P02453	FALSE	0.94782	1	FALSE	0.45234	1	FALSE	0.43617	1
2-3k.c4952/1/4846	0.26	0.32	0.34	0.55	0.3	0.21	0.39	0.22	0.34	0.19	0.48	0.2	0.3	0.18	0.31	0.42	0.28	0.37	2434	COL1AS	collagen, type I/II/III/V/XI/XXIV/XXVII, alpha	P02453	FALSE	0.16678	1	FALSE	0.4856	1	FALSE	-0.10818	1
3-6k.c17675/1/3345	18.3	2.37	30.77	6.45	3.44	55.4	10.6	5.27	63.93	13.29	3.88	1.25	35.97	12.78	3.75	67.15	16.32	8.84	3342	COL1AS	collagen, type I/II/III/V/XI/XXIV/XXVII, alpha	P02453	FALSE	1.533	1	FALSE	0.33544	1	FALSE	-0.14257	1
1-2k.c32107/1/1633	0	0.17	0	0.15	0	0	0.36	0.22	0	0.18	0.16	0	0.11	0.13	0	0	0	0.17	1633	COL1AS	collagen, type I/II/III/V/XI/XXIV/XXVII, alpha	P02453	FALSE	-0.85084	1	FALSE	-0.88885	1	FALSE	1.6036	1
3-6k.c27330/1/4618	0.6	0.4	55.24	1.72	0	58.02	1.43	0.62	108.87	30.86	0.2	10.99	95.44	0.01	38.58	42.55	2.47	62.81	4681	COL1AS	collagen, type I/II/III/V/XI/XXIV/XXVII, alpha	P02453	FALSE	0.43746	1	FALSE	-1.186	1	FALSE	0.0081721	1
3-6k.c14579/1/4197	0	0.06	0.15	0	0	0.06	0	0.03	0	0	0	0.07	0	0	0	0.05	0.07	0	4209	COL1AS	collagen, type I/II/III/V/XI/XXIV/XXVII, alpha	P02453	FALSE	1.6358	1	FALSE	Inf	1	FALSE	-2.3115	1
1-2k.c15452/1/1601	1.78	1.56	2.98	1.09	2.07	1.8	1.91	3.18	2.63	2.89	2.01	2.08	2.89	1.65	2.26	3.57	0.77	3.38	1602	COL1AS	collagen, type I/II/III/V/XI/XXIV/XXVII, alpha	P02453	FALSE	-0.082125	1	FALSE	-0.43401	1	FALSE	0.030342	1
3-6k.c29324/1/4087	0.29	0.37	0.18	0.38	0.6	0.41	0.19	0.23	0.32	0.4	0	0.13	0.44	0.17	0.26	0.48	0.61	0.57	4045	COL1AS	collagen, type I/II/III/V/XI/XXIV/XXVII, alpha	P02453	FALSE	0.72462	1	FALSE	0.69735	1	FALSE	-1.1613	1
3-6k.c6760/1/3115	1.25	0.32	1.12	0.27	1.2	1.06	1.06	0.74	1.87	1.36	0.55	2.24	1.3	0.6	1.31	1.02	1.59	1.51	3126	COL1AS	collagen, type I/II/III/V/XI/XXIV/XXVII, alpha	P02453	FALSE	-0.55849	1	FALSE	-0.33241	1	FALSE	-0.14641	1
3-6k.c9015/1/2298	1.48	4.94	2.7	1.89	8.3	1.59	4.23	12.87	2.07	1.94	2.43	1.57	4.04	1.8	1.91	2.78	3.04	2.9	2313	COL1AS	collagen, type I/II/III/V/XI/XXIV/XXVII, alpha	P02453	FALSE	0.67285	1	FALSE	0.62573	1	FALSE	1.1349	1
3-6k.c13530/1/3301.1	1.04	1.76	1.47	0.78	1.19	1.64	1.29	0.86	2.1	0.72	0.79	0.99	1.71	0.61	1.31	1.24	2.38	1.22	2665	COL1AS	collagen, type I/II/III/V/XI/XXIV/XXVII, alpha	P02453	FALSE	0.84237	1	FALSE	0.016708	1	FALSE	-0.15028	1
2-3k.c26086/1/2283	0.92	0.88	1.02	0.59	0.93	1.26	0.99	0.61	1.48	0.84	0.16	0.83	1.11	0.16	0.62	1.02	1.39	1.61	2324	COL1AS	collagen, type I/II/III/V/XI/XXIV/XXVII, alpha	P02453	FALSE	0.70588	1	FALSE	0.57924	1	FALSE	-0.35711	1
3-6k.c263/1/4650	0.12	0.63	0.76	0.42	0.66	0.8	0.32	0.32	1.02	0.61	0.18	0.63	0.78	0.09	0.53	0.42	0.27	1.29	4690	COL1AS	collagen, type I/II/III/V/XI/XXIV/XXVII, alpha	P02453	FALSE	0.13624	1	FALSE	0.44768	1	FALSE	-0.28579	1
2-3k.c26989/1/2212	0.33	1.3	0.44	0.38	1.27	0.55	0.29	0.72	0.67	0.93	0.29	0.28	0.99	0.36	0.82	1.32	0.56	1.61	2195	COL1AS	collagen, type I/II/III/V/XI/XXIV/XXVII, alpha	P02453	FALSE	0.52222	1	FALSE	0.015742	1	FALSE	-1.0571	1
3-6k.c13213/1/3437	1.15	1.15	1.41	0.96	1.2	1.05	1.15	0.68	2.45	1.6	0.99	1.01	1.47	1.21	1.34	1.67	2.19	2.19	3394	COL1AS	collagen, type I/II/III/V/XI/XXIV/XXVII, alpha	P02453	FALSE	0.10161	1	FALSE	-0.27603	1	FALSE	-0.4732	1
1-2k.c14200/2/1185	1.66	0.97	1.05	0.96	0.5	0.72	0.46	1.34	0.92	1.03	1.12	0.92	0.62	1.04	0.49	1.61	1.04	1.84	1185	COL1AS	collagen, type I/II/III/V/XI/XXIV/XXVII, alpha	P02453	FALSE	0.33788	1	FALSE	0.13399	1	FALSE	-0.75071	1
3-6k.c21458/1/3511	0.23	0.73	0.71	0.58	1.18	0.22	1.24	0.55	0.09	0.27	1.2	0.71	0.31	0.98	0.7	0.18	0.52	1.29	3509	COL1AS	collagen, type I/II/III/V/XI/XXIV/XXVII, alpha	P02453	FALSE	-0.33451	1	FALSE	0.060189	1	FALSE	-0.026477	1
2-3k.c15503/1/1257	0.67	5.16	0	1.73	2.54	1	1.77	2.33	0.41	0.84	1.94	0.49	0.46	2.23	0.14	0.38	2.32	0.28	1258	COL1AS	collagen, type I/II/III/V/XI/XXIV/XXVII, alpha	P02453	FALSE	0.91561	1	FALSE	1.0147	1	FALSE	0.66114	1
1-2k.c32438/1/1387	6.7	16.19	15.83	5.84	9.77	13.61	7.74	9.22	19.29	15.46	5.28	12.56	12.18	4.15	13.44	8.93	11.92	18.27	1290	COL1AS	collagen, type I/II/III/V/XI/XXIV/XXVII, alpha	P02453	FALSE	0.25617	1	FALSE	-0.016993	1	FALSE	-0.12085	1
3-6k.c24243/1/4606	2.1	1.57	1.54	2.15	2.14	1.35	1.07	2.59	1.57	1.41	0.94	0.69	2.04	1.29	1.27	2.11	1.88	2.16	4628	COL1AS	collagen, type I/II/III/V/XI/XXIV/XXVII, alpha	P02453	FALSE	0.8514	1	FALSE	0.34823	1	FALSE	-0.23083	1
3-6k.c5915/1/4401	3.29	0.66	5.32	3.54	0.48	6.02	3.99	0.28	7.53	5.01	1.68	3.95	8.31	2.73	6.22	6.01	5.92	9.38	4549	COL1AS	collagen, type I/II/III/V/XI/XXIV/XXVII, alpha	P02453	FALSE	-0.13868	1	FALSE	-0.74963	1	FALSE	-0.81828	1
2-3k.c25854/1/1607	1.26	0.43	1.54	0.94	0.37	0.84	0.64	0.35	0.41	2.12	0.23	0.84	0.67	0.99	0.98	1.17	0.52	0.96	1607	COL1AS	collagen, type I/II/III/V/XI/XXIV/XXVII, alpha	P02453	FALSE	0.092942	1	FALSE	-0.2513	1	FALSE	-0.87276	1
3-6k.c30367/2/4296	0.68	0.55	0.35	0.43	0.35	0.39	0.58	0.44	0.48	0.67	0.07	0.17	0.38	0.41	0.24	0.42	0.45	0.53	4286	COL1AS	collagen, type I/II/III/V/XI/XXIV/XXVII, alpha	P02453	FALSE	0.86863	1	FALSE	0.23164	1	FALSE	0.14063	1
2-3k.c22566/1/2048	2.8	4.74	0.5	2.21	5.15	0.52	4.82	7.22	0.41	0.3	5.11	0.25	0.72	2.66	0.7	0.92	1.61	0.28	2048	COL1AS	collagen, type I/II/III/V/XI/XXIV/XXVII, alpha	P02453	FALSE	0.59937	1	FALSE	1.0411	1	FALSE	2.2054	1
3-6k.c13257/1/2676	0	0	0	0	0	0	0	0	0	0	0	739.85	0	0	609.2	0	0	974.29	2640	COL1AS	collagen, type I/II/III/V/XI/XXIV/XXVII, alpha	P02453	FALSE	#NAME?	0.4702	FALSE	#NAME?	0.52874	FALSE	#NAME?	0.36137
2-3k.c12813/1/1044	1.92	1.55	1.8	1.79	1.9	2.59	0.8	1.14	2	2.59	1.66	1.22	2.33	1.25	1.83	3.23	1.3	2.74	1044	COL1AS	collagen, type I/II/III/V/XI/XXIV/XXVII, alpha	P02453	FALSE	-0.0091174	1	FALSE	0.26148	1	FALSE	-0.88574	1
2-3k.c20969/5/2516	0	5788.46	6331.51	0	5084.41	6491.49	0	4844.96	8291.06	5680.64	0	4975.26	6719.13	0	5750.73	5843.24	0	8490.64	2515	COL1AS	collagen, type I/II/III/V/XI/XXIV/XXVII, alpha	P02453	FALSE	0.20835	1	FALSE	-0.13328	1	FALSE	-0.17208	1
3-6k.c12038/1/1614	2.68	2.01	2.44	1.33	2.24	1.82	1.92	3.88	2.98	1.73	1.69	1.95	2.65	2.24	1.59	3.31	3.91	3.14	1615	COL1AS	collagen, type I/II/III/V/XI/XXIV/XXVII, alpha	P02453	FALSE	0.47535	1	FALSE	-0.22407	1	FALSE	-0.22601	1
3-6k.c28491/1/4391	0	0.05	0	0.27	0.04	0.12	0	0	0.91	0.09	0	0.24	0	0.21	0	0.17	0.89	0.21	4387	COL1AS	collagen, type I/II/III/V/XI/XXIV/XXVII, alpha	P02453	FALSE	-2.8847	1	FALSE	1.1965	1	FALSE	-0.50756	1
3-6k.c16018/1/4723	0.15	12.33	16.84	0.47	9.52	15.12	0.95	6.15	18.63	10.06	0.24	8.47	18.78	0.42	11.48	9.64	0.57	14.35	4691	COL1AS	collagen, type I/II/III/V/XI/XXIV/XXVII, alpha	P02453	FALSE	0.66828	1	FALSE	-0.31001	1	FALSE	0.031794	1
3-6k.c11628/3/4467	2.65	4.48	0.06	2.69	4.67	0.05	2.53	4.12	0.19	0.1	2.07	2.57	0.22	2.32	3.36	0.12	4.69	4.56	4472	COL1AS	collagen, type I/II/III/V/XI/XXIV/XXVII, alpha	P02453	FALSE	0.68992	1	FALSE	0.38799	1	FALSE	-0.4644	1
3-6k.c28312/1/3479	0.3	0.06	0.33	0.12	0.19	0.29	0.24	0.25	0.67	0.14	0.32	0.24	0.25	0	0.41	0.37	0.3	0.17	3489	COL1AS	collagen, type I/II/III/V/XI/XXIV/XXVII, alpha	P02453	FALSE	0.025697	1	FALSE	-0.13319	1	FALSE	0.49435	1
3-6k.c11814/1/2532	4.62	4.19	3.29	3.72	5.06	2.92	3.62	6.1	3.92	3.25	2.38	1.48	2.96	3.85	3.17	3.43	5.03	2.4	2523	COL1AS	collagen, type I/II/III/V/XI/XXIV/XXVII, alpha	P02453	FALSE	0.83634	1	FALSE	0.2873	1	FALSE	0.3533	1
1-2k.c26964/1/1485	1.68	4.18	3.61	2.03	2.02	4.31	2.2	2.91	5.8	6.11	1.17	7.72	6.1	1.61	1.91	4.87	2.07	3.68	1483	COL1AS	collagen, type I/II/III/V/XI/XXIV/XXVII, alpha	P02453	FALSE	-0.62934	1	FALSE	-0.17602	1	FALSE	0.06572	1
3-6k.c19873/1/1297	0	1.64	2.55	0	0	1.38	2.04	1.01	1.74	1.82	0.59	0.27	1.18	1.4	0.94	1.24	1.69	1.5	1293	COL1AS	collagen, type I/II/III/V/XI/XXIV/XXVII, alpha	P02453	FALSE	0.64932	1	FALSE	-1.2835	1	FALSE	0.15598	1
1-2k.c19478/1/1582	0.9	0.39	0.52	1.17	0.29	0.55	1.01	1.17	1.18	1.17	1.05	0.55	1.36	0.54	0.74	1.03	0.97	0.79	1588	COL1AS	collagen, type I/II/III/V/XI/XXIV/XXVII, alpha	P02453	FALSE	-0.56179	1	FALSE	-0.3293	1	FALSE	0.30452	1
1-2k.c23458/1/1014	0.95	0.59	0.51	0.51	0.65	0.28	0.43	0.55	0.85	0.94	0.81	1.09	0.5	1.29	0.59	0.57	0.4	1.33	1003	COL1AS	collagen, type I/II/III/V/XI/XXIV/XXVII, alpha	P02453	FALSE	-0.39943	1	FALSE	-0.65655	1	FALSE	-0.35755	1
2-3k.c5881/1/1899	0	0	0.07	0.05	0.09	0.18	0	0	0.15	0.06	0	0.15	0.1	0	0	0	0	0	1908	COL1AS	collagen, type I/II/III/V/XI/XXIV/XXVII, alpha	P02453	FALSE	-1.541	1	FALSE	1.5087	1	FALSE	Inf	1
3-6k.c17884/1/4106	5.28	14.82	0.68	5.91	24.75	0.36	7.76	19.64	0.71	0.53	3.13	2.18	0.72	5.95	1.64	0.66	7.53	3.18	4081	COL1AS	collagen, type I/II/III/V/XI/XXIV/XXVII, alpha	P02453	FALSE	1.9078	1	FALSE	1.992	1	FALSE	1.2945	1
2-3k.c14458/3/2432	0	0	0	0	0	0	0	0	0	0	0	0	0	0	0	0	0	0	2433	COL1AS	collagen, type I/II/III/V/XI/XXIV/XXVII, alpha	P02453	FALSE	NA	NA	FALSE	NA	NA	FALSE	NA	NA
2-3k.c17944/1/1437	0	0	0.09	0.18	0.13	0.39	0	0.24	0.21	0.17	0.23	0	0.3	0	0.51	0.21	0.14	0.2	1434	COL1AS	collagen, type I/II/III/V/XI/XXIV/XXVII, alpha	P02453	FALSE	-1.8181	1	FALSE	-0.25866	1	FALSE	-0.31483	1
3-6k.c26020/1/4488	1.88	3.08	2.79	2.02	2.98	2.32	1.87	3.13	3.51	1.97	1.07	1.32	2.3	1.63	2.62	3.22	3.04	4.25	4438	COL1AS	collagen, type I/II/III/V/XI/XXIV/XXVII, alpha	P02453	FALSE	0.88498	1	FALSE	0.19347	1	FALSE	-0.30103	1
2-3k.c16662/1/1900	0.15	0	0.12	0.32	0.21	0.09	0.37	0.44	0.63	0	0	0	0.8	0.27	0.43	0.69	0.26	0.48	1908	COL1AS	collagen, type I/II/III/V/XI/XXIV/XXVII, alpha	P02453	FALSE	Inf	1	FALSE	-1.2272	1	FALSE	0.054839	1
3-6k.c16727/1/3410	1325.41	5.52	1888.41	1385.58	6.17	2101.86	1568.23	4.64	2789.64	1696.27	771.4	1605.85	2250.39	1182.78	2493.09	2266.93	2358.32	3533.15	3414	COL1AS	collagen, type I/II/III/V/XI/XXIV/XXVII, alpha	P02453	FALSE	-0.27307	1	FALSE	-0.72426	1	FALSE	-0.8651	1
3-6k.c14484/4/4675	10.83	25.61	9.19	8.96	32.56	9.12	12.41	29.61	12.48	8.2	5.83	24.86	10.44	6.88	29.57	8.27	19.63	35.47	4680	COL1AS	collagen, type I/II/III/V/XI/XXIV/XXVII, alpha	P02453	FALSE	0.29153	1	FALSE	0.11832	1	FALSE	-0.24778	1
3-6k.c12103/1/2503	0	0	0	0	0	0.06	0.08	0.09	0.28	0	0	0	0	0	0.1	0.06	0.33	0	2511	COL1AS	collagen, type I/II/III/V/XI/XXIV/XXVII, alpha	P02453	FALSE	NA	NA	FALSE	-0.65334	1	FALSE	0.17605	1
3-6k.c15824/1/3597	721.84	858.99	965.88	667.34	682	1019.11	718.39	725.03	1080.21	1347	528.54	651.47	1346.82	575.45	699.84	1187.05	622.12	988.92	3483	COL1AS	collagen, type I/II/III/V/XI/XXIV/XXVII, alpha	P02453	FALSE	0.063904	1	FALSE	-0.11371	1	FALSE	-0.11201	1
2-3k.c5614/1/2087	0	0	0	0	0	0	0	0	0	0	0.23	0	0	0	0	0	0	0.25	2108	COL1AS	collagen, type I/II/III/V/XI/XXIV/XXVII, alpha	P02453	FALSE	#NAME?	1	FALSE	NA	NA	FALSE	#NAME?	1
1-2k.c33581/2/1574	0.16	0.29	0.27	0.19	0.27	0.41	0.08	0.23	0.15	0.18	0.1	0.11	0.06	0.39	0.18	0.41	0.21	0	1560	COL1AS	collagen, type I/II/III/V/XI/XXIV/XXVII, alpha	P02453	FALSE	0.96994	1	FALSE	0.54829	1	FALSE	-0.29921	1
3-6k.c8600/1/2413	0	0	0	0.43	0	0	0.55	0.39	0	0.07	0	0	0	0	0	0	0.06	0	2415	COL1AS	collagen, type I/II/III/V/XI/XXIV/XXVII, alpha	P02453	FALSE	#NAME?	1	FALSE	Inf	1	FALSE	4.1301	1
2-3k.c14954/2/2038	0.66	0.37	1.33	0.53	0.78	0.56	0.47	0.66	0.69	0.49	0.19	0.61	0.27	0.07	0.79	0.44	0.11	0.53	2042	COL1AS	collagen, type I/II/III/V/XI/XXIV/XXVII, alpha	P02453	FALSE	0.9467	1	FALSE	0.76247	1	FALSE	0.74495	1
1-2k.c16617/1/1606	3.69	3.67	0	1.02	3.84	3.16	2.43	5.32	3.96	3.28	2.87	0	2.96	1.3	4.5	6.23	2.98	7.6	1605	COL1AS	collagen, type I/II/III/V/XI/XXIV/XXVII, alpha	P02453	FALSE	0.32704	1	FALSE	-0.12507	1	FALSE	-0.52127	1
2-3k.c23492/1/2389	4.77	3.84	6.24	2.2	0.82	5.25	1.88	0.62	2.91	5.66	0.91	8.12	2.61	1.34	2.32	1.16	2.8	6.01	2369	COL1AS	collagen, type I/II/III/V/XI/XXIV/XXVII, alpha	P02453	FALSE	0.070756	1	FALSE	0.42446	1	FALSE	-0.88034	1
3-6k.c16654/1/1578	84.08	6.84	42.81	90.04	17.53	73.75	168.21	87.81	64.8	110.35	17.99	44.57	113.57	32.78	15.24	382.17	21.83	20.78	1588	COL1AS	collagen, type I/II/III/V/XI/XXIV/XXVII, alpha	P02453	FALSE	-0.29925	1	FALSE	0.22126	1	FALSE	-0.2365	1
2-3k.c16917/1/1722	4.65	6.37	6.73	3.99	6.09	7.3	5.06	6.76	8.26	5.81	3.29	3.82	7.45	3.94	5.88	7.92	12.07	8.04	1722	COL1AS	collagen, type I/II/III/V/XI/XXIV/XXVII, alpha	P02453	FALSE	0.50986	1	FALSE	0.035066	1	FALSE	-0.46456	1
1-2k.c19676/1/1693	0	5375.87	5152.53	0	5468.76	5602.91	0	4799.75	7818.93	4706.88	0	3336.18	6312.29	0	5079.26	5774.76	0	7580.51	1682	--	--	P02453	FALSE	0.4061	1	FALSE	-0.067697	1	FALSE	-0.12377	1
3-6k.c30170/1/4548	0.44	0.41	0.59	0.43	0.66	0.68	0.36	0.62	0.84	0.44	0.29	0.31	0.6	0.27	0.53	0.67	0.41	0.53	4565	COL1AS	collagen, type I/II/III/V/XI/XXIV/XXVII, alpha	P02453	FALSE	0.55335	1	FALSE	0.36273	1	FALSE	0.21685	1
2-3k.c28031/1/1819	0	0	0	0	0	0	0	0	0	0	0	0	0	0	0	0	0	0	1848	COL1AS	collagen, type I/II/III/V/XI/XXIV/XXVII, alpha	P02453	FALSE	NA	NA	FALSE	NA	NA	FALSE	NA	NA
2-3k.c21746/1/2041	0	0.05	0.06	0	0.03	0	0	0.04	0	0	0	0	0.08	0	0	0.08	0	0	2009	COL1AS	collagen, type I/II/III/V/XI/XXIV/XXVII, alpha	P02453	FALSE	Inf	1	FALSE	-1.5321	1	FALSE	-1.3963	1
1-2k.c15788/1/1858	0.25	0.16	0.25	1.97	0.34	0.16	1.4	0.96	0.27	0.09	1.47	0.17	0.18	0.77	0.13	0.28	0.28	0.27	1855	COL1AS	collagen, type I/II/III/V/XI/XXIV/XXVII, alpha	P02453	FALSE	-1.315	1	FALSE	1.3192	1	FALSE	1.7326	1
2-3k.c12118/1/2125	1.04	1.62	2.55	0.8	2.02	1.85	1.66	2.53	1.9	2.2	1.46	2	1.89	1.5	1.95	3.45	2.01	4.66	2137	COL1AS	collagen, type I/II/III/V/XI/XXIV/XXVII, alpha	P02453	FALSE	-0.070627	1	FALSE	-0.16339	1	FALSE	-0.72219	1
1-2k.c3709/1/1640	0.28	0.29	0.1	0.22	0.45	0	0.4	0.16	0.06	0.09	0.11	0.43	0.07	0.09	0.31	0.48	0.19	0.12	1641	COL1AS	collagen, type I/II/III/V/XI/XXIV/XXVII, alpha	P02453	FALSE	0.20586	1	FALSE	0.47093	1	FALSE	-0.13467	1
3-6k.c11546/1/3797	3.21	4.44	0	3.59	2.23	0.06	5.31	2.27	0	0	1.59	2.42	0.27	3.24	3.27	0.05	7.44	6.57	3804	COL1AS	collagen, type I/II/III/V/XI/XXIV/XXVII, alpha	P02453	FALSE	1.023	1	FALSE	-0.11021	1	FALSE	-0.82833	1
2-3k.c13624/1/2237	0.08	0.27	0.1	0.54	0.2	0.12	0.35	0.9	0.14	0.19	0.14	0.22	0.17	0.51	0.08	0.27	0.05	0.26	2240	COL1AS	collagen, type I/II/III/V/XI/XXIV/XXVII, alpha	P02453	FALSE	-0.14365	1	FALSE	0.31333	1	FALSE	1.2577	1
3-6k.c23129/1/4581	0.48	0.2	1.21	0.81	0.18	1.02	0.88	0.11	1.98	1.6	0.11	0.44	0.89	0.29	0.33	1.03	1.22	0.74	4575	COL1AS	collagen, type I/II/III/V/XI/XXIV/XXVII, alpha	P02453	FALSE	-0.15748	1	FALSE	0.45194	1	FALSE	0.045158	1
1-2k.c15855/1/1119	0	0.4	0.69	0.37	0.81	0	0.37	0	0.22	1.32	0.36	0	0	0.56	0	1.12	1.22	0	1117	COL1AS	collagen, type I/II/III/V/XI/XXIV/XXVII, alpha	P02453	FALSE	-0.68635	1	FALSE	1.2277	1	FALSE	-1.7686	1
3-6k.c24345/2/4464	0.42	0.85	0.5	0	0.78	1.04	0.16	0.66	0.25	1.99	0	1.13	0.78	0	0.38	1.24	0.22	0	4452	COL1AS	collagen, type I/II/III/V/XI/XXIV/XXVII, alpha	P02453	FALSE	-0.78406	1	FALSE	0.61526	1	FALSE	-0.37276	1
3-6k.c30997/3/3036	0	0	0	0	0	0	0	0	0	0	0	0	0	0	0	0	0	0	3035	COL1AS	collagen, type I/II/III/V/XI/XXIV/XXVII, alpha	P02453	FALSE	NA	NA	FALSE	NA	NA	FALSE	NA	NA
2-3k.c4329/1/2242	0.28	0.26	0.27	0.12	0.28	0.71	0.32	0.41	0.65	0.36	0.62	0.42	0.58	0.39	0.38	0.72	0.45	0.43	2235	COL1AS	collagen, type I/II/III/V/XI/XXIV/XXVII, alpha	P02453	FALSE	-0.75701	1	FALSE	-0.26655	1	FALSE	-0.16847	1
1-2k.c16751/1/1401	1.98	1.79	15.39	1.16	4.47	11.53	2.18	3.43	11.29	8.54	0.86	3.98	3.56	0.71	0	73.43	1.06	7.94	1397	COL1AS	collagen, type I/II/III/V/XI/XXIV/XXVII, alpha	P02453	FALSE	0.54375	1	FALSE	2.0153	1	FALSE	-2.2017	1
1-2k.c9979/1/1272	65.33	60.93	59.56	63.79	61.79	58.47	101.86	78.53	67.93	53.41	35.76	62.75	59.53	47.98	36.65	67.81	71.66	61.31	1271	COL1AS	collagen, type I/II/III/V/XI/XXIV/XXVII, alpha	P02453	FALSE	0.34915	1	FALSE	0.40566	1	FALSE	0.36079	1
3-6k.c26811/1/3754	0.3	0.24	0	0.13	0.51	0.69	0.23	0.05	0.83	0.71	0.29	0.4	0.12	0.46	0.18	0.21	0.7	0.09	3766	COL1AS	collagen, type I/II/III/V/XI/XXIV/XXVII, alpha	P02453	FALSE	-1.32	1	FALSE	0.8678	1	FALSE	0.18881	1
3-6k.c26765/1/4273	0.05	0.1	0.23	0.52	0	0.38	0.11	0	0.41	0	0.14	0.22	0.42	0.14	0.07	0.46	0.85	0.83	4272	COL1AS	collagen, type I/II/III/V/XI/XXIV/XXVII, alpha	P02453	FALSE	0.15631	1	FALSE	0.61633	1	FALSE	-2.0299	1
1-2k.c16369/1/1450	89.21	109.98	114.34	72.9	93.89	124.45	89.05	129.35	139.32	122.69	46.45	105.88	132.38	70.04	102.48	167.33	79.47	141.75	1450	COL1AS	collagen, type I/II/III/V/XI/XXIV/XXVII, alpha	P02453	FALSE	0.23906	1	FALSE	-0.03706	1	FALSE	-0.092681	1
3-6k.c9411/1/3704	0	0	0.31	0	0	0.05	0	0	0	0	0	0	0	0	0	0	0	0	3733	COL1AS	collagen, type I/II/III/V/XI/XXIV/XXVII, alpha	P02453	FALSE	Inf	1	FALSE	Inf	1	FALSE	NA	NA
3-6k.c20885/1/3551	3.71	6.02	5.87	3.32	6.76	5.25	3.97	6.1	9.32	6.11	1.72	4.61	6.1	2.24	6.29	7.8	4.69	9.38	3524	COL1AS	collagen, type I/II/III/V/XI/XXIV/XXVII, alpha	P02453	FALSE	0.37355	1	FALSE	0.083718	1	FALSE	-0.16674	1
3-6k.c12155/1/3595	0.44	0	0.56	0.15	0.32	0.97	0.67	0.12	0.76	0.25	0.27	0	0	0.29	0	0.18	0	0.31	3805	COL1AS	collagen, type I/II/III/V/XI/XXIV/XXVII, alpha	P02453	FALSE	1.0168	1	FALSE	2.4154	1	FALSE	1.7093	1
3-6k.c27458/1/3277	0.06	0	0.07	0.15	0.2	0.05	0.39	0.09	0.04	0	0.13	0	0	0	0.03	0.16	0.22	0.18	3274	COL1AS	collagen, type I/II/III/V/XI/XXIV/XXVII, alpha	P02453	FALSE	0.22107	1	FALSE	3.4952	1	FALSE	0.076142	1
3-6k.c10854/1/3699	41.24	0.88	35.82	26.88	0.97	36.88	22.06	0.17	41.41	34.29	11.78	17.15	57.73	21.13	18.78	99.14	28.39	31.62	3709	COL1AS	collagen, type I/II/III/V/XI/XXIV/XXVII, alpha	P02453	FALSE	0.37286	1	FALSE	-0.54696	1	FALSE	-1.2296	1
1-2k.c11583/1/1647	0	0	0	0	0	0	0	0	0	0	0	0	0	0	0	0	0	0	1648	COL1AS	collagen, type I/II/III/V/XI/XXIV/XXVII, alpha	P02453	FALSE	NA	NA	FALSE	NA	NA	FALSE	NA	NA
3-6k.c10206/1/4269	7.74	6.38	3.66	4.76	4.81	3.81	4.01	4.75	4.43	3.34	0.94	1.56	4.65	3.42	2.56	3.87	7.29	3.91	4246	COL1AS	collagen, type I/II/III/V/XI/XXIV/XXVII, alpha	P02453	FALSE	1.6719	1	FALSE	0.38575	1	FALSE	-0.16264	1
1-2k.c14307/1/1613	6.96	4.23	14.54	2.88	5.58	13.35	7.3	3.69	12.02	9.18	5.25	4.59	14.22	6.6	6.58	9.09	18.43	6.66	1610	COL1AS	collagen, type I/II/III/V/XI/XXIV/XXVII, alpha	P02453	FALSE	0.48969	1	FALSE	-0.3071	1	FALSE	-0.5321	1
3-6k.c17110/1/4553	42.71	60.92	3.74	55.35	74.52	3.43	49.69	79.67	3.9	4.02	14.96	21.71	3.38	45.19	41.67	3.45	71.18	53.01	4555	COL1AS	collagen, type I/II/III/V/XI/XXIV/XXVII, alpha	P02453	FALSE	1.4836	1	FALSE	0.64201	1	FALSE	0.060395	1
1-2k.c4814/1/1489	0.13	0	0	1.21	0.19	0	0.19	0.54	0.14	0.43	0	0	0	0.18	0	0	0.48	0.13	1482	COL1AS	collagen, type I/II/III/V/XI/XXIV/XXVII, alpha	P02453	FALSE	-1.6965	1	FALSE	3.2394	1	FALSE	0.38268	1
2-3k.c28152/5/2052	3111.98	1864.18	1892.39	2284.93	1461.79	1567.12	2325.41	1393.96	1589.64	2207.58	2100.01	1654.4	1765.13	2053.91	1219.94	1921.88	2054.72	1615.38	2052	COL1AS	collagen, type I/II/III/V/XI/XXIV/XXVII, alpha	P02453	FALSE	0.27878	1	FALSE	0.14841	1	FALSE	-0.010511	1
3-6k.c4221/1/4392	2.77	0.2	3.29	1.25	0.29	5.24	1.14	0.26	5.93	3.67	0.63	0.61	4.73	1.94	0.54	3.62	2.96	2.01	4405	COL1AS	collagen, type I/II/III/V/XI/XXIV/XXVII, alpha	P02453	FALSE	0.40373	1	FALSE	-0.052654	1	FALSE	-0.20291	1
3-6k.c15114/1/2164	1.49	4.89	1.27	2.51	1.66	1.17	3.5	3.34	1.19	0.83	1	0.64	1.75	0.51	0.15	0.9	2.83	1.76	2163	COL1AS	collagen, type I/II/III/V/XI/XXIV/XXVII, alpha	P02453	FALSE	1.6874	1	FALSE	1.2087	1	FALSE	0.58631	1
3-6k.c9198/1/2985	45.13	21.79	1.51	67.27	3.6	0	44.18	1.32	1.71	0	11.3	0	0.66	48.45	0.27	0.99	226.24	1.04	2985	COL1AS	collagen, type I/II/III/V/XI/XXIV/XXVII, alpha	P02453	FALSE	2.7213	1	FALSE	0.72276	1	FALSE	-2.121	1
3-6k.c18025/1/2902	0.14	2.4	6.39	0	2.83	3.96	0	2.01	5.07	5.19	0.19	2.85	4.28	0.19	3.87	5.32	0	5.1	2910	COL1AS	collagen, type I/II/III/V/XI/XXIV/XXVII, alpha	P02453	FALSE	0.13932	1	FALSE	-0.3224	1	FALSE	-0.58306	1
2-3k.c23559/1/2226	0.02	0	0	0	0	0	0	0	0	0	0	0	0	0.06	0	0	0	0	2227	COL1AS	collagen, type I/II/III/V/XI/XXIV/XXVII, alpha	P02453	FALSE	Inf	1	FALSE	#NAME?	1	FALSE	NA	NA
3-6k.c29345/2/3506.1	4142.95	1361.57	5258.66	3741.94	1544.24	5506.61	4321.31	1406.54	7125.62	4806.29	2429.42	2148.11	5777.73	3245.86	2254.45	5563.31	5612.32	3255.28	3146	COL1AS	collagen, type I/II/III/V/XI/XXIV/XXVII, alpha	P02453	FALSE	0.26042	1	FALSE	-0.014422	1	FALSE	-0.10839	1
3-6k.c9555/1/4672	7.57	7.92	6.09	6.94	7.45	6.72	6.96	7.31	9.76	5.3	2.7	4.4	7.14	4.73	7.81	9.3	4.46	10.57	4816	COL1AS	collagen, type I/II/III/V/XI/XXIV/XXVII, alpha	P02453	FALSE	0.86173	1	FALSE	0.13935	1	FALSE	0.0080378	1
3-6k.c19847/1/4709	0.92	0.28	0.94	0.77	0.48	0.28	1.75	0.38	0.52	1.33	0.06	0.11	1.18	0.55	0.66	1.69	1.05	0.77	4692	COL1AS	collagen, type I/II/III/V/XI/XXIV/XXVII, alpha	P02453	FALSE	0.56199	1	FALSE	-0.58404	1	FALSE	-0.26831	1
2-3k.c26961/1/2132	0.3	0	0.21	0.27	0.14	0.1	0.4	0.17	0.38	0.26	0.02	0.28	0.38	0.08	0.19	0.32	0.58	0.57	2146	COL1AS	collagen, type I/II/III/V/XI/XXIV/XXVII, alpha	P02453	FALSE	-0.11268	1	FALSE	-0.28337	1	FALSE	-0.5926	1
3-6k.c16462/1/3378	6.55	2.31	0.45	7.07	3.39	0.42	8.03	2.7	0.1	2.58	6.7	0.11	1.52	6.4	0.03	1.83	3.79	0.12	3405	COL1AS	collagen, type I/II/III/V/XI/XXIV/XXVII, alpha	P02453	FALSE	0.09588	1	FALSE	0.60368	1	FALSE	1.0613	1
3-6k.c11324/1/4664.2	201.61	69.45	73.62	38.12	20.01	0	73.75	181.92	0	244.55	57.32	48.95	0	134.91	0	268.09	0	0	959	COL1AS	collagen, type I/II/III/V/XI/XXIV/XXVII, alpha	P02453	FALSE	0.040837	1	FALSE	-1.037	1	FALSE	0.061951	1
1-2k.c27552/1/1251	0.37	0.36	0.47	0.5	0.16	0.44	0.33	0.17	0.82	0.83	0	0.61	0.84	0.14	0.84	1.22	0.47	1.22	1271	COL1AS	collagen, type I/II/III/V/XI/XXIV/XXVII, alpha	P02453	FALSE	-0.21779	1	FALSE	-0.71325	1	FALSE	-1.1676	1
3-6k.c4664/1/3280	0.64	0.34	0.38	0.89	1.03	0.2	1.18	0.4	0.04	0.25	0.18	0	0.48	0.71	0.47	0.14	0.93	0.18	3286	COL1AS	collagen, type I/II/III/V/XI/XXIV/XXVII, alpha	P02453	FALSE	1.7447	1	FALSE	0.44411	1	FALSE	0.50259	1
3-6k.c22553/1/3659	799.13	0	0	1027.74	0	3.77	1071.68	0	3.38	0.52	412.52	0	1.47	912.19	1.2	0.6	1468.09	0.32	3650	COL1AS	collagen, type I/II/III/V/XI/XXIV/XXVII, alpha	P02453	FALSE	1.1021	1	FALSE	0.38091	1	FALSE	-0.28484	1
2-3k.c25929/2/1958	0	0	0	0	0	0	0	0	0	0	0	0	0	0	0.08	0	0	0	1955	COL1AS	collagen, type I/II/III/V/XI/XXIV/XXVII, alpha	P02453	FALSE	NA	NA	FALSE	#NAME?	1	FALSE	NA	NA
3-6k.c16353/1/3426	1.02	1.46	0.84	1	2.04	0.56	2.87	2.96	0.4	0.84	0.16	0.99	1.21	1.4	1.35	1.05	6.43	2.25	3425	COL1AS	collagen, type I/II/III/V/XI/XXIV/XXVII, alpha	P02453	FALSE	0.78274	1	FALSE	-0.089213	1	FALSE	-0.60108	1
1-2k.c33870/2/1394	6.76	2.58	1	3.29	3.21	1.05	4.08	3.67	1.89	0.56	1.45	0.67	0.51	1.83	0.84	0.92	3.27	3.22	1387	COL1AS	collagen, type I/II/III/V/XI/XXIV/XXVII, alpha	P02453	FALSE	2.0597	1	FALSE	1.3168	1	FALSE	0.40194	1
3-6k.c10415/1/3368	0	0	0	0	0.39	0.67	0.24	0.18	1.52	0.4	0	0.2	0.26	0.19	0	0	0.17	0.25	3411	COL1AS	collagen, type I/II/III/V/XI/XXIV/XXVII, alpha	P02453	FALSE	#NAME?	1	FALSE	1.2849	1	FALSE	2.1825	1
1-2k.c20091/1/2165	0.01	0	0	0.32	0	0	0.1	0	0	0	0	0	0	0	0	0	0.22	0.1	2165	COL1AS	collagen, type I/II/III/V/XI/XXIV/XXVII, alpha	P02453	FALSE	NA	NA	FALSE	Inf	1	FALSE	-1.4174	1
1-2k.c6146/1/1389	1.43	1.37	1.65	1.55	1.24	0.71	1.19	1.18	0.95	0.78	0.59	1.38	0.86	2.2	1.67	2.25	1.39	2.98	1390	COL1AS	collagen, type I/II/III/V/XI/XXIV/XXVII, alpha	P02453	FALSE	0.75399	1	FALSE	-0.35854	1	FALSE	-0.96002	1
3-6k.c11501/1/2773	4.36	1.67	0.79	2.98	0.98	0.87	3.25	0.9	0.99	1.63	2.34	0.65	1.57	2.57	0.68	1.03	0.8	0.55	2767	COL1AS	collagen, type I/II/III/V/XI/XXIV/XXVII, alpha	P02453	FALSE	0.65871	1	FALSE	0.10667	1	FALSE	1.2243	1
3-6k.c11825/1/4668	0.72	0.84	0.81	1.12	0.67	0.78	1.4	0.56	0.68	0.81	0.4	0.3	1.45	0.97	0.6	1.04	2.15	0.83	4671	COL1AS	collagen, type I/II/III/V/XI/XXIV/XXVII, alpha	P02453	FALSE	0.72039	1	FALSE	-0.1736	1	FALSE	-0.53161	1
2-3k.c19578/1/2118	1.95	1.49	2.87	2.88	1.57	2.42	2.83	1.48	2.31	2.3	2.13	1.77	3.83	2.64	1.86	2.62	2.05	3.11	2112	COL1AS	collagen, type I/II/III/V/XI/XXIV/XXVII, alpha	P02453	FALSE	0.086661	1	FALSE	-0.21331	1	FALSE	-0.1776	1
1-2k.c5117/1/1645	0	0	0	0	0	0	0.16	0	0.31	0	0	0	0.15	0	0	0.23	0.13	0	1633	COL1AS	collagen, type I/II/III/V/XI/XXIV/XXVII, alpha	P02453	FALSE	NA	NA	FALSE	#NAME?	1	FALSE	0.42964	1
3-6k.c21174/1/3087	2.82	7.34	4.68	4.39	7.97	4.8	4.22	8.19	4.03	3.37	2.09	2.92	3.45	2.6	4.19	3.26	6.97	6.41	3072	COL1AS	collagen, type I/II/III/V/XI/XXIV/XXVII, alpha	P02453	FALSE	0.87354	1	FALSE	0.77849	1	FALSE	-0.021056	1
3-6k.c8015/1/1374	40.68	8.76	2.57	28.13	7.78	2.04	41.23	33.23	1.82	1.27	17.08	1.47	2.45	11.92	1.5	3.06	10.75	3.51	1382	COL1AS	collagen, type I/II/III/V/XI/XXIV/XXVII, alpha	P02453	FALSE	1.5214	1	FALSE	1.4105	1	FALSE	2.2056	1
2-3k.c6732/1/1290	0	0.7	0	0.61	0.26	0.4	0	0	1.04	0.91	0	1.62	1.3	1.06	0	0.75	0	0.46	1289	COL1AS	collagen, type I/II/III/V/XI/XXIV/XXVII, alpha	P02453	FALSE	-1.7923	1	FALSE	-0.80649	1	FALSE	-0.19912	1
1-2k.c19528/1/1484	0	0.63	0.87	0.38	0.51	0.16	0	0	0.33	1	0.56	0.18	0	0.4	0.62	0.5	0.11	0.31	1381	COL1AS	collagen, type I/II/III/V/XI/XXIV/XXVII, alpha	P02453	FALSE	-0.22617	1	FALSE	0.073122	1	FALSE	-1.5274	1
1-2k.c18510/1/1589	0	0	0	0	0	0	0	0.47	0.17	0	0.53	0.21	0	0.19	0	0	0	0	1581	COL1AS	collagen, type I/II/III/V/XI/XXIV/XXVII, alpha	P02453	FALSE	#NAME?	1	FALSE	#NAME?	1	FALSE	Inf	1
3-6k.c9957/1/3521	16.9	1.09	412.62	18.15	0.6	470.16	24.29	0.94	654.99	254.91	3.68	286.61	455.99	14.47	293.01	94.71	108.7	370.93	3523	COL1AS	collagen, type I/II/III/V/XI/XXIV/XXVII, alpha	P02453	FALSE	-0.31074	1	FALSE	-0.66205	1	FALSE	0.18644	1
1-2k.c11458/1/1742	1.69	2.07	2.15	1.33	1.44	3.65	1.37	1.87	2.83	1.56	0.97	1.01	1.81	1.39	2.02	1.85	4.32	2.31	1705	COL1AS	collagen, type I/II/III/V/XI/XXIV/XXVII, alpha	P02453	FALSE	0.78853	1	FALSE	0.32606	1	FALSE	-0.48085	1
3-6k.c7346/1/4084	2.65	2.25	4.51	3.81	2.69	4.24	3.52	2.15	5.14	4	1.95	2.11	5.17	2.72	2.32	4.36	8.12	3.87	4086	COL1AS	collagen, type I/II/III/V/XI/XXIV/XXVII, alpha	P02453	FALSE	0.27504	1	FALSE	0.11957	1	FALSE	-0.55659	1
3-6k.c2281/1/4549	100.97	253.59	4.32	93.32	232.73	2.47	146.64	301.9	4.7	3.3	22.48	1281.43	3.06	67.12	1905.17	2.32	443	2815.46	4551	COL1AS	collagen, type I/II/III/V/XI/XXIV/XXVII, alpha	P02453	FALSE	-1.7951	1	FALSE	-2.5899	1	FALSE	-2.8989	1
1-2k.c3961/1/1813	1.25	0.84	0.6	3.93	1.66	0.15	0	5.48	0.5	0	0	0	0.6	1.03	0	0.77	0.95	0.11	1813	COL1AS	collagen, type I/II/III/V/XI/XXIV/XXVII, alpha	P02453	FALSE	Inf	0.80273	FALSE	1.9516	1	FALSE	1.6719	1
3-6k.c5256/1/4639	2.13	1.06	0.63	0.21	0.33	0.62	1.41	0.45	0.38	0.2	0	0.11	0.1	0.99	0.17	0.12	1.67	0.44	4653	COL1AS	collagen, type I/II/III/V/XI/XXIV/XXVII, alpha	P02453	FALSE	3.7553	0.20653	FALSE	-0.015568	1	FALSE	0.086825	1
3-6k.c4285/1/2738	0	0	0	0	0	0	0	0	0	0	0	0	0	0	0	0	0	0	2743	COL1AS	collagen, type I/II/III/V/XI/XXIV/XXVII, alpha	P02453	FALSE	NA	NA	FALSE	NA	NA	FALSE	NA	NA
3-6k.c2390/1/3210	23.02	12.11	11.95	17.53	10	8.27	17.9	9.53	10.04	13.9	16.17	9.11	10.54	15.12	7.18	9.74	16.76	7.52	3221	COL1AS	collagen, type I/II/III/V/XI/XXIV/XXVII, alpha	P02453	FALSE	0.34593	1	FALSE	0.21	1	FALSE	0.21032	1
2-3k.c15321/1/2126	0	0.08	0	0.07	0	0	0	0	0	0	0	0	0	0	0	0	0	0	2129	COL1AS	collagen, type I/II/III/V/XI/XXIV/XXVII, alpha	P02453	FALSE	Inf	1	FALSE	Inf	1	FALSE	NA	NA
2-3k.c24068/1/2263	0	0.15	0	0	0.17	0.13	0.14	0.11	0	0.24	0.16	0	0	0	0.08	0	0.13	0	2263	COL1AS	collagen, type I/II/III/V/XI/XXIV/XXVII, alpha	P02453	FALSE	-1.3338	1	FALSE	1.917	1	FALSE	1.1448	1
3-6k.c24255/4/4624	21.78	48.09	6.59	26.34	55.5	7.36	23.47	50.86	10.96	5.72	11.82	9.51	7.81	20.8	15.21	7.96	43.44	22.54	4628	COL1AS	collagen, type I/II/III/V/XI/XXIV/XXVII, alpha	P02453	FALSE	1.5722	1	FALSE	1.0917	1	FALSE	0.20218	1
2-3k.c7632/1/2389	0.3	0.43	0.25	0	0	0	0.24	0.44	0.12	0.12	0	0	0.1	0.45	0	0	0.22	0.24	2389	COL1AS	collagen, type I/II/III/V/XI/XXIV/XXVII, alpha	P02453	FALSE	3.0474	1	FALSE	#NAME?	1	FALSE	0.76464	1
3-6k.c17960/1/4608	0.89	0.28	0.37	0.43	0.24	0.15	0	0	0.63	0.36	0.47	0.39	0.42	0.74	0.6	0.37	0.25	0.17	4642	COL1AS	collagen, type I/II/III/V/XI/XXIV/XXVII, alpha	P02453	FALSE	0.42307	1	FALSE	-1.0364	1	FALSE	-0.31178	1
3-6k.c23121/1/2765	1.41	0.77	0.65	1.31	0.94	0.72	1.27	0.8	1.52	0.78	1	0.74	1.28	1.61	0.66	1.16	1.36	1.62	2759	COL1AS	collagen, type I/II/III/V/XI/XXIV/XXVII, alpha	P02453	FALSE	0.25119	1	FALSE	-0.18689	1	FALSE	-0.17938	1
3-6k.c30065/1/2354	6.55	12.19	7.14	5.23	10.7	8.59	7.02	12.02	9.09	5.76	2.36	3.92	8.01	5.48	6.33	6.48	13.58	10.63	2352	COL1AS	collagen, type I/II/III/V/XI/XXIV/XXVII, alpha	P02453	FALSE	1.1585	1	FALSE	0.33839	1	FALSE	-0.12276	1
3-6k.c28891/1/4482	8.23	11.17	5.68	7.3	9.53	7.4	10.77	10.52	8.96	4.69	4.88	6.01	6.75	7.24	8.77	4.76	19.18	11.83	4561	COL1AS	collagen, type I/II/III/V/XI/XXIV/XXVII, alpha	P02453	FALSE	0.75485	1	FALSE	0.13543	1	FALSE	-0.22201	1
1-2k.c10349/1/1628	0	0	0	0	0.23	0	0	0	0	0.01	0	0	0	0	0	0	0.22	0	1590	COL1AS	collagen, type I/II/III/V/XI/XXIV/XXVII, alpha	P02453	FALSE	NA	NA	FALSE	Inf	1	FALSE	#NAME?	1
3-6k.c14124/1/3253	2.55	2.66	2.33	1.82	2.39	2.78	2.45	2.2	3.61	2.37	1.21	2.51	3.08	1.89	2.57	3.14	3.51	3.35	3204	COL1AS	collagen, type I/II/III/V/XI/XXIV/XXVII, alpha	P02453	FALSE	0.36777	1	FALSE	-0.07677	1	FALSE	-0.24852	1
3-6k.c3144/1/2525	0.09	0.82	0	0.09	0.27	0.21	0.13	0.25	0.08	0	0	0	0	0.03	0.24	0.18	0.09	0.39	2526	COL1AS	collagen, type I/II/III/V/XI/XXIV/XXVII, alpha	P02453	FALSE	Inf	1	FALSE	1.0394	1	FALSE	-0.47148	1
3-6k.c26003/1/3523	0	0	0	0	0.07	0	0	0.27	0	0	0	0	0.04	0	0	0.05	0	0	3558	COL1AS	collagen, type I/II/III/V/XI/XXIV/XXVII, alpha	P02453	FALSE	NA	NA	FALSE	0.37474	1	FALSE	2.7737	1
3-6k.c22580/1/2050	4	2.73	1.98	1.7	4.19	0.82	3.82	5.4	2.37	2.12	1.69	0.9	1.42	3.11	1.33	1.95	1.69	1.39	2051	COL1AS	collagen, type I/II/III/V/XI/XXIV/XXVII, alpha	P02453	FALSE	0.96596	1	FALSE	0.27558	1	FALSE	1.2392	1
3-6k.c25454/1/3043	0	0	0	0	0	0	0	0.1	0	0	0	0	0	0	0	0	0	0.06	3075	COL1AS	collagen, type I/II/III/V/XI/XXIV/XXVII, alpha	P02453	FALSE	NA	NA	FALSE	NA	NA	FALSE	0.80154	1
3-6k.c22561/1/3574	1.06	0.36	0.29	0.8	0.6	0.2	0.74	0.68	0.46	0.36	0.14	0.28	0.33	0.77	0.5	0.61	2.39	1.1	3581	COL1AS	collagen, type I/II/III/V/XI/XXIV/XXVII, alpha	P02453	FALSE	1.2189	1	FALSE	0.069752	1	FALSE	-1.0837	1
2-3k.c25022/1/1795	0.32	0.46	0.35	0.87	0.17	0.26	0.36	0.28	1.65	1.77	0.44	0.27	1.03	0	1.01	0.18	0	1.86	1796	COL1AS	collagen, type I/II/III/V/XI/XXIV/XXVII, alpha	P02453	FALSE	-1.1132	1	FALSE	-0.63471	1	FALSE	0.091215	1
1-2k.c20734/1/1664	0.36	0.41	0.18	0.42	0.32	0.22	0.83	0.28	0.35	0.36	0.24	0.17	0.17	0.45	0.19	0.63	0.37	0.34	1687	COL1AS	collagen, type I/II/III/V/XI/XXIV/XXVII, alpha	P02453	FALSE	0.37141	1	FALSE	0.26084	1	FALSE	0.23568	1
1-2k.c29425/1/1406	0.15	1.49	1.48	2.02	1.08	3.66	0.77	1.16	0	0	0	1.58	0.76	0	0.74	0.65	0.24	0.65	1406	COL1AS	collagen, type I/II/III/V/XI/XXIV/XXVII, alpha	P02453	FALSE	1.0194	1	FALSE	2.2073	1	FALSE	0.39017	1
3-6k.c13324/1/3835	5.53	3.64	7.08	4.73	2.31	10.62	5.81	2.68	6.88	7.14	3.69	3.22	9.98	2.62	2.52	10.02	6.66	4.54	3847	COL1AS	collagen, type I/II/III/V/XI/XXIV/XXVII, alpha	P02453	FALSE	0.26776	1	FALSE	0.25113	1	FALSE	-0.38968	1
3-6k.c27089/1/1602	230.36	13.47	1.67	47.66	12.64	1.74	61.69	61.84	1.84	1.26	32.03	1.15	2.52	89.03	1.35	2.49	6.04	1.7	1603	COL1AS	collagen, type I/II/III/V/XI/XXIV/XXVII, alpha	P02453	FALSE	2.9765	1	FALSE	-0.39956	1	FALSE	3.6832	0.72609
3-6k.c10465/1/3951	0	0.19	0.54	0.27	0	0.12	0	0.34	0.15	0.1	0	0	0.11	0.1	0.11	0.13	0.12	0.1	3967	COL1AS	collagen, type I/II/III/V/XI/XXIV/XXVII, alpha	P02453	FALSE	2.8902	1	FALSE	0.33884	1	FALSE	0.43163	1
3-6k.c17504/1/1424	0	0.38	1.06	0.46	0	0	0	0	0	0	0	0	0	0.36	0	0	0	0	1417	COL1AS	collagen, type I/II/III/V/XI/XXIV/XXVII, alpha	P02453	FALSE	Inf	1	FALSE	0.63132	1	FALSE	NA	NA
2-3k.c12370/1/1883	0	0	0	0	0.18	0	0	0	0	0.65	0	0	0	0	0.3	0	0	0	1880	COL1AS	collagen, type I/II/III/V/XI/XXIV/XXVII, alpha	P02453	FALSE	#NAME?	1	FALSE	-0.72038	1	FALSE	NA	NA
2-3k.c23529/1/2261	0.08	0.15	0.14	0.43	0.03	0	0	0.16	0	0	0	0	0.16	0	0	0	0	0	2260	COL1AS	collagen, type I/II/III/V/XI/XXIV/XXVII, alpha	P02453	FALSE	Inf	1	FALSE	1.5655	1	FALSE	Inf	1
3-6k.c18487/1/3143	0.24	0.05	0.13	0.05	0.16	0.24	0.11	0.18	0.13	0.12	0	0.2	0.19	0.04	0.08	0.13	0.36	0.35	3155	COL1AS	collagen, type I/II/III/V/XI/XXIV/XXVII, alpha	P02453	FALSE	0.48047	1	FALSE	0.45615	1	FALSE	-1.0531	1
2-3k.c11790/1/2196	0.1	0.1	0.21	0.09	0.07	0.07	0.14	0.15	0	0.04	0	0.08	0	0.09	0.11	0.24	0	0.19	2228	COL1AS	collagen, type I/II/III/V/XI/XXIV/XXVII, alpha	P02453	FALSE	1.7201	1	FALSE	0.18385	1	FALSE	-0.51753	1
2-3k.c12036/1/2039	0	0.35	0.45	0	0.71	0.36	0	0.15	0	0.35	0	0	0	0.14	0	0.2	0.41	0.19	2036	COL1AS	collagen, type I/II/III/V/XI/XXIV/XXVII, alpha	P02453	FALSE	1.1687	1	FALSE	3.0286	1	FALSE	-2.6067	1
2-3k.c19707/1/1917	15.36	10.13	43.64	5.9	50.95	20.15	1.21	406.32	17.15	23.07	0	30.64	25.64	0.02	9.01	201.86	2.56	15.7	1906	COL1AS	collagen, type I/II/III/V/XI/XXIV/XXVII, alpha	P02453	FALSE	0.40591	1	FALSE	1.1364	1	FALSE	0.98675	1
1-2k.c30524/1/1596	0.99	0.86	0.39	0.72	1.32	1.1	1.28	1.89	0.46	0.51	0.63	0.58	0.87	1.34	0.31	0.77	1.74	1.02	1594	COL1AS	collagen, type I/II/III/V/XI/XXIV/XXVII, alpha	P02453	FALSE	0.40315	1	FALSE	0.4104	1	FALSE	0.077226	1
1-2k.c10153/1/1318	1	0.78	0.31	0	0.04	0.19	0.21	1.04	0.36	0.13	0	0.26	0.23	0.37	0.31	0	0	0.21	1316	COL1AS	collagen, type I/II/III/V/XI/XXIV/XXVII, alpha	P02453	FALSE	2.3871	1	FALSE	-2.0364	1	FALSE	2.9064	1
1-2k.c3336/1/1153	2.8	3.78	2.55	3.25	2.68	2.76	2.1	1.75	3.91	2.19	1.94	2.61	3.11	2.33	2.48	4.26	4.23	2.74	1153	COL1AS	collagen, type I/II/III/V/XI/XXIV/XXVII, alpha	P02453	FALSE	0.48529	1	FALSE	0.19056	1	FALSE	-0.49242	1
2-3k.c19438/1/2127	20.88	16.46	24.94	22.62	17.13	27.58	12.98	13.04	13.12	16.68	15.34	25.93	17.82	25.31	31.75	13.33	23.37	18.32	2136	COL1AS	collagen, type I/II/III/V/XI/XXIV/XXVII, alpha	P02453	FALSE	0.17006	1	FALSE	-0.10307	1	FALSE	-0.46587	1
2-3k.c20746/1/2255	0.49	0.24	0.46	0.34	0.36	0.33	0.58	0.26	0.46	0.57	0.37	0.4	0.56	0.2	0.45	0.56	0.14	0.5	2275	COL1AS	collagen, type I/II/III/V/XI/XXIV/XXVII, alpha	P02453	FALSE	-0.071658	1	FALSE	-0.17994	1	FALSE	0.19798	1
1-2k.c28927/1/1593	0.53	0.42	0.68	0.34	0.29	0.26	0.34	0.35	0.41	0.66	0.33	0.58	0.3	0.3	0.51	0.18	0.6	0.26	1567	COL1AS	collagen, type I/II/III/V/XI/XXIV/XXVII, alpha	P02453	FALSE	0.11686	1	FALSE	-0.27911	1	FALSE	0.025994	1
2-3k.c17771/1/1287	0	0.26	0	0.01	0	0	0.2	0.21	0.1	0.6	0.19	0	0.26	0.14	0	0.34	0	0	1292	COL1AS	collagen, type I/II/III/V/XI/XXIV/XXVII, alpha	P02453	FALSE	-1.6359	1	FALSE	#NAME?	1	FALSE	0.67113	1
2-3k.c5281/1/1639	0.15	0.36	0	0	0.58	0.54	0.48	1.21	1.47	0	0.32	0.56	0	0	0.4	0	0.28	0.32	1625	COL1AS	collagen, type I/II/III/V/XI/XXIV/XXVII, alpha	P02453	FALSE	-0.67412	1	FALSE	1.4202	1	FALSE	2.3376	1
3-6k.c3684/1/3139	0	0.1	0.15	0	0.28	0.06	0.16	0	0	0	0	0.13	0.25	0	0.15	0	0.3	0.06	3135	COL1AS	collagen, type I/II/III/V/XI/XXIV/XXVII, alpha	P02453	FALSE	0.92993	1	FALSE	-0.30494	1	FALSE	-0.98895	1
3-6k.c26449/1/4707	0.3	0.68	0.25	0.47	0.18	0.73	0.46	0.57	2.01	1.66	0.31	2.61	1.18	0.61	2.18	1.65	0.48	5.1	4695	COL1AS	collagen, type I/II/III/V/XI/XXIV/XXVII, alpha	P02453	FALSE	-1.8489	1	FALSE	-1.4939	1	FALSE	-1.2872	1
3-6k.c18440/1/4561	1.75	1.06	1.55	1.54	1.72	2.05	2.5	1.89	2.86	1.48	1.03	0.92	1.6	1.28	1.18	1.97	3.43	2.57	4529	COL1AS	collagen, type I/II/III/V/XI/XXIV/XXVII, alpha	P02453	FALSE	0.41859	1	FALSE	0.43225	1	FALSE	-0.10124	1
3-6k.c13386/1/3344	0.27	0.17	0.45	0.29	0.18	0.43	0.21	0.19	0.43	0.27	0.18	0.32	0.23	0.37	0.37	0.28	0.52	0.41	3379	COL1AS	collagen, type I/II/III/V/XI/XXIV/XXVII, alpha	P02453	FALSE	0.24872	1	FALSE	-0.051309	1	FALSE	-0.56336	1
1-2k.c24863/1/1413	0	0	0.71	0	0.64	0.17	0.21	0.37	0	0	0	0	0	0	0	0	0	0.17	1412	COL1AS	collagen, type I/II/III/V/XI/XXIV/XXVII, alpha	P02453	FALSE	Inf	1	FALSE	Inf	1	FALSE	1.6174	1
3-6k.c26554/1/2919	7.45	6.11	1.88	4.41	6.65	1.3	8.66	7.73	4.05	2.23	4.86	3.64	2.04	2.19	3.87	1.77	8.83	7.7	2925	COL1AS	collagen, type I/II/III/V/XI/XXIV/XXVII, alpha	P02453	FALSE	0.60798	1	FALSE	0.65284	1	FALSE	0.1802	1
3-6k.c19890/1/4611	0.26	0.61	0.18	0.3	0.38	0.14	0.49	0.4	0.36	0.51	0.47	0.17	0.26	0.45	0.14	0.12	0.11	0.45	4601	COL1AS	collagen, type I/II/III/V/XI/XXIV/XXVII, alpha	P02453	FALSE	-0.086395	1	FALSE	0.0083371	1	FALSE	0.89152	1
3-6k.c18776/1/3908	0.38	1.19	0.19	0.36	0	0.02	1.22	0.52	0.19	0.17	0.46	0.46	0.13	0.47	0.25	0.23	1.41	0.47	4003	COL1AS	collagen, type I/II/III/V/XI/XXIV/XXVII, alpha	P02453	FALSE	0.75606	1	FALSE	-1.028	1	FALSE	-0.050387	1
3-6k.c30916/2/4687	0.93	1	1.27	1.07	1.32	1.65	1	0.74	2.37	0.97	0.54	1.46	1.55	0.67	1.73	1.65	1.1	3.09	4709	COL1AS	collagen, type I/II/III/V/XI/XXIV/XXVII, alpha	P02453	FALSE	0.17116	1	FALSE	0.05814	1	FALSE	-0.50615	1
1-2k.c19111/1/1222	0.77	1.24	0	1.31	1.59	0.12	1.03	0	0.13	0.28	0.52	0.33	0.55	0	0	0.01	0	0.12	1221	COL1AS	collagen, type I/II/III/V/XI/XXIV/XXVII, alpha	P02453	FALSE	0.86148	1	FALSE	2.4127	1	FALSE	3.5027	1
3-6k.c26645/1/1915	0.56	0.3	0.38	0.17	0.81	0.48	0.5	0.58	0.36	0.09	0.66	0.24	0.46	0.26	0.44	0.71	1.04	0.4	1930	COL1AS	collagen, type I/II/III/V/XI/XXIV/XXVII, alpha	P02453	FALSE	0.39291	1	FALSE	0.38266	1	FALSE	-0.50289	1
2-3k.c22076/2/1705	0	0	0	0	0	0	0	0	0	0	0	0	0	0	0	0	0	0	1717	COL1AS	collagen, type I/II/III/V/XI/XXIV/XXVII, alpha	P02453	FALSE	NA	NA	FALSE	NA	NA	FALSE	NA	NA
3-6k.c14090/7/3743	25.28	24.74	0	51.56	7.88	0	57.68	10.79	0	0	5.55	0	0	38.69	0	0	94.83	0	3744	COL1AS	collagen, type I/II/III/V/XI/XXIV/XXVII, alpha	P02453	FALSE	3.2831	1	FALSE	0.81633	1	FALSE	-0.33763	1
1-2k.c30659/2/1730	3.24	7.87	16.02	6.27	5.31	6.84	6.31	42	14.95	4.98	1.36	1.54	8.4	10.91	6.31	37.75	2.01	11.21	1720	COL1AS	collagen, type I/II/III/V/XI/XXIV/XXVII, alpha	P02453	FALSE	1.82	1	FALSE	-0.41249	1	FALSE	0.34577	1
3-6k.c6549/1/4759	0	0.07	0	0	0	0.05	0.68	0.47	0.15	0	0	0	0	0	0	0.04	1.94	0.25	4909	COL1AS	collagen, type I/II/III/V/XI/XXIV/XXVII, alpha	P02453	FALSE	Inf	1	FALSE	Inf	1	FALSE	-0.70922	1
2-3k.c16657/1/2212	0	0.24	0	0	0.16	0	0	0.1	0	0.17	0	0	0	0	0.26	0.45	0	0	2223	COL1AS	collagen, type I/II/III/V/XI/XXIV/XXVII, alpha	P02453	FALSE	0.61674	1	FALSE	-0.72038	1	FALSE	-2.1332	1
3-6k.c17922/1/3087	4.16	13.69	15.84	4.23	11.63	17.8	7.34	13.59	21.58	15.97	3.14	11.96	17.61	3.78	10.05	16.13	7.11	14.09	3096	COL1AS	collagen, type I/II/III/V/XI/XXIV/XXVII, alpha	P02453	FALSE	0.15374	1	FALSE	0.10226	1	FALSE	0.199	1
2-3k.c23025/1/2138	0	0	0	0	0	0.11	0	0	0.06	0	0.08	0.05	0.04	0	0	0	0	0.09	2140	COL1AS	collagen, type I/II/III/V/XI/XXIV/XXVII, alpha	P02453	FALSE	#NAME?	1	FALSE	1.1723	1	FALSE	-0.71705	1
3-6k.c24433/1/4558	0.72	0.8	1.48	0.41	0.63	1.31	0.81	0.51	0.92	0.98	0.64	0.99	0.89	0.69	0.79	0.76	1.25	1.47	4545	COL1AS	collagen, type I/II/III/V/XI/XXIV/XXVII, alpha	P02453	FALSE	0.25567	1	FALSE	0.02764	1	FALSE	-0.60367	1
1-2k.c5240/1/1202	2.48	0.41	3.38	0	1.3	1.14	1.18	1	0.92	2.1	0.24	0.82	2.16	0.63	1.66	2.99	1.39	1.04	1195	COL1AS	collagen, type I/II/III/V/XI/XXIV/XXVII, alpha	P02453	FALSE	1.0342	1	FALSE	-0.88307	1	FALSE	-0.71723	1
3-6k.c14402/1/4600	0.13	0.06	0.09	0	0.03	0	0.08	0.13	0.2	0	0.07	0	0.11	0	0	0.2	0.08	0	4594	COL1AS	collagen, type I/II/III/V/XI/XXIV/XXVII, alpha	P02453	FALSE	2.0691	1	FALSE	-1.8217	1	FALSE	0.65439	1
1-2k.c33824/1/1269	0.78	0.67	1.26	0.6	0.85	1.13	0.73	0.36	1.18	1.32	1.56	0.7	0.58	1.46	0.29	1.17	1.29	0.72	1266	COL1AS	collagen, type I/II/III/V/XI/XXIV/XXVII, alpha	P02453	FALSE	-0.29803	1	FALSE	0.21157	1	FALSE	-0.42982	1
3-6k.c4291/1/3841	73.17	88.77	34.83	47.54	64.47	46.57	59.27	78.04	61.47	32.62	19.68	734.31	60.37	47.87	847.39	48.46	161.9	1225.27	3842	COL1AS	collagen, type I/II/III/V/XI/XXIV/XXVII, alpha	P02453	FALSE	-1.9249	1	FALSE	-2.5889	1	FALSE	-2.8974	1
1-2k.c11756/1/1402	1.43	2.96	0.61	1.91	2.62	0.74	3.81	2.83	0.96	0.53	0.47	0.22	0.98	0.71	0.76	0.7	2.59	0.38	1397	COL1AS	collagen, type I/II/III/V/XI/XXIV/XXVII, alpha	P02453	FALSE	2.0522	1	FALSE	1.153	1	FALSE	1.1119	1
2-3k.c16186/1/1855	0.57	0.08	0.28	0.05	0.08	0.49	0.07	0.08	0.66	0	0.1	0.34	0.15	0.14	0.27	0.43	0.56	0.23	1855	COL1AS	collagen, type I/II/III/V/XI/XXIV/XXVII, alpha	P02453	FALSE	1.1479	1	FALSE	0.034529	1	FALSE	-0.60845	1
2-3k.c17325/1/1737	23.43	33.37	37.87	65.75	62.48	100.75	50.31	51.58	66.04	25.01	23.36	30.76	73.93	73.75	106.7	47.06	90.98	104.03	1697	COL1AS	collagen, type I/II/III/V/XI/XXIV/XXVII, alpha	P02453	FALSE	0.31443	1	FALSE	-0.11259	1	FALSE	-0.52137	1
3-6k.c3133/1/3991	0.24	0.24	0.11	1.31	0.6	0.21	0.93	1	0.18	0.27	0.3	0.5	0.13	0.44	0.32	0.38	0.86	0.47	3974	COL1AS	collagen, type I/II/III/V/XI/XXIV/XXVII, alpha	P02453	FALSE	-0.80718	1	FALSE	1.3499	1	FALSE	0.343	1
3-6k.c8709/1/3836	0.18	0.45	0.1	0.15	0.5	0.28	0.07	0.17	0.21	0.22	0.06	0	0.27	0.41	0.19	0.06	0.28	0.04	3976	COL1AS	collagen, type I/II/III/V/XI/XXIV/XXVII, alpha	P02453	FALSE	1.3699	1	FALSE	0.12173	1	FALSE	0.28415	1
1-2k.c27065/1/1153	1.45	0.7	1.37	1.54	1.66	1.58	2.58	0.58	0.53	1.06	2.93	1.97	1.24	0.16	0.97	1	1.26	1.9	1153	COL1AS	collagen, type I/II/III/V/XI/XXIV/XXVII, alpha	P02453	FALSE	-0.69488	1	FALSE	1.0241	1	FALSE	-0.063103	1
3-6k.c2332/1/3602	1.65	3.25	1.91	1.92	4.63	3.58	2.4	2.84	3.98	1.72	0.98	1.88	2.82	2.89	2.32	3.68	2.1	4.44	3612	COL1AS	collagen, type I/II/III/V/XI/XXIV/XXVII, alpha	P02453	FALSE	0.63013	1	FALSE	0.37722	1	FALSE	-0.12997	1
3-6k.c6434/1/3373	0.04	0.08	0.92	0.35	0.22	0.24	0.17	0.18	0.14	0.2	0.09	0.27	0.54	0.04	0.18	0.52	0.12	0.48	3400	COL1AS	collagen, type I/II/III/V/XI/XXIV/XXVII, alpha	P02453	FALSE	0.89799	1	FALSE	0.12965	1	FALSE	-1.1279	1
3-6k.c8583/1/2235	1.61	1.71	2.44	0.75	1.07	2.84	1.21	1.68	3.03	1.67	0.68	1.84	2.31	0.71	1.82	1.9	1.3	1.61	2244	COL1AS	collagen, type I/II/III/V/XI/XXIV/XXVII, alpha	P02453	FALSE	0.51406	1	FALSE	-0.036889	1	FALSE	0.31187	1
2-3k.c24473/1/2281	1.69	0.98	2.25	1.55	1.54	1.74	1.79	1.86	3.21	2.48	0.63	2.08	1.86	1.52	1.91	2.35	2.21	2.09	2293	COL1AS	collagen, type I/II/III/V/XI/XXIV/XXVII, alpha	P02453	FALSE	-0.014316	1	FALSE	-0.082896	1	FALSE	0.065617	1
3-6k.c19224/1/3107.1	0	0	0	0	0	0	0	0	0	0	0	0	0	0	0	0	0	0	2893	COL1AS	collagen, type I/II/III/V/XI/XXIV/XXVII, alpha	P02453	FALSE	NA	NA	FALSE	NA	NA	FALSE	NA	NA
2-3k.c23400/1/1028	0.18	0.19	0.16	0	0.38	0	0.75	0.62	0.3	0.2	0.37	0.45	0.38	0.14	0.17	0.12	0	0	1026	COL1AS	collagen, type I/II/III/V/XI/XXIV/XXVII, alpha	P02453	FALSE	-0.91604	1	FALSE	-0.92917	1	FALSE	3.8833	1
1-2k.c12945/1/1477	0	0	0	0	0	0	0	0.36	0	0	0	0	0	0.29	0	0	0	0	1470	COL1AS	collagen, type I/II/III/V/XI/XXIV/XXVII, alpha	P02453	FALSE	NA	NA	FALSE	#NAME?	1	FALSE	Inf	1
3-6k.c14666/1/3630	1.19	0.49	0.57	0.8	0.64	0.89	1.18	0.4	0.97	0.82	1.16	0.6	0.93	0.48	1.1	1.21	0.8	1.26	3637	COL1AS	collagen, type I/II/III/V/XI/XXIV/XXVII, alpha	P02453	FALSE	-0.11532	1	FALSE	-0.076112	1	FALSE	-0.29062	1
2-3k.c16094/1/2372.1	0.07	0.1	0.25	0.05	0.13	0.2	0.05	0.07	0.14	0	0.16	0.07	0	0.07	0.04	0.05	0.15	0.09	2186	COL1AS	collagen, type I/II/III/V/XI/XXIV/XXVII, alpha	P02453	FALSE	1.0128	1	FALSE	1.4937	1	FALSE	-0.24405	1
2-3k.c3593/1/1908	0	0.13	0.07	0.12	0.66	0.05	0.37	1.02	0	0.17	0.91	0.14	0	0.34	0	0	0	0	1899	COL1AS	collagen, type I/II/III/V/XI/XXIV/XXVII, alpha	P02453	FALSE	-2.5884	1	FALSE	1.4398	1	FALSE	Inf	1
2-3k.c19168/1/2397	5.89	3.33	2.81	4.5	2.55	2.94	4.28	2.42	2.48	4.47	3.25	2.6	3.75	3.43	2.47	3.32	3.67	3.14	2489	COL1AS	collagen, type I/II/III/V/XI/XXIV/XXVII, alpha	P02453	FALSE	0.29512	1	FALSE	0.1195	1	FALSE	-0.072382	1
3-6k.c29714/1/4220	0.83	1.09	0.84	0.91	0.54	1.28	0.79	0.48	1.94	0.9	0.25	0.57	1.6	0.73	0.86	1.38	1.29	1.57	4198	COL1AS	collagen, type I/II/III/V/XI/XXIV/XXVII, alpha	P02453	FALSE	0.72301	1	FALSE	-0.18185	1	FALSE	-0.3821	1
2-3k.c11246/1/2033	0.99	0	4.65	1.83	0.54	1.76	0.33	0.11	2.01	3.32	0.77	0	2.93	0.93	0	0.25	0.97	2.52	2033	COL1AS	collagen, type I/II/III/V/XI/XXIV/XXVII, alpha	P02453	FALSE	0.49811	1	FALSE	0.14892	1	FALSE	-0.67088	1
2-3k.c9235/2/2366	0	0.1	0.1	0.01	0.06	0	0	0.07	0	0.07	0	0	0	0	0.08	0.14	0	0	2361	COL1AS	collagen, type I/II/III/V/XI/XXIV/XXVII, alpha	P02453	FALSE	1.2268	1	FALSE	-0.35781	1	FALSE	-1.0337	1
2-3k.c16245/1/1768	1.44	1.84	3.08	2	3.08	2.84	1.9	2.59	4.35	2.41	1.03	3.4	2.77	0.88	3.34	4.46	1.61	4.9	1816	COL1AS	collagen, type I/II/III/V/XI/XXIV/XXVII, alpha	P02453	FALSE	-0.053645	1	FALSE	0.19504	1	FALSE	-0.29835	1
3-6k.c3271/1/3534	0.98	2.31	2.51	0.76	1.53	2.86	1.05	1.79	3.14	2.7	0.34	0.87	2.27	0.71	2.63	2.85	1.66	3.74	3552	COL1AS	collagen, type I/II/III/V/XI/XXIV/XXVII, alpha	P02453	FALSE	0.60159	1	FALSE	-0.12131	1	FALSE	-0.46829	1
2-3k.c17450/1/2364	0	0.45	0.28	0.21	0.35	0.35	0.35	0.34	0.84	0.33	0.1	0.7	0.54	0.28	0.2	0.78	0.37	0.89	2391	COL1AS	collagen, type I/II/III/V/XI/XXIV/XXVII, alpha	P02453	FALSE	-0.57598	1	FALSE	-0.16383	1	FALSE	-0.40972	1
2-3k.c16184/1/1925	0.86	0.78	0.18	0.56	0.47	0.38	0.57	0.63	0.34	0.41	0.65	0.63	0.4	0.23	0.44	0.58	1.67	0.52	1925	COL1AS	collagen, type I/II/III/V/XI/XXIV/XXVII, alpha	P02453	FALSE	0.16617	1	FALSE	0.45072	1	FALSE	-0.82107	1
3-6k.c25120/1/6383	0	0.03	0	0	0	0	0	0	0	0	0	0	0	0	0	0	0	0	3269	COL1AS	collagen, type I/II/III/V/XI/XXIV/XXVII, alpha	P02453	FALSE	Inf	1	FALSE	NA	NA	FALSE	NA	NA
1-2k.c10540/1/1341.1	0	0	0	0	0	0	0	0	0	0	0	0	0	0	0	0	0	0	714	COL1AS	collagen, type I/II/III/V/XI/XXIV/XXVII, alpha	P02453	FALSE	NA	NA	FALSE	NA	NA	FALSE	NA	NA
1-2k.c19203/1/1746	32.59	67	26.05	22.53	40.39	26.02	28.03	50.05	34.04	17.49	22.93	13.38	28.89	32.6	21.01	17.32	65.04	31.11	1747	COL1AS	collagen, type I/II/III/V/XI/XXIV/XXVII, alpha	P02453	FALSE	1.284	1	FALSE	0.16073	1	FALSE	-0.019196	1
1-2k.c5744/1/1113	0.82	1.73	0	0.34	0.43	0.21	1.31	1.14	0.3	0.33	0	0.57	0.35	0.77	0.24	0.39	1.49	0.53	1114	COL1AS	collagen, type I/II/III/V/XI/XXIV/XXVII, alpha	P02453	FALSE	1.5474	1	FALSE	-0.38449	1	FALSE	0.22965	1
3-6k.c14110/1/956	1.2	0.74	1.73	0.77	0.22	0.99	0.14	0.73	0.34	0.58	0	2.31	0.53	0.53	0.78	0.88	0.59	1.35	942	COL1AS	collagen, type I/II/III/V/XI/XXIV/XXVII, alpha	P02453	FALSE	0.38221	1	FALSE	0.23262	1	FALSE	-1.2539	1
2-3k.c28394/7/1982	918.54	1284.22	0	701.97	1330.36	0	869.41	1288.81	0	0	615.92	0	0	630.21	0	0	1057.15	0	1981	COL1AS	collagen, type I/II/III/V/XI/XXIV/XXVII, alpha	P02453	FALSE	1.9427	1	FALSE	1.837	1	FALSE	1.0594	1
2-3k.c3225/10/2472	193.71	309.07	0.59	533.13	0	0.99	860.59	0	0.63	0	0	0.41	1.15	329.27	0	0.19	1687.66	0.43	2471	COL1AS	collagen, type I/II/III/V/XI/XXIV/XXVII, alpha	P02453	UP	10.288	0.0034066	FALSE	0.90151	1	FALSE	-0.80684	1
3-6k.c25312/1/4105	1.5	5.54	1.66	2.01	4.71	4.22	1.68	5.47	5.41	3.4	0.91	5.79	6.18	1.13	4.65	5.26	2.83	6.36	4059	COL1AS	collagen, type I/II/III/V/XI/XXIV/XXVII, alpha	P02453	FALSE	-0.16715	1	FALSE	-0.12153	1	FALSE	-0.21363	1
1-2k.c4299/1/1734	9.28	7.96	0.61	2.51	5.52	0.33	2.86	64.9	0.18	0.94	6.02	0.54	0.14	4.08	0	0.56	0.76	0	1727	COL1AS	collagen, type I/II/III/V/XI/XXIV/XXVII, alpha	P02453	FALSE	1.3452	1	FALSE	1.119	1	FALSE	5.7138	1
2-3k.c9327/1/1871	0.28	109.54	278.54	0.15	71.85	183.75	0	67.03	183.68	143.77	0.2	314.18	100.15	0.22	188.69	105.23	0.51	242.36	1829	COL1AS	collagen, type I/II/III/V/XI/XXIV/XXVII, alpha	P02453	FALSE	-0.21142	1	FALSE	-0.20695	1	FALSE	-0.5367	1
1-2k.c13168/1/1468	0.41	0.25	0	0	0.51	0.19	0.39	0.65	0.2	0.24	0.2	0.5	0.08	0.4	0.11	0.23	0.18	0.37	1412	COL1AS	collagen, type I/II/III/V/XI/XXIV/XXVII, alpha	P02453	FALSE	-0.4489	1	FALSE	0.39647	1	FALSE	0.68207	1
1-2k.c32749/1/1128	0.25	0.35	0.17	0.61	0.83	0.14	0.36	0.88	0	0	0.65	0	0	0.34	0	0	0.47	0	1131	COL1AS	collagen, type I/II/III/V/XI/XXIV/XXVII, alpha	P02453	FALSE	0.30814	1	FALSE	2.3019	1	FALSE	1.3322	1
1-2k.c22773/1/1483	0	0.19	0.37	331.12	584.76	0.21	292.57	639.96	0	0	1041.3	0	0.29	394.36	0.2	0	0	0.13	1484	COL1AS	collagen, type I/II/III/V/XI/XXIV/XXVII, alpha	P02453	FALSE	-10.773	1	FALSE	1.3634	1	UP	12.787	0.0019188
1-2k.c28392/1/1196	1547.42	1736.74	0	1024.8	2188.77	0	1170.72	2704.93	0	0	926.83	0	0	1188.7	0	0	1095.05	0	1195	COL1AS	collagen, type I/II/III/V/XI/XXIV/XXVII, alpha	P02453	FALSE	1.9332	1	FALSE	1.5799	1	FALSE	1.8215	1
2-3k.c17898/1/2119	0.05	0.07	0.23	74.05	244.33	0	72.69	189.11	0	0	325.54	0.06	0	88.34	0.05	0	0.05	0.05	2123	COL1AS	collagen, type I/II/III/V/XI/XXIV/XXVII, alpha	P02453	FALSE	-9.7474	1	FALSE	1.9852	1	UP	11.071	0.015834
2-3k.c13060/1/2470	0.23	0.47	0.2	0.72	0.77	0.41	0.44	0.58	0.52	0.65	0.13	0.21	0.71	0.12	0.7	0.87	0.88	0.76	2480	COL1AS	collagen, type I/II/III/V/XI/XXIV/XXVII, alpha	Q9XSJ7	FALSE	-0.1074	1	FALSE	0.32308	1	FALSE	-0.67895	1
1-2k.c19131/1/1886.2	0	0	0	0	0	0	0	0	0	0	0	0	0	0	0	0	0	0	628	COL1AS	collagen, type I/II/III/V/XI/XXIV/XXVII, alpha	Q9XSJ7	FALSE	NA	NA	FALSE	NA	NA	FALSE	NA	NA
2-3k.c22416/1/2029	0.37	0.44	0.35	0.31	0.33	0.28	0.18	0.22	0.29	0.4	0	0.44	0.74	0.2	0.34	0.41	0.1	0.28	2049	COL1AS	collagen, type I/II/III/V/XI/XXIV/XXVII, alpha	Q9XSJ7	FALSE	0.53383	1	FALSE	-0.50205	1	FALSE	-0.1703	1
1-2k.c29655/1/1801	154.1	44.17	142.31	139.89	43.13	105.2	148.82	41.21	97.71	54.1	110.83	73.83	65.92	129	32.25	37.31	89.1	30.44	1800	COL1AS	collagen, type I/II/III/V/XI/XXIV/XXVII, alpha	Q9XSJ7	FALSE	0.59474	1	FALSE	0.44337	1	FALSE	0.95325	1
2-3k.c11576/1/2048.1	0	0.94	0	0	0	0	0	0	0	0	0	0	0	0	0	0	0	0.65	1041	COL1AS	collagen, type I/II/III/V/XI/XXIV/XXVII, alpha	Q9XSJ7	FALSE	Inf	1	FALSE	NA	NA	FALSE	#NAME?	1
2-3k.c20679/1/1952	0.26	0.1	0	0.18	0.33	0.3	0.1	0.12	0.2	0.79	0.12	0	0.5	0.22	0.36	0.3	0.56	0.49	1965	COL1AS	collagen, type I/II/III/V/XI/XXIV/XXVII, alpha	Q9XSJ7	FALSE	-1.1551	1	FALSE	-0.33948	1	FALSE	-1.6809	1
2-3k.c5922/1/1723	0	0	0	0	0.08	0	0	0.09	0	0.05	0	0	0	0	0	0	0	0.1	1728	COL1AS	collagen, type I/II/III/V/XI/XXIV/XXVII, alpha	Q9XSJ7	FALSE	#NAME?	1	FALSE	Inf	1	FALSE	-0.19846	1
2-3k.c15818/1/1631	0.42	0.01	0.29	0.25	0.2	0.61	0.57	0.63	0.55	0.16	0.33	0	0.44	0.79	0.27	0.3	0.68	0.8	1631	COL1AS	collagen, type I/II/III/V/XI/XXIV/XXVII, alpha	Q9XSJ7	FALSE	0.65853	1	FALSE	-0.46162	1	FALSE	0.042102	1
1-2k.c14845/1/1690	0.12	0	0	0.3	0.09	0.16	0.12	0.19	0.05	0.06	0	0	0.02	0.06	0.04	0	0	0.06	1709	COL1AS	collagen, type I/II/III/V/XI/XXIV/XXVII, alpha	Q9XSJ7	FALSE	0.62547	1	FALSE	2.0945	1	FALSE	2.103	1
2-3k.c11911/1/2163	1.12	0	0	0.35	0	0	0.31	0	0	0	0	0	0	4.37	0	0	6.63	0	1984	COL1AS	collagen, type I/II/III/V/XI/XXIV/XXVII, alpha	P02452	FALSE	Inf	1	FALSE	-3.4551	1	FALSE	-4.2702	1
1-2k.c3615/1/1436	1069.15	3261.41	2424.48	749.62	3955.79	2742.74	349.56	4643.62	3909.39	2216.04	456.43	1079.59	3428.96	880.82	2333.87	3647.72	697.53	3404.93	1438	COL1AS	collagen, type I/II/III/V/XI/XXIV/XXVII, alpha	P02452	FALSE	0.88177	1	FALSE	0.16631	1	FALSE	0.17647	1
2-3k.c12304/1/1934	0	0	0	0.1	0	0	0	0	0.9	0	0	0	0	0	0	0	0	0.44	1935	COL1AS	collagen, type I/II/III/V/XI/XXIV/XXVII, alpha	P02452	FALSE	NA	NA	FALSE	Inf	1	FALSE	0.86791	1
3-6k.c17879/1/4636	4.71	35.48	35.25	4.08	107.64	50.97	3.17	44.78	55.13	7.3	18.25	7.76	25.94	44.37	9.42	12.62	21.14	5.2	4639	COL1AS	collagen, type I/II/III/V/XI/XXIV/XXVII, alpha	P02452	FALSE	1.2359	1	FALSE	1.084	1	FALSE	1.3902	1
1-2k.c15576/1/1276	14.46	1.96	0.41	10.25	3.26	0.2	12.7	0.59	0.29	3.34	13.69	0.29	2.5	10.07	0.1	3.12	9.03	0.11	1313	COL1AS	collagen, type I/II/III/V/XI/XXIV/XXVII, alpha	P02452	FALSE	0.093994	1	FALSE	0.27056	1	FALSE	0.32474	1
3-6k.c16697/1/3352	0.57	1.38	1.11	0.25	1.17	1.5	0.31	0.9	1.76	1.16	0.12	1.38	1.18	0.44	1.57	1.39	0.51	1.61	3354	COL1AS	collagen, type I/II/III/V/XI/XXIV/XXVII, alpha	P02452	FALSE	0.25512	1	FALSE	-0.13401	1	FALSE	-0.25678	1
3-6k.c29817/1/4447	1.01	1.15	1.02	1.02	1.47	0.67	1.33	1.4	0.82	0.97	1	1.72	1.03	0.99	1.03	0.99	1.73	1.96	4494	COL1AS	collagen, type I/II/III/V/XI/XXIV/XXVII, alpha	P02452	FALSE	-0.1443	1	FALSE	0.097452	1	FALSE	-0.3714	1
2-3k.c15536/1/1264	0.46	0.81	0.81	0.47	1.41	1.53	1.15	0.9	1.48	0.82	0.21	0.64	1.49	1.16	1.27	1.14	3.07	0.85	1264	COL1AS	collagen, type I/II/III/V/XI/XXIV/XXVII, alpha	P02452	FALSE	0.43344	1	FALSE	-0.15873	1	FALSE	-0.51047	1
1-2k.c32076/1/1825	0.49	0.24	0.79	0.12	0.65	0.31	0.46	0.69	0.91	0.49	0.25	0.48	0.52	0.4	0.38	0.97	0.74	0.48	1816	COL1AS	collagen, type I/II/III/V/XI/XXIV/XXVII, alpha	P02452	FALSE	0.39649	1	FALSE	-0.23832	1	FALSE	-0.047753	1
1-2k.c12633/1/1390	0	0.11	0	0	0	0	0	0	0	0.08	0	0	0	0.09	0	0.06	0	0	1373	ORC6	origin recognition complex subunit 6	P02452	FALSE	0.2017	1	FALSE	#NAME?	1	FALSE	#NAME?	1
3-6k.c25961/1/5488	5.17	24.55	9.28	8.44	24.17	9.79	6.41	25.39	11.98	14.86	5.24	11.75	14.51	4.92	10.8	16.56	5.91	18.9	5506	COL1AS	collagen, type I/II/III/V/XI/XXIV/XXVII, alpha	P02452	FALSE	0.33605	1	FALSE	0.50495	1	FALSE	0.069738	1
3-6k.c2495/1/4238.1	7	0.44	5.52	2.67	2.87	8.09	8.08	2.27	12.1	7.32	6.12	10.58	11.77	7.47	13.24	19.33	14.08	25.79	2537	COL1AS	collagen, type I/II/III/V/XI/XXIV/XXVII, alpha	P02452	FALSE	-0.80673	1	FALSE	-1.2293	1	FALSE	-1.3597	1
3-6k.c14844/1/3194	2.16	1.55	4.11	2.63	1.92	4.22	3.33	2.59	5.94	3.12	2	1.51	4.24	2.87	2.95	3.7	7.04	4.35	3204	COL1AS	collagen, type I/II/III/V/XI/XXIV/XXVII, alpha	P02452	FALSE	0.29946	1	FALSE	-0.15592	1	FALSE	-0.32132	1
2-3k.c20618/1/1911	7.56	9.71	4.69	9.68	18.19	3.67	12.1	16.87	4.62	2.94	16.35	3.4	2.93	14.16	2.68	3.06	8.7	4.42	1899	COL1AS	collagen, type I/II/III/V/XI/XXIV/XXVII, alpha	P02452	FALSE	0.03937	1	FALSE	0.77677	1	FALSE	1.0776	1
2-3k.c20446/1/1949	0	0.07	0.07	0	0.11	0	0	0	0	0	0	0	0	0	0.11	0	0	0.1	1969	COL1AS	collagen, type I/II/III/V/XI/XXIV/XXVII, alpha	P02452	FALSE	Inf	1	FALSE	0.057231	1	FALSE	#NAME?	1
3-6k.c9773/1/3898	0.03	0.53	0.88	0.04	0.57	0.85	0.13	0.15	1.04	0	0.11	0.41	1.18	0.13	0.64	1.1	0.08	0.26	3885	COL1AS	collagen, type I/II/III/V/XI/XXIV/XXVII, alpha	P02452	FALSE	1.5631	1	FALSE	-0.44937	1	FALSE	-0.083114	1
2-3k.c21215/1/1778	0	8	18.14	0	40.34	46.73	0	42.35	107.59	16	0	0.02	32.57	0.33	1.58	33.7	1.23	0	1778	COL1AS	collagen, type I/II/III/V/XI/XXIV/XXVII, alpha	P02452	FALSE	0.71332	1	FALSE	1.3182	1	FALSE	2.1717	1
1-2k.c25015/1/1266	1.2	0	0	0.37	0	0	0	0	0	0	0	0	0.59	0	0	0.25	0.33	0	1265	COL1AS	collagen, type I/II/III/V/XI/XXIV/XXVII, alpha	P02452	FALSE	Inf	1	FALSE	-0.62838	1	FALSE	#NAME?	1
3-6k.c7003/1/1701.1	0	0	0	0	0	0	0	0	0	0	0	0	0	0	0	0	0	0	1331	COL1AS	collagen, type I/II/III/V/XI/XXIV/XXVII, alpha	P02452	FALSE	NA	NA	FALSE	NA	NA	FALSE	NA	NA
2-3k.c5942/1/1694	0.24	0	0.23	0	0.26	0.43	0.09	0	0.32	0	0	0	0	0.11	0	0	0.11	0.26	1695	COL1AS	collagen, type I/II/III/V/XI/XXIV/XXVII, alpha	P02452	FALSE	Inf	1	FALSE	2.8027	1	FALSE	0.009889	1
1-2k.c29306/1/1179	117.12	219.68	180.43	6.49	7.01	11.2	10.4	12.81	28.03	165.83	61.83	149.9	13.33	2.13	4.43	16.34	2.9	10.73	1213	COL1AS	collagen, type I/II/III/V/XI/XXIV/XXVII, alpha	P02452	FALSE	0.49681	1	FALSE	0.32605	1	FALSE	0.81304	1
3-6k.c21093/1/3170.1	0.59	0	1.28	2.46	0.38	0.91	0.97	0.78	1.24	1.69	1.18	1.09	2.42	1.4	0.71	1.65	2.09	4.5	1661	COL1AS	collagen, type I/II/III/V/XI/XXIV/XXVII, alpha	P02452	FALSE	-1.0348	1	FALSE	-0.17932	1	FALSE	-1.4618	1
3-6k.c6312/1/1508	2.21	4.54	3.19	2.23	5.32	3.31	2.49	3.11	4.95	3.2	1.85	2.48	3.63	2.76	4.52	4.75	2.87	6.02	1514	COL1AS	collagen, type I/II/III/V/XI/XXIV/XXVII, alpha	P02452	FALSE	0.44855	1	FALSE	0.022512	1	FALSE	-0.36122	1
2-3k.c13986/1/1851	0.88	0.66	0.49	0.45	0.57	1.35	1.23	0.93	0.58	0.69	0.13	0.72	1.27	0.62	1.22	1.77	0.87	1.16	1852	COL1AS	collagen, type I/II/III/V/XI/XXIV/XXVII, alpha	P02452	FALSE	0.44541	1	FALSE	-0.36204	1	FALSE	-0.39565	1
1-2k.c8250/1/1536	35.48	62.47	52.88	43.03	154.32	66.28	29.62	239.15	111.95	40.65	19.67	17.16	107.24	43.34	26.6	120.23	95.13	53.81	1564	COL1AS	collagen, type I/II/III/V/XI/XXIV/XXVII, alpha	P02452	FALSE	1.0085	1	FALSE	0.59936	1	FALSE	0.49677	1
1-2k.c16483/1/1217	0	0	0	0	0	0	0	0	0	0	0	0	0	0	0	0	0	0	1212	COL1AS	collagen, type I/II/III/V/XI/XXIV/XXVII, alpha	P02452	FALSE	NA	NA	FALSE	NA	NA	FALSE	NA	NA
1-2k.c5124/1/1492.1	3.56	6.31	9.33	18.31	9.01	6.52	8.66	9.06	9.65	11.75	8.67	13.86	11.17	15.59	17.05	7.32	20.4	13.81	994	COL1AS	collagen, type I/II/III/V/XI/XXIV/XXVII, alpha	P02452	FALSE	-0.78936	1	FALSE	-0.30017	1	FALSE	-0.5914	1
3-6k.c23367/1/3132	0.56	6.15	16.99	0.62	4.51	16.5	0.44	6.44	12.81	9.33	0.24	5.05	6.72	0.56	3.41	8.57	0.34	4.91	3160	COL1AS	collagen, type I/II/III/V/XI/XXIV/XXVII, alpha	P02452	FALSE	0.72003	1	FALSE	1.0026	1	FALSE	0.51447	1
2-3k.c22938/1/1770	25.55	72.88	42.12	38.99	173.99	56.65	44.99	83.78	110.77	23.57	18.13	11.32	97.05	26.01	32.22	83.94	70.4	51.26	1772	COL1AS	collagen, type I/II/III/V/XI/XXIV/XXVII, alpha	P02452	FALSE	1.4564	1	FALSE	0.80981	1	FALSE	0.24084	1
1-2k.c10071/1/1327	21.2	36.59	30.04	17.52	31.82	28.56	29.64	27	40.5	27.52	10.7	32.38	34.15	18.33	36.31	22.23	55.59	51.89	1322	COL1AS	collagen, type I/II/III/V/XI/XXIV/XXVII, alpha	P02452	FALSE	0.35988	1	FALSE	-0.1669	1	FALSE	-0.41155	1
1-2k.c23457/1/1254	274.79	0	538.28	701.71	0	403.15	372.71	0	521.77	547.04	220.3	652.69	755.18	708.54	1166.3	704.77	842.67	1844.23	1251	COL1AS	collagen, type I/II/III/V/XI/XXIV/XXVII, alpha	P02452	FALSE	-0.74942	1	FALSE	-1.1813	1	FALSE	-1.8916	1
1-2k.c11181/1/1745	0.17	0.08	0.1	0.14	0.15	0.12	0.46	0.41	0.08	0.05	0.28	0	0.1	0.11	0.05	0.13	0.21	0.15	1744	COL1AS	collagen, type I/II/III/V/XI/XXIV/XXVII, alpha	P02452	FALSE	0.17648	1	FALSE	0.72271	1	FALSE	1.0763	1
2-3k.c23063/1/1663	1.38	1.9	1.04	1.81	2.03	2.73	1.37	2.06	2.08	1.06	1.1	0.57	2.82	2.06	1.16	2.69	2.01	1.45	1684	COL1AS	collagen, type I/II/III/V/XI/XXIV/XXVII, alpha	P02452	FALSE	0.7142	1	FALSE	0.17152	1	FALSE	-0.099226	1
2-3k.c20838/1/2043	262.73	1546.64	1027.97	426.75	2803.7	1051.31	705.87	2195.3	1500.04	856.22	199.29	76.1	985.28	382.5	35.73	943.65	1145.05	68.96	2035	COL1AS	collagen, type I/II/III/V/XI/XXIV/XXVII, alpha	P02452	FALSE	1.3533	1	FALSE	1.6357	1	FALSE	1.0592	1
2-3k.c23347/1/1817.2	3262.3	1556.74	1158.17	3990	3109.36	1453.6	3506.77	5569.45	1475.77	564.2	2933.06	826.49	1500.21	5247.31	1920.21	2811.76	1442.01	2772.2	642	COL1AS	collagen, type I/II/III/V/XI/XXIV/XXVII, alpha	P02452	FALSE	0.55919	1	FALSE	0.082255	1	FALSE	0.62255	1
1-2k.c26619/1/1562	1.72	4.53	5.27	2.38	1.21	1.08	1.53	6.14	6.07	3.99	0.6	2.29	4	0.57	2.42	2.76	1.37	1.99	1569	COL1AS	collagen, type I/II/III/V/XI/XXIV/XXVII, alpha	P02452	FALSE	0.77502	1	FALSE	-0.54852	1	FALSE	1.1628	1
[truncated: 710 more rows]
