# Supplementary material for: IGF1R and LOX Modules Are Related to Antler Growth Rate Revealed by Integrated Analyses of Genomics and Transcriptomics
Source: Animals (Basel). 2022 Jun 11;12(12):1522. doi: 10.3390/ani12121522 (PMC9219449; doi:10.3390/ani12121522)
Supplement: Supplementary file 1 [file animals-12-01522-s001.zip › Table S3 The highly expressed genes.xlsx]

## Sheet: Sheet1
	Degree Value	FPKM>50
CTNNB1	44	YES
UBC	38	YES
CCND1	32	NO
COL1A1	31	YES
PXN	30	NO
RHOA	29	YES
COL1A2	27	YES
COL3A1	25	YES
HSP90AB1	25	YES
HSP90B1	23	YES
COL6A1	23	YES
PIK3R1	19	NO
ARPC1A	19	YES
LAMC1	19	YES
ITGB5	17	YES
COL11A1	17	YES
SDC2	16	YES
THBS2	16	YES
SHC1	15	NO
SNAI2	15	NO
IGF1R	15	NO
PTPN11	14	NO
COL11A2	14	YES
IQGAP1	13	YES
AP2A2	13	NO
ITGA11	13	NO
BAIAP2	12	NO
ARPC2	12	YES
LAMA4	12	YES
FGFR2	11	NO
NOS3	11	NO
NCKAP1	10	NO
MCM7	9	NO
PRRX1	9	YES
COMP	9	YES
ENG	8	NO
YWHAQ	8	YES
CDC37	7	YES
CD81	7	YES
DOCK1	6	NO
ARPC1B	6	YES
NRP1	5	NO
HTRA1	5	YES
LPAR1	5	NO
APPL1	4	NO
GNB4	4	NO
TNN	3	YES
NRP2	2	NO
GLG1	0	YES
