# Supplementary material for: IGF1R and LOX Modules Are Related to Antler Growth Rate Revealed by Integrated Analyses of Genomics and Transcriptomics
Source: Animals (Basel). 2022 Jun 11;12(12):1522. doi: 10.3390/ani12121522 (PMC9219449; doi:10.3390/ani12121522)
Supplement: Supplementary file 1 [file animals-12-01522-s001.zip › Table S4 Sub modules analysis of 277 genes.xlsx]

## Sheet: submodule
Cluster	Size	Density	Internal weight	External weight	Quality	P-value	Members
1	24	0.5036	139	92	NaN	6.53575e-07	COL6A1 MMP14 SPARC COL3A1 COL1A1 PCOLCE COL1A2 LOX SERPINF1 THBS2 COL12A1 ITGB5 ITGA11 FKBP10 LAMC1 EDIL3 COL11A2 COMP LAMA4 COL11A1 COL16A1 TNN MXRA5 SERPINH1
2	23	0.5059	128	90	NaN	4.15455e-06	COL6A1 MMP14 SPARC COL3A1 COL1A1 PRRX1 CDH11 OLFML3 PCOLCE COL1A2 AEBP1 LOX SERPINF1 THBS2 COL12A1 FKBP10 COL11A2 LAMA4 COL11A1 COL16A1 MXRA5 SNAI2 SERPINH1
3	22	0.5022	116	90	NaN	7.11147e-05	ECM1 COL6A1 MMP14 SPARC COL3A1 COL1A1 SMOC2 PCOLCE COL1A2 RRBP1 LOX SERPINF1 THBS2 COL12A1 FKBP10 COL11A2 COMP LAMA4 COL11A1 COL16A1 MXRA5 SERPINH1
4	11	0.6545	36	31	NaN	0.00259281	TMED2 ACOT7 TMED9 TMED3 COPB1 AP1M1 KDELR1 NAPA CTSC KDELR2 SEC22B
5	4	0.5	3	1	NaN	0.0235287	SLC4A2 CA12 HIGD1A TVP23B
6	3	0.6667	2	0	NaN	0.0296732	NCKAP5L MYNN DNAJC14
7	11	0.5455	30	37	NaN	0.031461	BPNT1 XRN2 DCAF13 DDX54 WDR75 MPHOSPH10 CEBPZ DDX18 IPO7 KIAA0020 TTLL12
8	4	0.5	3	3	NaN	0.0668072	FAM114A1 TBC1D1 TBC1D20 RAB3GAP2
9	5	0.5	5	5	NaN	0.072349	CRISPLD2 WFDC1 CADM1 CDH13 CHFR
10	3	1	3	2	NaN	0.0938162	RB1CC1 ATG3 GABARAP
11	17	0.5074	69	117	NaN	0.0969381	PABPC1 RPL7 AIMP1 SYNCRIP RPL4 RPL12 PSMD4 KIAA0368 EIF4A1 WDR75 DDX18 KIAA0020 CSNK1A1 RPS20 EIF4G1 EIF3M PSMC3
12	5	0.5	5	6	NaN	0.136661	RNF170 RNF19A UBE2D3 LRRC41 EHHADH
13	4	0.5	3	4	NaN	0.226949	YTHDF3 SRSF10 SRRM1 PAF1
14	15	0.5143	54	94	NaN	0.232664	SRSF10 PABPC1 RPL7 SYNCRIP RPL4 RPL12 RCN2 RTCB MATR3 RALY EIF4A1 PLEC RPS20 EIF4G1 EIF3M
15	13	0.5	39	67	NaN	0.276317	PKM ACLY UQCRC1 OAT GOT2 ACO2 TUBB ENO1 TXNRD1 MDH2 IDH3B CHCHD3 SLC25A6
16	7	0.619	13	26	NaN	0.322747	CYB5B AIMP1 VARS FARSB AARS IARS2 XPOT
17	10	0.5111	23	66	NaN	0.323833	MCM6 SMARCA4 HDAC1 TBX15 CCND1 CCNY NPM1 SMARCA5 MCM7 RSF1
18	4	0.6667	4	6	NaN	0.326587	DHCR7 HMGCR NPC1 FDPS
19	17	0.5147	70	168	NaN	0.371297	CTNNB1 PIK3R1 IGF1R CCND1 NOS3 PXN PTPN11 VCL SDC2 IQGAP1 FGFR2 CDC37 CAPN2 TLN1 SHC1 RHOA ACTN1
20	5	0.5	5	15	NaN	0.374789	ZNF644 DCAF13 CTSH DDB1 TRPC4AP
21	5	0.5	5	18	NaN	0.374789	TBC1D20 RDX GDI2 MPP5 RAB3GAP2
22	16	0.5	60	122	NaN	0.388257	PIK3R1 CFL1 MYH9 ARPC1A PXN NRP1 RDX VCL EXOC4 LPAR1 IQGAP1 CAPN2 TLN1 SHC1 RHOA ACTN1
23	9	0.5	18	42	NaN	0.5	WBP2 BAIAP2 ARPC2 ARPC1A ENAH NCKAP1 ABI3 DOCK1 ARPC1B
24	3	0.6667	2	4	NaN	0.5	YTHDF2 ZNF644 CTSH
25	6	0.5333	8	16	NaN	0.532597	PDCD6IP CD81 ENG CD63 PTGFRN B4GALT1
26	5	0.5	5	23	NaN	0.584258	PDIA5 PDIA4 TXNRD1 MSRB3 NADK
27	4	0.5	3	26	NaN	0.620792	ATP1A1 CFL1 HSPB6 SDF4
28	5	0.5	5	22	NaN	0.668844	PIK3R1 KBTBD2 PLCD1 LPAR1 GNB4
29	4	0.5	3	18	NaN	0.672384	MT-CO1 UQCRC1 PLEC NOMO1
30	4	0.5	3	18	NaN	0.672384	EHD1 IGF1R NRP2 NRP1
31	4	0.5	3	18	NaN	0.672384	SLC4A2 CA12 HTRA1 PSMC3
32	4	0.6667	4	12	NaN	0.673413	PPP4R2 CHMP1A STAM2 PDCD6IP
33	4	0.5	3	22	NaN	0.730764	BAG6 PKM POLD3 GUCY1B3
34	5	0.5	5	17	NaN	0.737741	CDK5RAP3 NUCB1 SDF4 ATF6 MBTPS1
35	3	0.6667	2	6	NaN	0.749908	CERCAM CCDC80 LOXL3
36	4	0.5	3	14	NaN	0.795824	ATP1A1 TMED2 CYB5B SELT
37	7	0.5238	11	26	NaN	0.801364	NES PDCD6IP CD81 ENG CD63 PTGFRN NCAM1
38	9	0.5	18	49	NaN	0.824456	TMED2 FADS3 ACLY AP1M1 TUBB GDI2 GNS NAPA CTSC
39	4	0.5	3	11	NaN	0.865809	MT-CO1 FKBP8 UQCRC1 PCMTD1
40	9	0.5	18	59	NaN	0.86955	ATP1A1 AP2A2 ARPC2 COPB1 ARPC1A STAM2 AP1M1 NAPA GAPVD1
41	3	0.6667	2	12	NaN	0.91792	APPL1 APLP2 ARL2BP
42	4	0.6667	4	18	NaN	0.927975	XPOT ARL2BP IPO9 IPO7
43	4	0.5	3	28	NaN	0.943077	KIAA0368 FDPS XPO1 RANBP3
44	4	0.5	3	17	NaN	0.955729	NOS3 HMGCR GUCY1B3 CAPN2
45	5	0.5	5	21	NaN	0.95616	CD81 ENG NRP2 NRP1 NCAM1
46	3	0.6667	2	11	NaN	0.978443	EDIL3 MYO6 MEF2C
